# Supplementary material for: Genomic tools for durum wheat breeding: de novo assembly of Svevo transcriptome and SNP discovery in elite germplasm
Source: BMC Genomics. 2019 Apr 10;20:278. doi: 10.1186/s12864-019-5645-x (PMC6456968; doi:10.1186/s12864-019-5645-x)
Supplement: Supplementary file 1 — Table S1. Durum wheat accessions description and RNA-Seq data. Accession name, pedigree, accession feature and the constitutor for the 13 varieties used for RNA sequencing and SNP discovery are reported along with the associated sequencing yields for each of the three sampled tissues. (XLSX 11 kb) [file 12864_2019_5645_MOESM1_ESM.xlsx]

## Sheet: Sheet1
Table S1. Durum wheat accessions description and RNA-Seq data.
					Filtered reads #			Sequences (bp)
Accession	Pedigree	Accession feature	Breeder	Cultivar	LEAF	ROOT	GRAIN	LEAF	ROOT	GRAIN
Claudio	Sel.Cimmyt35/Durango//ISEA1938xGrazia	Parent of mapping population	SIS	Claudio	52188615	44550185	61266191	4998997113	4118076699	5928537862
Kofa	dicoccum alpha pop-85 S-1	Parent of mapping population	Westbred	Kofa	66013588	47668561	48782612	6197371570	4359027641	4736815965
Meridiano	Simeto/WB881//Duilio/F21	Parent of mapping population	Produttori Sementi S.p.A.	Meridiano	130625924	60334607	62551773	12645444381	5565646873	6085927481
Neodur	184-7/Valdur//Edmore	Parent of mapping population	Florisem	Neodur	70073163	38448537	104825766	6741562043	3725083942	9747116080
Svevo	Cimmyt line/zenit sib	Parent of mapping population	Produttori Sementi S.p.A.	Svevo	20262882	50797021	48586532	1917391770	4952512127	4526678146
Strongfield	AC Avonlea’/DT665	Elite genotype	Agricolture and Agri Food Canada	Strongfield	25476743	83613451	54017126	2365115465	7765007574	5239472560
Saragolla	Iride/O114	Elite genotype	Produttori Sementi S.p.A.	Saragolla	33324892	102912580	43910773	3134575463	9597820501	4250363603
Creso	CpB 144//Yt54-N10-B/ Cp2 63 Tc	Founder and parent of mapping population	ISEA	Creso	37900534	81951561	56451754	3561987975	7980372170	5252077096
Altar 84	RUFF"S"/FG"S"//MEXI75/3/SHWA"S"	Founder	CIMMYT	Altar84	22609659	65570872	30072511	2114908864	6398662474	2754941250
Yavaros 79	Jori /Anhinga //Flamingo	Founder	CIMMYT	Yavaros79	24460664	43415629	67013663	2319028000	4058808513	6488394761
Valnova	Giorgio-324//Senatore Cappelli/Yuma	Founder	Istituto Sperimentale per la Cerealicoltura	Valnova	44376175	98530595	59859549	4137301701	9590724642	5542623165
Capeiti 8	Cappelli/Eiti	Founder	Istituto Sperimentale per la Cerealicoltura	Capeiti8	29965168	99581614	61607230	2801694888	9713350196	5758925741
Edmore	D6530//Leeds / Calvin	Founder	Western Plant Breeders	Edmore	108937293	46838386	41988129	10544174360	4546574455	3881492938
				TOTAL	666215300	864213599	740933609	63479553593	82371667807	70193366648
