# Supplementary material for: Genomic tools for durum wheat breeding: de novo assembly of Svevo transcriptome and SNP discovery in elite germplasm
Source: BMC Genomics. 2019 Apr 10;20:278. doi: 10.1186/s12864-019-5645-x (PMC6456968; doi:10.1186/s12864-019-5645-x)
Supplement: Supplementary file 2 — Table S2. Summary of RNA sequencing for durum wheat cv. Svevo cDNA libraries. Two libraries, named “a” and “b”, were constructed for each tissue. They differ on fragment size recovered by gel-electrophoresis. For each library, tissue, fragment size, number of raw reads, total base pairs and average read length are reported. Average read length is proportionally reflecting the amount of 150 bp sequencing and 100 bp sequencing. (XLSX 10 kb) [file 12864_2019_5645_MOESM2_ESM.xlsx]

## Sheet: Sheet1
Table S2. Summary of RNA sequencing for durum wheat cv. Svevo cDNA libraries.
Tissue	Fragment size (bp)	Filtered reads	Total Gbp	Avg length (bp)
Leaves a	280	90 872 602	13.63	150
Leaves b	380-480	24 984 106	2.49	99.7
Roots a	280	17 188 880	2.58	150
Roots b	380-480	58 331 762	5.99	102.8
Ovaries and anthers a	380-480	91 511 784	10.85	118.5
Ovaries and anthers b	280	61 028 730	9.15	150
Seeds milkstage a	380-480	71 612 632	10.74	150
Seeds milkstage b	280	26 243 664	3.94	150
Total		>441 M	>59 Gbp
