# Supplementary material for: Genomic tools for durum wheat breeding: de novo assembly of Svevo transcriptome and SNP discovery in elite germplasm
Source: BMC Genomics. 2019 Apr 10;20:278. doi: 10.1186/s12864-019-5645-x (PMC6456968; doi:10.1186/s12864-019-5645-x)
Supplement: Supplementary file 3 — Table S3. Detailed report of the de novo assemblies. (XLSX 15 kb) [file 12864_2019_5645_MOESM3_ESM.xlsx]

## Sheet: CLC
Table S3. Detailed report of the de novo assemblies
Assembly	Reads	K-word	Contigs	N50	Bubble_size (auto)	min length	max length	average lenght
All_tissues
All_k41	373M	41	177480	1093	50	300	20150	862
All_k51	373M	51	181173	1104	50	300	20160	867
All_k61	373M	61	178146	1104	50	300	27254	866
All_k64	373M	64	180108	1121	50	300	21183	883
Leaf
Leaf_k41	109M	41	93181	887	115	300	20695	749
Leaf_k51	109M	51	93838	877	115	300	15329	743
Leaf_k61	109M	61	92193	863	115	300	20968	732
Leaf_k64	109M	64	91469	851	115	300	21025	726
Root
Root_k41	71M	41	87678	1057	50	300	17130	863
Root_k51	71M	51	87369	1090	50	300	21748	889
Root_k61	71M	61	83860	1106	50	300	27259	901
Root_k64	71M	64	82215	1103	50	300	21811	902
Seed_anthesis
Ovary_k41	105M	41	114017	1121	50	300	13385	896
Ovary_k51	105M	51	113030	1131	50	300	14410	902
Ovary_k61	105M	61	107735	1136	50	300	12995	904
Ovary_k64	105M	64	105322	1132	50	300	14510	904
Seed_milk
Seed_k41	78M	41	91904	1000	50	300	12246	833
Seed_k51	78M	51	91261	998	50	300	12258	831
Seed_k61	78M	61	87620	994	50	300	16040	828
Seed_k64	78M	64	86201	990	50	300	10622	825

## Sheet: VELVET-OASES
Table S3. Detailed report of the de novo assemblies
	Leaf	Root	Seed milk	Seed anthesis	All
K=41
No loci	150794	91093	65342	74890	166553
No transcripts	333185	437971	189068	244922	937920
Max No transcript per locus	73763	299660	37685	15678	652754
Average length	610	386	1036	1186	402
St dev length	786	529	1162	1276	608
Minlength	100	96	100	100	97
Maxlength	11608	13678	18579	23978	38104
Median	256	198	533	668	198
Total nucleotides (all transcripts)	203230615	168967146	195946752	290563453	376680342
N50 (all transcripts)	1341	635	2012	2254	693
Total nucleotides (longest transcript for each locus)	63701191	39255679	50937516	66281529	76721888
N50 (longest transcript for each locus)	798	796	1574	1880	858
K=51
No loci	115763	73860	64445	77399	139610
No transcripts	275014	354838	158897	215344	759395
Max No transcript per locus	65426	228923	9836	7074	484005
Average length	714	475	1205	1302	515
St dev length	885	638	1219	1290	756
Minlength	100	100	100	100	100
Maxlength	17499	25852	15869	16152	23937
Median	303	232	796	897	233
Total nucleotides (all transcripts)	196398791	168373300	191480555	280398733	390989055
N50 (all transcripts)	1539	928	2087	2255	1149
Total nucleotides (longest transcript for each locus)	59053135	40730599	51885573	68457367	83195751
N50 (longest transcript for each locus)	945	964	1493	1742	1139
K=61
No loci	92616	67320	61499	76577	129318
No transcripts	228240	286198	144631	190527	695846
Max No transcript per locus	55586	170532	9135	2137	424079
Average length	766	534	1225	1320	550
St dev length	951	691	1226	1282	819
Minlength	100	100	100	100	100
Maxlength	23394	15501	16059	15323	18837
Median	312	262	813	913	237
Total nucleotides (all transcripts)	174868201	152726261	177163884	251576422	382561292
N50 (all transcripts)	1688	1096	2098	2239	1385
Total nucleotides (longest transcript for each locus)	53529464	40150627	49951739	65855955	85213912
N50 (longest transcript for each locus)	1017	966	1404	1609	1217
K=71
No loci	75611	60608	59042	74295	115798
No transcripts	150852	168060	121476	158699	433931
Max No transcript per locus	18858	62035	4046	540	175486
Average length	940	726	1259	1326	780
St dev length	1014	850	1214	1259	1020
Minlength	100	100	100	100	100
Maxlength	11949	33719	15924	15322	18509
Median	473	353	864	939	324
Total nucleotides (all transcripts)	141733645	122061319	152979820	210429052	338482217
N50 (all transcripts)	1762	1451	2076	2196	1831
Total nucleotides (longest transcript for each locus)	48733432	39231409	47611525	61727832	88272316
N50 (longest transcript for each locus)	1012	975	1275	1418	1330
K=81
No loci	63588	50320	55418	67667	105743
No transcripts	106040	92400	100248	124903	267346
Max No transcript per locus	1256	12350	2169	294	32246
Average length	1035	877	1247	1298	1041
St dev length	1018	922	1211	1234	1175
Minlength	100	100	100	100	100
Maxlength	34831	40244	16366	15019	39944
Median	623	480	826	882	493
Total nucleotides (all transcripts)	109783807	80993131	124989697	162163430	278265450
N50 (all transcripts)	1743	1539	2026	2117	2057
Total nucleotides (longest transcript for each locus)	43382318	32614377	43912569	54635462	85185699
N50 (longest transcript for each locus)	973	899	1154	1246	1324
