# Supplementary material for: Genomic tools for durum wheat breeding: de novo assembly of Svevo transcriptome and SNP discovery in elite germplasm
Source: BMC Genomics. 2019 Apr 10;20:278. doi: 10.1186/s12864-019-5645-x (PMC6456968; doi:10.1186/s12864-019-5645-x)
Supplement: Supplementary file 7 — Table S4. List of the 58 wheat genes from chromosome 3 with the relative accession numbers. (XLSX 12 kb) [file 12864_2019_5645_MOESM7_ESM.xlsx]

## Sheet: Foglio1
Table S4. List of the 58 wheat genes from chromosomes 3A and 3B with the realtive accession numbers.
A-genome			B-genome
#	Gene	Accession	#	Gene	Accession
1	e-LCY 3A	EU649785	1	e-LCY 3B	EU649786
2	GSK 1A	DQ678922	2	GSK 1B	DQ678923
3	DME-5A	JF683316	3	DME-5B	JF683317
4	HYD-A1	JX171670	4	HYD-B1	JX171671
5	HYD-A2	JX171673	5	HYD-B2	JX171674
6	TUBA-1A	DQ435673	6	TUBA-1B	DQ435672
7	TUBA-2A	DQ435659	7	TUBA-2B	DQ435661
8	TUBA-3A	DQ435663	8	TUBA-3B	DQ435662
9	TUBA-4A	DQ435666	9	TUBA-4B	DQ435667
10	TUBA-5A	DQ435669	10	TUBA-5B	DQ435670
11	wSSII-A	AB201445	11	wSSII-B	AB201446
12	TaAFP-2A	AB360911	12	TaAFP-2B	AB360912
13	Wknox1a	AB182943	13	Wknox1b	AB182944
14	TaGTc (7A)	AB547239	14	TaGTb (7B)	AB547238
15	Taglu1A (2A)	AB100035	15	Taglu1B (2B)	AB236422
16	TaBx1A (4A)	AB094060	16	TaBx1B (4B)	AB124849
17	TaBx2A (4A)	AB042630	17	TaBx2B (4B)	AB042631
18	TaBx3A (5A)	AB042628	18	TaBx3B (5B)	AB124853
19	TaBx4A (5A)	AB124854	19	TaBx4B (5B)	AB124855
20	TaBx5A (5A)	AB042629	20	TaBx5B (5B)	AB124856
21	TtPMM-A1	GQ412265	21	TtPMM-B1	GQ412267
22	Wx-A1	EU719608	22	Wx-B1	EU719610
23	Ta-ANS-A1	AB247917	23	Ta-ANS-B1	AB247919
24	TdiDFR-A1	AB276084	24	TdiDFR-B1	AB276092
25	Ppo-A2a	HQ228148	25	Ppo-B2a	HQ228150
26	GS2-A1a	GQ169684	26	GS2-B1c	GQ169687
27	TaHsp 90.1-A1	GQ240772	27	TaHsp 90.1-B1	GQ240773
28	TaHsp 90.2-A2	GQ240775	28	TaHsp 90.2-B2	GQ240776
29	TaHsp 90.3-A3	GQ240778	29	TaHsp 90.3-B3	GQ240779
30	NAC-2A	GQ231950	30	NAC-2B	GQ231951
31	TaMYB10-A1	AB599721	31	TaMYB10-B1	AB599722
32	TaWRKY45-A	AB603888	32	TaWRKY45-B	AB603889
33	TaANS-A2	AB247918	33	TaANS-B2	AB247920
34	TaCPS-A	GU980886	34	TaCPS-B	GU980887
35	TaKS-A	FR719731	35	TaKS-B	GU980889
36	TaKO-A	GU980893	36	TaKO-B	GU980894
37	CKX2-A	HM195292	37	CKX2-B	HM195293
38	ADH-2A	EF122843	38	ADH-2B	EF122845
39	GLU3-A	X84959	39	GLU3-B	X84960
40	PRR-A	DQ885753	40	PRR-B	DQ885757
41	Dreb1-A	DQ195070	41	Dreb1-B	DQ195069
42	ACC1-A	JQ073901	42	ACC1-B	JQ073902
43	Cry1a-A	EF601533	43	Cry1a-B	EF601534
44	FT (A)	EF428115	44	FT (B)	EF428119
45	SBEIIa (A)	EU670724	45	SBEIIa (B)	EU670729
46	TaPP2Aa	HQ897162	46	TaPP2Ab	HQ897163
47	Stpk-V (A)	JF439306	47	Stpk-V (B)	JF439308
48	SPA locus-A	FM242575	48	SPA locus-B	FM242576
49	CDMC1-5A	FJ594476	49	CDMC1-5B	FJ594477
50	PSY A1	EU263018	50	PSY B1	EU263020
51	TtNAM-A1	DQ869672	51	TtNAM-B1	DQ869673
52	TaGlo-3A	FJ439135	52	TaGlo-3B	FJ439136
53	TaMATE-1A	KC152453	53	TaMATE-1B	KC152454
54	GA2ox3-A1	JQ250801	54	GA2ox3-B1	JQ250800
55	WLHS-1A	AB295662	55	WLHS-1B	AB295663
56	TaFerritin 2A	FJ225148	56	TaFerritin 2B	FJ225149
57	TaWNdr1A	AB179755	57	TaWNdr1B	AB179754
58	TaCPDI-4A	AJ868105	58	TaCPDI-4B	AJ868106
	multigenes family
