# Supplementary material for: Genomic tools for durum wheat breeding: de novo assembly of Svevo transcriptome and SNP discovery in elite germplasm
Source: BMC Genomics. 2019 Apr 10;20:278. doi: 10.1186/s12864-019-5645-x (PMC6456968; doi:10.1186/s12864-019-5645-x)
Supplement: Supplementary file 8 — Table S5. BLASTn results between the homoeolog genes of T. aestivum chromosome 3. (XLSX 16 kb) [file 12864_2019_5645_MOESM8_ESM.xlsx]

## Sheet: Sheet1
Table S5. BLASTn results between the homologous genes of T. aestivum chromosome 3.
query id	subject id	% identity	alignment length	mismatches	gap opens	q. start	q. end	s. start	s. end	evalue	bit score
gi|194307636:<144-446,	gi|194307638:<153-461,	97.58	1611	33	3	1	1605	1	1611	0	2754
gi|109290431:957-1073,	gi|109290433:928-1044,	97	1233	37	0	1	1233	1	1233	0	2073
gi|333471378:<1-2815,	gi|333471380:<1-2836,	98	5949	98	8	1	5928	1	5949	0	10310
gi|422096193:74-460,	gi|422096203:74-460,	98.68	912	12	0	1	912	1	912	0	1618
gi|422096193:74-460,	gi|422096236:189-548,	87.04	602	78	0	278	879	251	852	0	682
gi|422096232:<162-506,	gi|422096236:189-548,	95.07	892	29	12	1	877	1	892	0	1386
gi|422096232:<162-506,	gi|422096203:74-460,	85.8	655	90	3	186	837	225	879	0	693
gb|DQ435673.1|:149-1501	gb|DQ435672.1|:84-1436	97.27	1353	37	0	1	1353	1	1353	0	2294
gb|DQ435673.1|:149-1501	gb|DQ435670.1|:127-1476	81.45	1337	242	6	1	1334	1	1334	0	1090
gb|DQ435673.1|:149-1501	gb|DQ435662.1|:116-1471	81.37	1310	238	6	1	1307	1	1307	0	1062
gb|DQ435659.1|:119-1474	gb|DQ435661.1|:104-1459	97.2	1356	38	0	1	1356	1	1356	0	2294
gb|DQ435659.1|:119-1474	gb|DQ435662.1|:116-1471	94.69	1356	72	0	1	1356	1	1356	0	2106
gb|DQ435659.1|:119-1474	gb|DQ435667.1|:110-1465	85.1	1356	198	4	1	1354	1	1354	0	1382
gb|DQ435659.1|:119-1474	gb|DQ435672.1|:84-1436	80.32	1311	250	7	1	1307	1	1307	0	985
gb|DQ435663.1|:142-1497	gb|DQ435662.1|:116-1471	97.71	1356	31	0	1	1356	1	1356	0	2333
gb|DQ435663.1|:142-1497	gb|DQ435661.1|:104-1459	95.06	1356	67	0	1	1356	1	1356	0	2134
gb|DQ435663.1|:142-1497	gb|DQ435667.1|:110-1465	85.47	1342	195	0	1	1342	1	1342	0	1399
gb|DQ435663.1|:142-1497	gb|DQ435672.1|:84-1436	80.78	1358	252	9	1	1355	1	1352	0	1053
gb|DQ435666.1|:122-1477	gb|DQ435667.1|:110-1465	97.64	1356	32	0	1	1356	1	1356	0	2327
gb|DQ435666.1|:122-1477	gb|DQ435662.1|:116-1471	86.14	1342	186	0	1	1342	1	1342	0	1448
gb|DQ435666.1|:122-1477	gb|DQ435661.1|:104-1459	85.89	1354	191	0	1	1354	1	1354	0	1443
gb|DQ435666.1|:122-1477	gb|DQ435670.1|:127-1476	80.67	1319	243	8	19	1331	19	1331	0	1013
gb|DQ435669.1|:127-1476	gb|DQ435670.1|:127-1476	98.07	1350	26	0	1	1350	1	1350	0	2350
gb|DQ435669.1|:127-1476	gb|DQ435672.1|:84-1436	81.45	1353	244	5	1	1348	1	1351	0	1101
gb|DQ435669.1|:127-1476	gb|DQ435667.1|:110-1465	80.83	1304	238	8	19	1316	19	1316	0	1013
gi|82943643:247-510,	gi|82943645:246-506,	96.25	2402	83	5	1	2400	1	2397	0	3930
gi|169788692:1509-2010,	gi|169788694:2082-2583,	96.44	954	25	3	1	948	1	951	0	1565
gi|57157672:2700-3083,	gi|57157674:3779-4165,	98.08	1092	18	3	1	1089	1	1092	0	1897
gi|295841347:8-1378	gi|295841345:42-1412	96.72	1371	45	0	1	1371	1	1371	0	2283
gi|90990911:36-1745	gi|90652737:29-1738	95.91	1710	70	0	1	1710	1	1710	0	2771
gi|33383131:39-998	gi|62148959:47-1006	96.98	960	29	0	1	960	1	960	0	1613
gi|19909891:27-1613	gi|19909893:32-1618	97.61	1587	38	0	1	1587	1	1587	0	2721
gi|19909887:38-1621	gi|62148967:21-1604	96.28	1584	59	0	1	1584	1	1584	0	2599
gi|62148969:23-1609	gi|62148971:21-1607	96.66	1587	53	0	1	1587	1	1587	0	2638
gi|19909889:277-1848	gi|62148973:46-1620	94.1	1576	88	4	1	1572	1	1575	0	2390
gi|257071837:19-138,	gi|257071840:19-138,	97.87	750	16	0	1	750	1	750	0	1297
gi|190366228:<1-321,	gi|190366231:1-324,	95.11	1819	84	4	1	1815	1	1818	0	2861
gi|110681635:2108-3424	gi|110681639:1044-2366	91.65	1330	91	10	1	1317	1	1323	0	1823
gi|110681635:2108-3424	gi|110681641:1896-3128	92.62	1111	67	9	1	1110	1	1097	0	1583
gi|226069351:415-532,	gi|226069367:400-517,	96.43	1065	38	0	1	1065	1	1065	0	1757
gi|343489322:1-557,	gi|343489326:1-572,	96.53	1643	57	0	32	1674	47	1689	0	2719
gi|251832980:889-1127,	gi|251832987:835-1073,	97.04	1284	38	0	1	1284	1	1284	0	2161
gb|GQ240772.1|:1-2124	gb|GQ240773.1|:1-2139	95.73	2110	78	9	21	2124	36	2139	0	3387
gb|GQ240772.1|:1-2124	gb|GQ240779.1|:92-2194	82.71	2111	338	19	21	2122	9	2101	0	1851
gb|GQ240772.1|:1-2124	gb|GQ240776.1|:1-2103	82.42	2105	355	9	21	2122	9	2101	0	1823
gb|GQ240775.1|:1-2103	gb|GQ240776.1|:1-2103	98.24	2103	37	0	1	2103	1	2103	0	3679
gb|GQ240775.1|:1-2103	gb|GQ240779.1|:92-2194	89.25	2102	226	0	1	2102	1	2102	0	2630
gb|GQ240775.1|:1-2103	gb|GQ240773.1|:1-2139	82.84	2110	339	17	8	2101	35	2137	0	1869
gb|GQ240778.1|:80-2182	gb|GQ240779.1|:92-2194	98.05	2103	41	0	1	2103	1	2103	0	3657
gb|GQ240778.1|:80-2182	gb|GQ240776.1|:1-2103	89.44	2102	222	0	1	2102	1	2102	0	2652
gb|GQ240778.1|:80-2182	gb|GQ240773.1|:1-2139	82.59	2114	345	19	4	2101	31	2137	0	1844
gi|293631986:95-574,	gi|293631988:38-517,	95.76	990	36	3	1	990	1	984	0	1591
gi|325505033:9-141,	gi|325505035:1-133,	92.57	807	33	12	1	780	1	807	0	1133
gi|341864984:74-351,	gi|341864986:44-315,	92.44	900	47	12	1	885	1	894	0	1266
gi|110681637:1108-2289	gi|110681641:1896-3128	92.72	1182	70	4	1	1182	1	1166	0	1692
gi|110681637:1108-2289	gi|110681639:1044-2366	93.31	1136	73	2	1	1133	1	1136	0	1674
gb|GU980886.1|:75-2570	gb|GU980887.1|:4-2502	96.4	2499	87	1	1	2496	1	2499	0	4113
gi|440577538:5-2563	gb|GU980889.1|:5-2545	95.47	2559	98	5	1	2559	1	2541	0	4067
gb|GU980893.1|:118-1653	gb|GU980894.1|:144-1679	94.99	1536	77	0	1	1536	1	1536	0	2410
gi|295885744:1-643,	gi|295885746:1-619,	83.49	1690	200	47	14	1671	5	1647	0	1502
gi|119388714|gb|EF122843.1|	gi|119388718|gb|EF122845.1|	92.46	1140	86	0	1	1140	1	1140	0	1629
gi|886962|emb|X84959.1|	gi|886964|emb|X84960.1|	81.72	629	78	29	90	689	166	786	1e-140	490
gi|145666433:7437-7626,	gi|118638623:10275-10455,	94.44	1996	88	12	22	2007	13	1995	0	3049
gb|DQ195070.1|:690-1476	gb|DQ195069.1|:187-717	97.39	460	12	0	1	460	1	460	0	784
gb|DQ195070.1|:690-1476	gb|DQ195069.1|:187-717	95.92	98	4	0	506	603	434	531	4e-41	159
gi|379997136|gb|JQ073901.1|	gi|379997138|gb|JQ073902.1|	98.67	1129	15	0	1	1129	2	1130	0	2002
gi|161138101:<1-126,	gi|161138103:<1-126,	99.12	227	2	0	1	227	1	227	1e-116	409
gi|126513246:<1-119,	gi|126513254:<1-119,	98.64	294	4	0	1	294	1	294	2e-150	521
gi|194024518:<20-149,	gi|194024528:<20-149,	97.52	363	9	0	1	363	1	363	2e-180	621
gi|328775740:3-395,	gi|328775742:3-395,	98.98	1764	18	0	1	1764	1	1764	0	3158
gi|333384998:1-70,	gi|333385002:1-70,	98.51	1206	18	0	1	1206	1	1206	0	2128
gi|226434274:c64080-63649,	gi|226434273:c24902-24471,	94.55	1230	55	4	1	1218	1	1230	0	1890
gi|222154110|gb|FJ594476.1|	gi|222154112|gb|FJ594477.1|	98.65	1035	14	0	1	1035	1	1035	0	1834
gi|166239746:215-674,	gi|166239750:223-661,	93.47	1287	63	6	1	1287	1	1266	0	1892
gi|115336259:1-238,	gi|115336261:1-241,	93.19	1234	52	17	1	1218	1	1218	0	1784
gi|215398469:1213-1810,	gi|215398471:309-419,	91.46	515	35	9	775	1286	649	1157	0	699
gi|215398469:1213-1810,	gi|215398471:309-419,	91.33	450	25	11	227	663	200	648	4e-174	603
gi|215398469:1213-1810,	gi|215398471:309-419,	93.68	348	10	7	1422	1767	1178	1515	2e-146	510
gi|215398469:1213-1810,	gi|215398471:309-419,	91.41	198	14	3	186	383	111	305	2e-73	268
gi|428697084:965-1155,	gi|428697086:7294-7484,	97.35	1663	42	2	1	1662	1	1662	0	2826
gi|380851112:1-395,	gi|380851110:1-395,	97.25	981	27	0	1	981	1	981	0	1663
gi|154799944:70-582	gi|154799946:73-786	98.85	261	3	0	1	261	1	261	2e-133	466
gi|154799944:70-582	gi|154799946:73-786	93.89	262	12	3	253	513	456	714	3e-111	392
gi|210061146:863-1155,	gb|FJ225149.1|:26-790	96.35	768	19	6	1	762	1	765	0	1256
gi|47496763:109-1782	gi|47496761:109-1782	99.4	1674	10	0	1	1674	1	1674	0	3037
gi|67508770:33-1580	gi|67508772:33-1571	95.99	1548	53	2	1	1548	1	1539	0	2507
