# Supplementary material for: Genomic tools for durum wheat breeding: de novo assembly of Svevo transcriptome and SNP discovery in elite germplasm
Source: BMC Genomics. 2019 Apr 10;20:278. doi: 10.1186/s12864-019-5645-x (PMC6456968; doi:10.1186/s12864-019-5645-x)
Supplement: Supplementary file 9 — Table S6. Homoeologs reconstruction. Number of copies reconstructed among the 58 genes (Additional file 6: Table S4) of “Supplementary File 2” in the de novo assembly. (XLSX 9 kb) [file 12864_2019_5645_MOESM9_ESM.xlsx]

## Sheet: Sheet1
Table S6. Homeologs reconstructiuon. Number of copies reconstructed among the 58 genes (Additional file 7: Table S4) of “Supplementary File 2” in the de novo assembly.
copy number	genes (#)	%
< 0.9	6	0.1
1 ± 10%	7	0.12
1<x<2	17	0.29
2 ± 10%	23	0.4
no hits	5	0.09
Total	58
