# Supplementary material for: Genomic tools for durum wheat breeding: de novo assembly of Svevo transcriptome and SNP discovery in elite germplasm
Source: BMC Genomics. 2019 Apr 10;20:278. doi: 10.1186/s12864-019-5645-x (PMC6456968; doi:10.1186/s12864-019-5645-x)
Supplement: Supplementary file 10 — Table S7. List of Svevo private contigs with GO annotation derived from BLASTn comparison between Svevo and Kronos contigs. (XLSX 338 kb) [file 12864_2019_5645_MOESM10_ESM.xlsx]

## Sheet: Svevo_private_contigs
Table S7. List of Svevo private contigs with GO annotation derived from BLASTn comparison between Svevo and Kronos contigs.
contig	GO annotation [full name]	GO annotation [short name]
Svevo_contig_155	protein zinc induced facilitator-like 1-like	zinc induced facilitator-like 1-like
Svevo_contig_157	cytochrome p450	cytochrome p450
Svevo_contig_172	#N/A	#N/A
Svevo_contig_243	#N/A	#N/A
Svevo_contig_255	#N/A	#N/A
Svevo_contig_569	#N/A	#N/A
Svevo_contig_646	#N/A	#N/A
Svevo_contig_647	pol polyprotein	pol polyprotein
Svevo_contig_730	#N/A	#N/A
Svevo_contig_750	argininosuccinate chloroplastic-like	argininosuccinate synthase
Svevo_contig_751	histone h2a-like	histone h2a-like
Svevo_contig_754	#N/A	#N/A
Svevo_contig_830	#N/A	#N/A
Svevo_contig_858	#N/A	#N/A
Svevo_contig_992	#N/A	#N/A
Svevo_contig_1220	#N/A	#N/A
Svevo_contig_1261	clathrin interactor epsin 2	clathrin interactor epsin 2
Svevo_contig_1262	clathrin interactor epsin 2	clathrin interactor epsin 2
Svevo_contig_1433	#N/A	#N/A
Svevo_contig_1524	#N/A	#N/A
Svevo_contig_1537	#N/A	#N/A
Svevo_contig_1542	#N/A	#N/A
Svevo_contig_1626	#N/A	#N/A
Svevo_contig_1644	#N/A	#N/A
Svevo_contig_1686	protein transport protein sft2	transport sft2
Svevo_contig_1808	#N/A	#N/A
Svevo_contig_1944	#N/A	#N/A
Svevo_contig_2070	#N/A	#N/A
Svevo_contig_2106	#N/A	#N/A
Svevo_contig_2108	#N/A	#N/A
Svevo_contig_2124	#N/A	#N/A
Svevo_contig_2168	alcohol dehydrogenase 1	alcohol dehydrogenase
Svevo_contig_2280	#N/A	#N/A
Svevo_contig_2304	cytochrome c oxidase subunit 3	cytochrome c oxidase
Svevo_contig_2421	#N/A	#N/A
Svevo_contig_2443	#N/A	#N/A
Svevo_contig_2552	#N/A	#N/A
Svevo_contig_2585	translation initiation factor eif-2b subunit gamma-like	translation initiation factor
Svevo_contig_2651	beta- -galactosyltransferase 7-like	beta- -galactosyltransferase
Svevo_contig_2676	#N/A	#N/A
Svevo_contig_2686	#N/A	#N/A
Svevo_contig_2691	nucleosome assembly	nucleosome assembly
Svevo_contig_2696	pentatricopeptide repeat-containing protein chloroplastic-like	pentatricopeptide repeat-containing protein
Svevo_contig_2741	#N/A	#N/A
Svevo_contig_2778	#N/A	#N/A
Svevo_contig_2784	#N/A	#N/A
Svevo_contig_2867	zinc finger ccch domain-containing protein 33-like	zinc finger
Svevo_contig_2932	e3 ubiquitin-protein ligase shprh-like	e3 ubiquitin protein ligase
Svevo_contig_2947	#N/A	#N/A
Svevo_contig_2951	glycerophosphodiester phosphodiesterase gde1-like isoform 2	glycerophosphodiester phosphodiesterase
Svevo_contig_3031	#N/A	#N/A
Svevo_contig_3057	alcohol dehydrogenase 1-like	alcohol dehydrogenase
Svevo_contig_3119	cytochrome p450	cytochrome p450
Svevo_contig_3406	#N/A	#N/A
Svevo_contig_3606	#N/A	#N/A
Svevo_contig_3607	#N/A	#N/A
Svevo_contig_3747	#N/A	#N/A
Svevo_contig_3755	protein dehydration-induced 19-like	protein dehydration-induced 19-like
Svevo_contig_3787	#N/A	#N/A
Svevo_contig_3944	#N/A	#N/A
Svevo_contig_3992	#N/A	#N/A
Svevo_contig_4016	#N/A	#N/A
Svevo_contig_4023	#N/A	#N/A
Svevo_contig_4037	#N/A	#N/A
Svevo_contig_4096	#N/A	#N/A
Svevo_contig_4215	#N/A	#N/A
Svevo_contig_4250	probable protein phosphatase 2c 10-like	phosphatase 2c
Svevo_contig_4448	#N/A	#N/A
Svevo_contig_4451	#N/A	#N/A
Svevo_contig_4561	#N/A	#N/A
Svevo_contig_4645	#N/A	#N/A
Svevo_contig_4685	#N/A	#N/A
Svevo_contig_4692	#N/A	#N/A
Svevo_contig_4742	#N/A	#N/A
Svevo_contig_4745	serine threonine-protein phosphatase pp2a catalytic subunit-like	serine threonine protein phosphatase
Svevo_contig_4764	#N/A	#N/A
Svevo_contig_4958	#N/A	#N/A
Svevo_contig_4997	wall-associated receptor kinase 2-like	wall-associated receptor kinase
Svevo_contig_5021	floricaula leafy homolog	floricaula leafy homolog
Svevo_contig_5028	abc transporter b family member	abc transporter b family
Svevo_contig_5117	#N/A	#N/A
Svevo_contig_5288	catalase 3	catalase
Svevo_contig_5312	#N/A	#N/A
Svevo_contig_5400	flowering time control protein fy-like	flowering time control protein
Svevo_contig_5507	#N/A	#N/A
Svevo_contig_5541	probable protein phosphatase 2c 15-like	phosphatase 2c
Svevo_contig_5570	prolyl 4-hydroxylase subunit alpha-2-like	prolyl 4-hydroxylase alpha
Svevo_contig_5574	gdsl esterase lipase ltl1-like	gdsl esterase lipase
Svevo_contig_5763	#N/A	#N/A
Svevo_contig_5904	lipase class 3 family protein	lipase class 3 family protein
Svevo_contig_5912	glutathione peroxidase	glutathione peroxidase
Svevo_contig_5931	#N/A	#N/A
Svevo_contig_5982	#N/A	#N/A
Svevo_contig_6012	#N/A	#N/A
Svevo_contig_6031	#N/A	#N/A
Svevo_contig_6045	disease resistance protein rga4-like	disease resistance
Svevo_contig_6125	#N/A	#N/A
Svevo_contig_6147	#N/A	#N/A
Svevo_contig_6218	#N/A	#N/A
Svevo_contig_6292	#N/A	#N/A
Svevo_contig_6502	#N/A	#N/A
Svevo_contig_6563	hypothetical protein SORBIDRAFT_06g004065 [Sorghum bicolor]	hypothetical
Svevo_contig_6628	#N/A	#N/A
Svevo_contig_6696	cysteine-rich receptor-like protein kinase 41-like	cysteine-rich receptor-like protein kinase
Svevo_contig_6715	#N/A	#N/A
Svevo_contig_6739	#N/A	#N/A
Svevo_contig_6778	low quality protein: cell number regulator 13-like	cell number regulator
Svevo_contig_6779	#N/A	#N/A
Svevo_contig_6830	photosystem ii protein d1	photosystem ii protein d1
Svevo_contig_6833	#N/A	#N/A
Svevo_contig_6872	indole-3-glycerol phosphate chloroplastic-like	indole-3-glycerol phosphate chloroplastic-like
Svevo_contig_6927	#N/A	#N/A
Svevo_contig_6964	#N/A	#N/A
Svevo_contig_6988	#N/A	#N/A
Svevo_contig_7058	#N/A	#N/A
Svevo_contig_7067	probable protein phosphatase 2c 5-like	phosphatase 2c
Svevo_contig_7120	#N/A	#N/A
Svevo_contig_7143	#N/A	#N/A
Svevo_contig_7162	protein mid1-complementing activity 1-like	mid1-complementing activity 1-like
Svevo_contig_7205	#N/A	#N/A
Svevo_contig_7262	auxin-induced protein 22d	auxin-induced protein
Svevo_contig_7310	uncharacterized aarf domain-containing protein kinase chloroplastic-like	aarf domain-containing protein kinase
Svevo_contig_7339	probable xaa-pro aminopeptidase p-like	xaa-pro aminopeptidase
Svevo_contig_7376	#N/A	#N/A
Svevo_contig_7500	#N/A	#N/A
Svevo_contig_7702	#N/A	#N/A
Svevo_contig_7744	#N/A	#N/A
Svevo_contig_7808	#N/A	#N/A
Svevo_contig_7893	#N/A	#N/A
Svevo_contig_8032	#N/A	#N/A
Svevo_contig_8039	PREDICTED: uncharacterized protein LOC100824746 [Brachypodium distachyon]	hypothetical
Svevo_contig_8147	#N/A	#N/A
Svevo_contig_8152	#N/A	#N/A
Svevo_contig_8218	#N/A	#N/A
Svevo_contig_8315	#N/A	#N/A
Svevo_contig_8361	esterase pir7b	esterase precursor
Svevo_contig_8376	mitochondrial substrate carrier family protein c-like	mitochondrial substrate carrier family protein
Svevo_contig_8468	serine threonine-protein kinase at5g01020-like	serine threonine protein kinase
Svevo_contig_8481	#N/A	#N/A
Svevo_contig_8491	bah-phd domain-containing protein	bah domain containing protein
Svevo_contig_8505	wd repeat-containing protein 5-like	wd repeat domain-containing protein
Svevo_contig_8558	#N/A	#N/A
Svevo_contig_8588	#N/A	#N/A
Svevo_contig_8627	#N/A	#N/A
Svevo_contig_8642	#N/A	#N/A
Svevo_contig_8648	#N/A	#N/A
Svevo_contig_8702	basic 7s globulin-like	basic 7s globulin-like
Svevo_contig_8773	#N/A	#N/A
Svevo_contig_8839	#N/A	#N/A
Svevo_contig_8979	sentrin-specific protease	sentrin-specific protease
Svevo_contig_9014	#N/A	#N/A
Svevo_contig_9018	#N/A	#N/A
Svevo_contig_9105	#N/A	#N/A
Svevo_contig_9130	cysteine-rich receptor-like protein kinase 26-like	cysteine-rich receptor-like protein kinase
Svevo_contig_9265	ring finger and transmembrane domain-containing protein 2-like	ring finger protein
Svevo_contig_9268	#N/A	#N/A
Svevo_contig_9323	floricaula leafy homolog	floricaula leafy homolog
Svevo_contig_9416	protein phosphatase 2c 33	phosphatase 2c
Svevo_contig_9426	cationic peroxidase 1-like	cationic peroxidase 1-like
Svevo_contig_9430	#N/A	#N/A
Svevo_contig_9459	#N/A	#N/A
Svevo_contig_9489	#N/A	#N/A
Svevo_contig_9526	#N/A	#N/A
Svevo_contig_9654	#N/A	#N/A
Svevo_contig_9745	#N/A	#N/A
Svevo_contig_9753	stromal cell-derived factor 2-like protein	stromal cell-derived factor 2-like protein
Svevo_contig_9754	#N/A	#N/A
Svevo_contig_9816	#N/A	#N/A
Svevo_contig_9874	#N/A	#N/A
Svevo_contig_9994	udp-glycosyltransferase 73b3-like	udp-glycosyltransferase
Svevo_contig_10018	#N/A	#N/A
Svevo_contig_10096	#N/A	#N/A
Svevo_contig_10170	homeobox-leucine zipper protein hat14-like	homeobox-leucine zipper protein
Svevo_contig_10223	succinyl- ligase	succinyl- ligase
Svevo_contig_10272	#N/A	#N/A
Svevo_contig_10362	tubulin beta-1 chain-like	tubulin beta chain
Svevo_contig_10384	#N/A	#N/A
Svevo_contig_10445	#N/A	#N/A
Svevo_contig_10500	#N/A	#N/A
Svevo_contig_10517	cysteine-rich receptor-like protein kinase 25-like	cysteine-rich receptor-like protein kinase
Svevo_contig_10553	#N/A	#N/A
Svevo_contig_10568	#N/A	#N/A
Svevo_contig_10597	#N/A	#N/A
Svevo_contig_10668	e3 ubiquitin-protein ligase shprh-like	e3 ubiquitin protein ligase
Svevo_contig_10688	#N/A	#N/A
Svevo_contig_10689	#N/A	#N/A
Svevo_contig_10754	hydroxyacylglutathione hydrolase cytoplasmic	hydroxyacylglutathione hydrolase
Svevo_contig_10785	#N/A	#N/A
Svevo_contig_10800	#N/A	#N/A
Svevo_contig_10946	cullin 3-like protein	cullin
Svevo_contig_10956	#N/A	#N/A
Svevo_contig_10963	#N/A	#N/A
Svevo_contig_11031	#N/A	#N/A
Svevo_contig_11158	#N/A	#N/A
Svevo_contig_11161	rna recognition motif-containing protein	rna recognition motif -containing protein
Svevo_contig_11222	probable protein phosphatase 2c 27-like	phosphatase 2c
Svevo_contig_11247	#N/A	#N/A
Svevo_contig_11248	#N/A	#N/A
Svevo_contig_11258	#N/A	#N/A
Svevo_contig_11277	#N/A	#N/A
Svevo_contig_11278	#N/A	#N/A
Svevo_contig_11379	#N/A	#N/A
Svevo_contig_11401	dead-box atp-dependent rna helicase 30-like	dead-box atp-dependent rna helicase
Svevo_contig_11480	udp-glycosyltransferase 73b4	udp-glycosyltransferase
Svevo_contig_11503	#N/A	#N/A
Svevo_contig_11573	disease resistance protein rpm1-like	disease resistance
Svevo_contig_11588	lysosomal alpha-mannosidase-like	lysosomal alpha-mannosidase-like
Svevo_contig_11620	#N/A	#N/A
Svevo_contig_11774	photosystem ii protein d1	photosystem ii protein d1
Svevo_contig_11818	gtp-binding protein sar1a	gtp-binding protein
Svevo_contig_11930	#N/A	#N/A
Svevo_contig_11931	#N/A	#N/A
Svevo_contig_11934	#N/A	#N/A
Svevo_contig_12001	#N/A	#N/A
Svevo_contig_12197	#N/A	#N/A
Svevo_contig_12247	#N/A	#N/A
Svevo_contig_12312	protein mitochondrial	mitochondrial
Svevo_contig_12326	#N/A	#N/A
Svevo_contig_12414	#N/A	#N/A
Svevo_contig_12425	#N/A	#N/A
Svevo_contig_12430	#N/A	#N/A
Svevo_contig_12457	#N/A	#N/A
Svevo_contig_12460	#N/A	#N/A
Svevo_contig_12557	#N/A	#N/A
Svevo_contig_12588	#N/A	#N/A
Svevo_contig_12607	#N/A	#N/A
Svevo_contig_12630	kinase family protein	kinase family protein
Svevo_contig_12695	#N/A	#N/A
Svevo_contig_12781	#N/A	#N/A
Svevo_contig_12798	mlo-like protein 1-like	mlo protein homolog
Svevo_contig_12861	#N/A	#N/A
Svevo_contig_12947	vacuolar protein sorting-associated protein vta1 homolog	vacuolar protein sorting-associated protein
Svevo_contig_12956	pentatricopeptide repeat-containing protein at4g33170-like	pentatricopeptide repeat-containing protein
Svevo_contig_12959	#N/A	#N/A
Svevo_contig_13127	#N/A	#N/A
Svevo_contig_13248	probable metal-nicotianamine transporter ysl6-like isoform 2	metal-nicotianamine transporter
Svevo_contig_13315	#N/A	#N/A
Svevo_contig_13425	#N/A	#N/A
Svevo_contig_13464	lipase class 3 family protein	lipase class 3 family protein
Svevo_contig_13553	coatomer subunit beta -3	coatomer subunit
Svevo_contig_13572	#N/A	#N/A
Svevo_contig_13679	chaperone protein dnaj	chaperone protein
Svevo_contig_13703	#N/A	#N/A
Svevo_contig_13774	#N/A	#N/A
Svevo_contig_13785	#N/A	#N/A
Svevo_contig_13828	#N/A	#N/A
Svevo_contig_13832	#N/A	#N/A
Svevo_contig_13854	glutathione peroxidase	glutathione peroxidase
Svevo_contig_13872	#N/A	#N/A
Svevo_contig_13906	60s ribosomal protein l6-like	ribosomal
Svevo_contig_13948	#N/A	#N/A
Svevo_contig_13973	#N/A	#N/A
Svevo_contig_13982	#N/A	#N/A
Svevo_contig_14132	#N/A	#N/A
Svevo_contig_14365	zinc transporter 1-like	zinc transporter 1-like
Svevo_contig_14418	#N/A	#N/A
Svevo_contig_14436	#N/A	#N/A
Svevo_contig_14517	epoxide hydrolase 2-like	epoxide hydrolase
Svevo_contig_14562	#N/A	#N/A
Svevo_contig_14580	cysteine-rich receptor-like protein kinase 10-like	cysteine-rich receptor-like protein kinase
Svevo_contig_14652	#N/A	#N/A
Svevo_contig_14716	#N/A	#N/A
Svevo_contig_14812	#N/A	#N/A
Svevo_contig_14819	#N/A	#N/A
Svevo_contig_14840	pentatricopeptide repeat-containing protein	pentatricopeptide repeat-containing protein
Svevo_contig_14842	#N/A	#N/A
Svevo_contig_15032	#N/A	#N/A
Svevo_contig_15360	basic endochitinase a-like	basic endochitinase
Svevo_contig_15390	#N/A	#N/A
Svevo_contig_15492	#N/A	#N/A
Svevo_contig_15498	#N/A	#N/A
Svevo_contig_15565	protein zinc induced facilitator-like 1-like	zinc induced facilitator-like 1-like
Svevo_contig_15728	#N/A	#N/A
Svevo_contig_15809	#N/A	#N/A
Svevo_contig_15865	#N/A	#N/A
Svevo_contig_16016	#N/A	#N/A
Svevo_contig_16030	#N/A	#N/A
Svevo_contig_16062	#N/A	#N/A
Svevo_contig_16149	alcohol dehydrogenase 1	alcohol dehydrogenase
Svevo_contig_16199	e3 ubiquitin-protein ligase shprh-like	e3 ubiquitin protein ligase
Svevo_contig_16293	#N/A	#N/A
Svevo_contig_16412	#N/A	#N/A
Svevo_contig_16444	#N/A	#N/A
Svevo_contig_16532	#N/A	#N/A
Svevo_contig_16549	#N/A	#N/A
Svevo_contig_16553	#N/A	#N/A
Svevo_contig_16583	#N/A	#N/A
Svevo_contig_16620	beta-xylosidase alpha-l-arabinofuranosidase 2-like	beta-xylosidase
Svevo_contig_16634	12-oxophytodienoate reductase 5-like	12-oxophytodienoate reductase
Svevo_contig_16779	#N/A	#N/A
Svevo_contig_16785	#N/A	#N/A
Svevo_contig_16846	#N/A	#N/A
Svevo_contig_16938	#N/A	#N/A
Svevo_contig_16943	#N/A	#N/A
Svevo_contig_17008	rho gdp-dissociation inhibitor 1-like	rho gdp-dissociation inhibitor 1-like
Svevo_contig_17019	#N/A	#N/A
Svevo_contig_17040	#N/A	#N/A
Svevo_contig_17093	#N/A	#N/A
Svevo_contig_17106	ubiquitin-like modifier-activating enzyme atg7-like	ubiquitin-like modifier-activating enzyme atg7-like
Svevo_contig_17121	#N/A	#N/A
Svevo_contig_17298	#N/A	#N/A
Svevo_contig_17356	#N/A	#N/A
Svevo_contig_17363	receptor like protein kinase -like	receptor protein kinase
Svevo_contig_17455	uncharacterized aarf domain-containing protein kinase chloroplastic-like	aarf domain-containing protein kinase
Svevo_contig_17567	alanyl-trna synthetase	alanyl-trna synthetase
Svevo_contig_17572	wd40 repeat-containing protein smu1-like	wd repeat domain-containing protein
Svevo_contig_17573	#N/A	#N/A
Svevo_contig_17691	1-aminocyclopropane-1-carboxylate synthase 7-like	1-aminocyclopropane-1-carboxylate oxidase
Svevo_contig_17748	sac domain-containing protein 9	sac domain-containing protein 9
Svevo_contig_17891	succinate dehydrogenase 5	succinate dehydrogenase
Svevo_contig_17914	#N/A	#N/A
Svevo_contig_17990	#N/A	#N/A
Svevo_contig_18018	carboxypeptidase a2-like	carboxypeptidase a2-like
Svevo_contig_18031	conserved hypothetical protein [Ricinus communis]	hypothetical
Svevo_contig_18061	#N/A	#N/A
Svevo_contig_18078	PREDICTED: uncharacterized protein LOC100265611 [Vitis vinifera]	hypothetical
Svevo_contig_18122	#N/A	#N/A
Svevo_contig_18163	growth-regulating factor 10	growth-regulating factor
Svevo_contig_18211	#N/A	#N/A
Svevo_contig_18256	#N/A	#N/A
Svevo_contig_18326	#N/A	#N/A
Svevo_contig_18346	#N/A	#N/A
Svevo_contig_18354	#N/A	#N/A
Svevo_contig_18415	#N/A	#N/A
Svevo_contig_18467	#N/A	#N/A
Svevo_contig_18556	#N/A	#N/A
Svevo_contig_18557	#N/A	#N/A
Svevo_contig_18574	#N/A	#N/A
Svevo_contig_18716	#N/A	#N/A
Svevo_contig_18746	#N/A	#N/A
Svevo_contig_18794	apoptotic chromatin condensation inducer in the nucleus	apoptotic chromatin condensation inducer in the nucleus
Svevo_contig_19043	#N/A	#N/A
Svevo_contig_19056	#N/A	#N/A
Svevo_contig_19132	#N/A	#N/A
Svevo_contig_19211	#N/A	#N/A
Svevo_contig_19218	#N/A	#N/A
Svevo_contig_19219	#N/A	#N/A
Svevo_contig_19232	poly polymerase-like	poly polymerase-like
Svevo_contig_19245	#N/A	#N/A
Svevo_contig_19331	#N/A	#N/A
Svevo_contig_19409	#N/A	#N/A
Svevo_contig_19427	#N/A	#N/A
Svevo_contig_19433	#N/A	#N/A
Svevo_contig_19437	wd repeat-containing protein 61	wd repeat domain-containing protein
Svevo_contig_19517	#N/A	#N/A
Svevo_contig_19520	#N/A	#N/A
Svevo_contig_19535	#N/A	#N/A
Svevo_contig_19560	#N/A	#N/A
Svevo_contig_19591	#N/A	#N/A
Svevo_contig_19593	#N/A	#N/A
Svevo_contig_19639	PREDICTED: uncharacterized protein LOC100844157 [Brachypodium distachyon]	hypothetical
Svevo_contig_19640	beta- -galactosyltransferase 7-like	beta- -galactosyltransferase
Svevo_contig_19641	#N/A	#N/A
Svevo_contig_19720	#N/A	#N/A
Svevo_contig_19741	#N/A	#N/A
Svevo_contig_19751	#N/A	#N/A
Svevo_contig_19858	#N/A	#N/A
Svevo_contig_19859	#N/A	#N/A
Svevo_contig_19890	#N/A	#N/A
Svevo_contig_19908	#N/A	#N/A
Svevo_contig_20060	#N/A	#N/A
Svevo_contig_20144	#N/A	#N/A
Svevo_contig_20190	#N/A	#N/A
Svevo_contig_20215	e3 ubiquitin-protein ligase shprh-like	e3 ubiquitin protein ligase
Svevo_contig_20217	#N/A	#N/A
Svevo_contig_20279	surp and g-patch domain-containing protein 1-like	surp and g-patch domain-containing protein 1-like
Svevo_contig_20282	methionine gamma-lyase-like	methionine gamma-lyase-like
Svevo_contig_20283	mitochondrial carrier family	mitochondrial carrier family
Svevo_contig_20327	#N/A	#N/A
Svevo_contig_20371	#N/A	#N/A
Svevo_contig_20426	#N/A	#N/A
Svevo_contig_20552	#N/A	#N/A
Svevo_contig_20600	#N/A	#N/A
Svevo_contig_20668	kdel-tailed cysteine endopeptidase cep2	kdel-tailed cysteine endopeptidase
Svevo_contig_20669	#N/A	#N/A
Svevo_contig_20673	#N/A	#N/A
Svevo_contig_20680	aspartokinase chloroplastic-like	aspartokinase chloroplastic-like
Svevo_contig_20798	#N/A	#N/A
Svevo_contig_20842	2-oxoglutarate-fe -dependent oxygenase domain-containing protein	2-oxoglutarate-fe -dependent oxygenase domain-containing protein
Svevo_contig_20863	#N/A	#N/A
Svevo_contig_20900	#N/A	#N/A
Svevo_contig_20901	cysteine-rich receptor-like protein kinase 26-like	cysteine-rich receptor-like protein kinase
Svevo_contig_20924	#N/A	#N/A
Svevo_contig_20949	#N/A	#N/A
Svevo_contig_20964	cbl-interacting serine threonine-protein kinase 8-like	cbl-interacting protein kinase
Svevo_contig_20987	probable protein phosphatase 2c 10-like	phosphatase 2c
Svevo_contig_21024	eukaryotic translation initiation factor 3 subunit a	eukaryotic translation initiation factor
Svevo_contig_21057	#N/A	#N/A
Svevo_contig_21059	#N/A	#N/A
Svevo_contig_21209	disease resistance protein rpm1-like	disease resistance
Svevo_contig_21390	#N/A	#N/A
Svevo_contig_21469	#N/A	#N/A
Svevo_contig_21490	udp-glycosyltransferase 86a1-like	udp-glycosyltransferase
Svevo_contig_21509	#N/A	#N/A
Svevo_contig_21574	disease resistance protein rpm1-like	disease resistance
Svevo_contig_21784	#N/A	#N/A
Svevo_contig_21832	thaumatin-like pathogenesis-related protein 3-like	thaumatin-like protein
Svevo_contig_21959	PREDICTED: uncharacterized protein LOC100842953 [Brachypodium distachyon]	hypothetical
Svevo_contig_21997	#N/A	#N/A
Svevo_contig_22038	#N/A	#N/A
Svevo_contig_22123	#N/A	#N/A
Svevo_contig_22131	#N/A	#N/A
Svevo_contig_22255	#N/A	#N/A
Svevo_contig_22308	#N/A	#N/A
Svevo_contig_22456	pol polyprotein	pol polyprotein
Svevo_contig_22493	cop9 signalosome complex subunit 4-like	cop9 signalosome complex subunit
Svevo_contig_22597	#N/A	#N/A
Svevo_contig_22642	#N/A	#N/A
Svevo_contig_22650	type i inositol- -trisphosphate 5-phosphatase 11-like	type i inositol- -trisphosphate 5-phosphatase
Svevo_contig_22652	type i inositol- -trisphosphate 5-phosphatase 11-like	type i inositol- -trisphosphate 5-phosphatase
Svevo_contig_22720	phospholipid-transporting atpase 1-like	phospholipid-transporting atpase
Svevo_contig_22831	#N/A	#N/A
Svevo_contig_22930	proline-rich receptor-like protein kinase perk8-like	proline-rich receptor-like protein kinase
Svevo_contig_22931	cysteine-rich receptor-like protein kinase	cysteine-rich receptor-like protein kinase
Svevo_contig_22951	#N/A	#N/A
Svevo_contig_22975	beta- -galactosyltransferase 7-like	beta- -galactosyltransferase
Svevo_contig_22998	seed maturation protein	seed maturation protein
Svevo_contig_23006	#N/A	#N/A
Svevo_contig_23074	#N/A	#N/A
Svevo_contig_23121	#N/A	#N/A
Svevo_contig_23130	#N/A	#N/A
Svevo_contig_23208	disease resistance protein rga1-like	disease resistance
Svevo_contig_23268	#N/A	#N/A
Svevo_contig_23308	nuclease harbi1-like	nuclease harbi1-like
Svevo_contig_23551	#N/A	#N/A
Svevo_contig_23607	disease resistance protein rpm1-like	disease resistance
Svevo_contig_23660	#N/A	#N/A
Svevo_contig_23713	cation h(+) antiporter 15-like	cation h(+) antiporter
Svevo_contig_23737	#N/A	#N/A
Svevo_contig_23804	#N/A	#N/A
Svevo_contig_23926	#N/A	#N/A
Svevo_contig_23935	#N/A	#N/A
Svevo_contig_23984	#N/A	#N/A
Svevo_contig_24016	protein plastid movement impaired 2-like	protein plastid movement impaired 2-like
Svevo_contig_24116	#N/A	#N/A
Svevo_contig_24121	#N/A	#N/A
Svevo_contig_24249	#N/A	#N/A
Svevo_contig_24299	#N/A	#N/A
Svevo_contig_24316	#N/A	#N/A
Svevo_contig_24338	#N/A	#N/A
Svevo_contig_24432	#N/A	#N/A
Svevo_contig_24454	#N/A	#N/A
Svevo_contig_24539	#N/A	#N/A
Svevo_contig_24554	isoflavone reductase homolog	isoflavone reductase homolog
Svevo_contig_24716	1-phosphatidylinositol-3-phosphate 5-kinase-like	1-phosphatidylinositol-3-phosphate 5-kinase
Svevo_contig_24746	#N/A	#N/A
Svevo_contig_24818	#N/A	#N/A
Svevo_contig_24820	#N/A	#N/A
Svevo_contig_24846	#N/A	#N/A
Svevo_contig_24969	#N/A	#N/A
Svevo_contig_25097	photosystem ii protein d2	photosystem ii protein d2
Svevo_contig_25109	#N/A	#N/A
Svevo_contig_25160	#N/A	#N/A
Svevo_contig_25163	laccase precursor	laccase
Svevo_contig_25230	#N/A	#N/A
Svevo_contig_25235	#N/A	#N/A
Svevo_contig_25236	probable mixed-linked glucan synthase 3-like	mixed-linked glucan synthase 3-like
Svevo_contig_25298	bowman-birk type trypsin inhibitor precursor	bowman-birk type trypsin inhibitor precursor
Svevo_contig_25337	cysteine-rich receptor-like protein kinase 10-like	cysteine-rich receptor-like protein kinase
Svevo_contig_25878	isocitrate dehydrogenase	isocitrate dehydrogenase
Svevo_contig_25949	cysteine-rich receptor-like protein kinase 41-like	cysteine-rich receptor-like protein kinase
Svevo_contig_25978	#N/A	#N/A
Svevo_contig_25980	#N/A	#N/A
Svevo_contig_25984	#N/A	#N/A
Svevo_contig_26002	#N/A	#N/A
Svevo_contig_26071	cbl-interacting serine threonine-protein kinase 8-like	cbl-interacting protein kinase
Svevo_contig_26190	#N/A	#N/A
Svevo_contig_26236	stomatin-like protein 2-like	stomatin-like protein 2-like
Svevo_contig_26312	#N/A	#N/A
Svevo_contig_26379	#N/A	#N/A
Svevo_contig_26493	#N/A	#N/A
Svevo_contig_26723	#N/A	#N/A
Svevo_contig_26752	#N/A	#N/A
Svevo_contig_26781	#N/A	#N/A
Svevo_contig_26843	#N/A	#N/A
Svevo_contig_26881	#N/A	#N/A
Svevo_contig_26971	uric acid degradation bifunctional protein ttl	uric acid degradation bifunctional protein ttl
Svevo_contig_26972	uric acid degradation bifunctional protein ttl	uric acid degradation bifunctional protein ttl
Svevo_contig_27067	synaptic vesicle 2-related	synaptic vesicle 2-related
Svevo_contig_27212	kinesin-related protein	kinesin-related protein
Svevo_contig_27220	upf0468 protein cg5343-like	upf0468 protein cg5343-like
Svevo_contig_27230	#N/A	#N/A
Svevo_contig_27244	#N/A	#N/A
Svevo_contig_27261	#N/A	#N/A
Svevo_contig_27297	ankyrin repeat-containing protein at3g12360-like	ankyrin repeat family
Svevo_contig_27313	#N/A	#N/A
Svevo_contig_27345	#N/A	#N/A
Svevo_contig_27416	#N/A	#N/A
Svevo_contig_27422	#N/A	#N/A
Svevo_contig_27448	#N/A	#N/A
Svevo_contig_27460	probable xyloglucan endotransglucosylase hydrolase protein 32-like	xyloglucan endotransglucosylase hydrolase
Svevo_contig_27482	#N/A	#N/A
Svevo_contig_27500	#N/A	#N/A
Svevo_contig_27579	carboxypeptidase a2-like	carboxypeptidase a2-like
Svevo_contig_27896	atcul3 atcul3a cul3 cul3a	atcul3 atcul3a cul3 cul3a
Svevo_contig_27926	#N/A	#N/A
Svevo_contig_28049	#N/A	#N/A
Svevo_contig_28206	#N/A	#N/A
Svevo_contig_28218	small heat shock chloroplastic-like	small heat shock chloroplastic-like
Svevo_contig_28230	#N/A	#N/A
Svevo_contig_28244	g-type lectin s-receptor-like serine threonine-protein kinase rks1-like	g-type lectin s-receptor-like serine threonine-protein kinase
Svevo_contig_28250	#N/A	#N/A
Svevo_contig_28293	#N/A	#N/A
Svevo_contig_28297	callose synthase 3-like	callose synthase
Svevo_contig_28317	coatomer subunit beta -2-like	coatomer subunit
Svevo_contig_28425	#N/A	#N/A
Svevo_contig_28436	#N/A	#N/A
Svevo_contig_28457	#N/A	#N/A
Svevo_contig_28608	#N/A	#N/A
Svevo_contig_28665	#N/A	#N/A
Svevo_contig_28687	#N/A	#N/A
Svevo_contig_28691	protein transport inhibitor response 1	transport inhibitor response 1
Svevo_contig_28857	abc transporter family protein	abc transporter family
Svevo_contig_28880	bud13 homolog	bud13 homolog
Svevo_contig_28910	#N/A	#N/A
Svevo_contig_29015	#N/A	#N/A
Svevo_contig_29026	#N/A	#N/A
Svevo_contig_29083	#N/A	#N/A
Svevo_contig_29092	#N/A	#N/A
Svevo_contig_29280	probable flavin-containing monooxygenase 1-like	flavin-containing monooxygenase
Svevo_contig_29326	#N/A	#N/A
Svevo_contig_29327	#N/A	#N/A
Svevo_contig_29397	#N/A	#N/A
Svevo_contig_29500	#N/A	#N/A
Svevo_contig_29535	#N/A	#N/A
Svevo_contig_29602	#N/A	#N/A
Svevo_contig_29731	#N/A	#N/A
Svevo_contig_29745	lipid binding protein precursor	lipid binding
Svevo_contig_29827	#N/A	#N/A
Svevo_contig_29833	#N/A	#N/A
Svevo_contig_29911	#N/A	#N/A
Svevo_contig_29984	#N/A	#N/A
Svevo_contig_30047	esterase hi_1161-like	esterase lipase
Svevo_contig_30048	#N/A	#N/A
Svevo_contig_30063	Os08g0114100 [Oryza sativa Japonica Group]	hypothetical
Svevo_contig_30079	#N/A	#N/A
Svevo_contig_30100	#N/A	#N/A
Svevo_contig_30197	#N/A	#N/A
Svevo_contig_30240	#N/A	#N/A
Svevo_contig_30357	glucose-6-phosphate 1- cytoplasmic isoform-like	glucose-6-phosphate 1-epimerase-like
Svevo_contig_30391	#N/A	#N/A
Svevo_contig_30413	#N/A	#N/A
Svevo_contig_30466	udp-sugar-dependent glycosyltransferase 52-like	udp-sugar-dependent glycosyltransferase 52-like
Svevo_contig_30493	#N/A	#N/A
Svevo_contig_30506	pentatricopeptide repeat-containing	pentatricopeptide repeat-containing protein
Svevo_contig_30786	#N/A	#N/A
Svevo_contig_30954	#N/A	#N/A
Svevo_contig_30961	#N/A	#N/A
Svevo_contig_30978	#N/A	#N/A
Svevo_contig_30982	#N/A	#N/A
Svevo_contig_31005	#N/A	#N/A
Svevo_contig_31145	#N/A	#N/A
Svevo_contig_31182	#N/A	#N/A
Svevo_contig_31217	#N/A	#N/A
Svevo_contig_31273	#N/A	#N/A
Svevo_contig_31329	#N/A	#N/A
Svevo_contig_31330	#N/A	#N/A
Svevo_contig_31398	#N/A	#N/A
Svevo_contig_31435	#N/A	#N/A
Svevo_contig_31523	hypothetical protein SORBIDRAFT_04g009135 [Sorghum bicolor]	hypothetical
Svevo_contig_31528	clathrin assembly protein	clathrin assembly protein
Svevo_contig_31672	#N/A	#N/A
Svevo_contig_31697	#N/A	#N/A
Svevo_contig_31707	#N/A	#N/A
Svevo_contig_31747	#N/A	#N/A
Svevo_contig_31776	#N/A	#N/A
Svevo_contig_31811	#N/A	#N/A
Svevo_contig_31861	#N/A	#N/A
Svevo_contig_31914	#N/A	#N/A
Svevo_contig_31949	#N/A	#N/A
Svevo_contig_32149	protein spa1-related 3-like	spa1-related
Svevo_contig_32150	protein spa1-related 2-like	spa1-related
Svevo_contig_32152	#N/A	#N/A
Svevo_contig_32182	#N/A	#N/A
Svevo_contig_32221	#N/A	#N/A
Svevo_contig_32527	PREDICTED: uncharacterized protein LOC100846141 [Brachypodium distachyon]	hypothetical
Svevo_contig_32544	#N/A	#N/A
Svevo_contig_32547	#N/A	#N/A
Svevo_contig_32577	#N/A	#N/A
Svevo_contig_32638	#N/A	#N/A
Svevo_contig_32688	#N/A	#N/A
Svevo_contig_32689	#N/A	#N/A
Svevo_contig_32731	#N/A	#N/A
Svevo_contig_32802	coatomer subunit beta -2-like	coatomer subunit
Svevo_contig_32804	#N/A	#N/A
Svevo_contig_32812	#N/A	#N/A
Svevo_contig_32821	#N/A	#N/A
Svevo_contig_32904	4-hydroxyphenylpyruvate dioxygenase	4-hydroxyphenylpyruvate dioxygenase
Svevo_contig_32995	#N/A	#N/A
Svevo_contig_33184	#N/A	#N/A
Svevo_contig_33223	#N/A	#N/A
Svevo_contig_33293	#N/A	#N/A
Svevo_contig_33330	nogo-b receptor-like	nogo-b receptor-like
Svevo_contig_33467	#N/A	#N/A
Svevo_contig_33477	#N/A	#N/A
Svevo_contig_33501	#N/A	#N/A
Svevo_contig_33507	#N/A	#N/A
Svevo_contig_33634	#N/A	#N/A
Svevo_contig_33638	#N/A	#N/A
Svevo_contig_33711	#N/A	#N/A
Svevo_contig_33715	#N/A	#N/A
Svevo_contig_33717	#N/A	#N/A
Svevo_contig_33758	#N/A	#N/A
Svevo_contig_33771	#N/A	#N/A
Svevo_contig_33989	disease resistance protein rga4-like	disease resistance
Svevo_contig_34034	#N/A	#N/A
Svevo_contig_34082	#N/A	#N/A
Svevo_contig_34088	#N/A	#N/A
Svevo_contig_34102	#N/A	#N/A
Svevo_contig_34190	#N/A	#N/A
Svevo_contig_34204	#N/A	#N/A
Svevo_contig_34305	#N/A	#N/A
Svevo_contig_34317	#N/A	#N/A
Svevo_contig_34519	#N/A	#N/A
Svevo_contig_34604	ubiquitin-like modifier-activating enzyme atg7-like	ubiquitin-like modifier-activating enzyme atg7-like
Svevo_contig_34731	#N/A	#N/A
Svevo_contig_34747	#N/A	#N/A
Svevo_contig_34856	#N/A	#N/A
Svevo_contig_34861	probable protein phosphatase 2c 33-like	phosphatase 2c
Svevo_contig_34957	#N/A	#N/A
Svevo_contig_35010	#N/A	#N/A
Svevo_contig_35080	#N/A	#N/A
Svevo_contig_35083	nadh dehydrogenase subunit 4	nadh dehydrogenase
Svevo_contig_35138	#N/A	#N/A
Svevo_contig_35162	#N/A	#N/A
Svevo_contig_35376	#N/A	#N/A
Svevo_contig_35469	#N/A	#N/A
Svevo_contig_35514	#N/A	#N/A
Svevo_contig_35518	#N/A	#N/A
Svevo_contig_35549	#N/A	#N/A
Svevo_contig_35687	#N/A	#N/A
Svevo_contig_35732	glyoxysomal fatty acid beta-oxidation multifunctional protein mfp-a	glyoxysomal fatty acid beta-oxidation multifunctional protein
Svevo_contig_35759	#N/A	#N/A
Svevo_contig_35772	#N/A	#N/A
Svevo_contig_35861	#N/A	#N/A
Svevo_contig_35934	#N/A	#N/A
Svevo_contig_35965	protein ein4-like	ein4-like
Svevo_contig_35985	mate efflux family protein 5-like	mate efflux family protein
Svevo_contig_36049	#N/A	#N/A
Svevo_contig_36120	#N/A	#N/A
Svevo_contig_36124	#N/A	#N/A
Svevo_contig_36212	#N/A	#N/A
Svevo_contig_36262	#N/A	#N/A
Svevo_contig_36312	#N/A	#N/A
Svevo_contig_36322	#N/A	#N/A
Svevo_contig_36606	#N/A	#N/A
Svevo_contig_36638	#N/A	#N/A
Svevo_contig_36868	#N/A	#N/A
Svevo_contig_36951	#N/A	#N/A
Svevo_contig_36955	#N/A	#N/A
Svevo_contig_37019	#N/A	#N/A
Svevo_contig_37021	hat family dimerization domain containing protein	hat family dimerization domain protein
Svevo_contig_37044	#N/A	#N/A
Svevo_contig_37067	#N/A	#N/A
Svevo_contig_37123	#N/A	#N/A
Svevo_contig_37139	#N/A	#N/A
Svevo_contig_37187	#N/A	#N/A
Svevo_contig_37243	#N/A	#N/A
Svevo_contig_37271	#N/A	#N/A
Svevo_contig_37301	#N/A	#N/A
Svevo_contig_37320	#N/A	#N/A
Svevo_contig_37519	#N/A	#N/A
Svevo_contig_37677	#N/A	#N/A
Svevo_contig_37707	#N/A	#N/A
Svevo_contig_37718	#N/A	#N/A
Svevo_contig_37770	#N/A	#N/A
Svevo_contig_37840	#N/A	#N/A
Svevo_contig_37841	#N/A	#N/A
Svevo_contig_37893	#N/A	#N/A
Svevo_contig_37949	#N/A	#N/A
Svevo_contig_37981	#N/A	#N/A
Svevo_contig_38088	#N/A	#N/A
Svevo_contig_38095	#N/A	#N/A
Svevo_contig_38113	#N/A	#N/A
Svevo_contig_38180	#N/A	#N/A
Svevo_contig_38187	#N/A	#N/A
Svevo_contig_38213	#N/A	#N/A
Svevo_contig_38234	#N/A	#N/A
Svevo_contig_38271	#N/A	#N/A
Svevo_contig_38298	#N/A	#N/A
Svevo_contig_38345	protein zinc induced facilitator-like 1-like	zinc induced facilitator-like 1-like
Svevo_contig_38446	ubiquitin carboxyl-terminal hydrolase 27-like	ubiquitin carboxyl-terminal hydrolase
Svevo_contig_38507	#N/A	#N/A
Svevo_contig_38571	#N/A	#N/A
Svevo_contig_38595	#N/A	#N/A
Svevo_contig_38965	#N/A	#N/A
Svevo_contig_38979	dual specificity phosphatase cdc25	dual specificity protein phosphatase
Svevo_contig_39051	#N/A	#N/A
Svevo_contig_39060	protein transparent testa glabra 1-like	transparent testa
Svevo_contig_39145	#N/A	#N/A
Svevo_contig_39280	#N/A	#N/A
Svevo_contig_39322	#N/A	#N/A
Svevo_contig_39392	nadh dehydrogenase subunit 2	nadh dehydrogenase
Svevo_contig_39470	#N/A	#N/A
Svevo_contig_39524	#N/A	#N/A
Svevo_contig_39574	#N/A	#N/A
Svevo_contig_39583	#N/A	#N/A
Svevo_contig_39635	#N/A	#N/A
Svevo_contig_39673	#N/A	#N/A
Svevo_contig_39738	#N/A	#N/A
Svevo_contig_39757	#N/A	#N/A
Svevo_contig_39775	#N/A	#N/A
Svevo_contig_39872	catalase 3	catalase
Svevo_contig_39876	#N/A	#N/A
Svevo_contig_40004	#N/A	#N/A
Svevo_contig_40032	disease resistance protein rga4-like	disease resistance
Svevo_contig_40045	atp-binding cassette superfamily	atp binding
Svevo_contig_40055	#N/A	#N/A
Svevo_contig_40094	#N/A	#N/A
Svevo_contig_40159	#N/A	#N/A
Svevo_contig_40169	#N/A	#N/A
Svevo_contig_40238	#N/A	#N/A
Svevo_contig_40239	#N/A	#N/A
Svevo_contig_40261	#N/A	#N/A
Svevo_contig_40281	#N/A	#N/A
Svevo_contig_40290	#N/A	#N/A
Svevo_contig_40352	#N/A	#N/A
Svevo_contig_40440	#N/A	#N/A
Svevo_contig_40463	#N/A	#N/A
Svevo_contig_40501	#N/A	#N/A
Svevo_contig_40527	#N/A	#N/A
Svevo_contig_40566	#N/A	#N/A
Svevo_contig_40582	#N/A	#N/A
Svevo_contig_40757	#N/A	#N/A
Svevo_contig_40881	#N/A	#N/A
Svevo_contig_40913	biotin carboxylase	biotin carboxylase
Svevo_contig_40986	#N/A	#N/A
Svevo_contig_41024	#N/A	#N/A
Svevo_contig_41030	amino acid permease	amino acid permease
Svevo_contig_41044	diphosphomevalonate decarboxylase-like	diphosphomevalonate decarboxylase-like
Svevo_contig_41140	probable pectinesterase pectinesterase inhibitor 41-like	pectinesterase pectinesterase inhibitor
Svevo_contig_41240	#N/A	#N/A
Svevo_contig_41267	#N/A	#N/A
Svevo_contig_41268	#N/A	#N/A
Svevo_contig_41330	#N/A	#N/A
Svevo_contig_41492	#N/A	#N/A
Svevo_contig_41554	#N/A	#N/A
Svevo_contig_41650	#N/A	#N/A
Svevo_contig_41675	#N/A	#N/A
Svevo_contig_41751	probable inactive purple acid phosphatase 29-like	inactive purple acid phosphatase
Svevo_contig_41792	#N/A	#N/A
Svevo_contig_41894	cbl-interacting protein kinase 26-like	cbl-interacting protein kinase
Svevo_contig_41971	#N/A	#N/A
Svevo_contig_42080	#N/A	#N/A
Svevo_contig_42104	#N/A	#N/A
Svevo_contig_42124	#N/A	#N/A
Svevo_contig_42166	#N/A	#N/A
Svevo_contig_42219	#N/A	#N/A
Svevo_contig_42270	#N/A	#N/A
Svevo_contig_42301	#N/A	#N/A
Svevo_contig_42307	#N/A	#N/A
Svevo_contig_42395	#N/A	#N/A
Svevo_contig_42424	#N/A	#N/A
Svevo_contig_42469	#N/A	#N/A
Svevo_contig_42480	#N/A	#N/A
Svevo_contig_42536	ubiquitin carboxyl-terminal hydrolase 27-like	ubiquitin carboxyl-terminal hydrolase
Svevo_contig_42582	#N/A	#N/A
Svevo_contig_42631	#N/A	#N/A
Svevo_contig_42672	#N/A	#N/A
Svevo_contig_42697	#N/A	#N/A
Svevo_contig_42774	#N/A	#N/A
Svevo_contig_42780	#N/A	#N/A
Svevo_contig_42812	#N/A	#N/A
Svevo_contig_42814	#N/A	#N/A
Svevo_contig_42838	#N/A	#N/A
Svevo_contig_42865	#N/A	#N/A
Svevo_contig_42960	#N/A	#N/A
Svevo_contig_43003	probable inactive receptor kinase at5g58300-like	inactive receptor kinase
Svevo_contig_43058	#N/A	#N/A
Svevo_contig_43088	#N/A	#N/A
Svevo_contig_43090	atpase subunit 4	atpase
Svevo_contig_43155	#N/A	#N/A
Svevo_contig_43246	#N/A	#N/A
Svevo_contig_43274	#N/A	#N/A
Svevo_contig_43402	#N/A	#N/A
Svevo_contig_43403	#N/A	#N/A
Svevo_contig_43415	#N/A	#N/A
Svevo_contig_43501	#N/A	#N/A
Svevo_contig_43550	#N/A	#N/A
Svevo_contig_43595	#N/A	#N/A
Svevo_contig_43603	#N/A	#N/A
Svevo_contig_43604	#N/A	#N/A
Svevo_contig_43643	chaperone protein chloroplastic-like	chaperone protein
Svevo_contig_43739	#N/A	#N/A
Svevo_contig_43745	#N/A	#N/A
Svevo_contig_43747	#N/A	#N/A
Svevo_contig_43766	synaptic vesicle 2-related	synaptic vesicle 2-related
Svevo_contig_43790	flavonoid 3 -monooxygenase-like	flavonoid 3-monooxygenase
Svevo_contig_43798	#N/A	#N/A
Svevo_contig_43852	#N/A	#N/A
Svevo_contig_43882	#N/A	#N/A
Svevo_contig_43900	#N/A	#N/A
Svevo_contig_43912	#N/A	#N/A
Svevo_contig_43934	#N/A	#N/A
Svevo_contig_43948	#N/A	#N/A
Svevo_contig_44016	#N/A	#N/A
Svevo_contig_44107	#N/A	#N/A
Svevo_contig_44179	atpase subunit 8	atpase
Svevo_contig_44189	#N/A	#N/A
Svevo_contig_44290	#N/A	#N/A
Svevo_contig_44294	dna gyrase subunit a	dna gyrase
Svevo_contig_44329	#N/A	#N/A
Svevo_contig_44341	#N/A	#N/A
Svevo_contig_44471	#N/A	#N/A
Svevo_contig_44492	#N/A	#N/A
Svevo_contig_44493	#N/A	#N/A
Svevo_contig_44494	#N/A	#N/A
Svevo_contig_44502	cysteine-rich receptor-like protein kinase 25-like	cysteine-rich receptor-like protein kinase
Svevo_contig_44510	#N/A	#N/A
Svevo_contig_44515	nadh dehydrogenase subunit 5	nadh dehydrogenase
Svevo_contig_44520	#N/A	#N/A
Svevo_contig_44709	#N/A	#N/A
Svevo_contig_44721	#N/A	#N/A
Svevo_contig_44736	#N/A	#N/A
Svevo_contig_44794	#N/A	#N/A
Svevo_contig_44814	#N/A	#N/A
Svevo_contig_44824	l-type lectin-domain containing receptor kinase -like	l-type lectin-domain containing receptor kinase -like
Svevo_contig_44861	rint-1 tip-1 domain-containing mag2 protein	rint-1 tip-1 domain-containing mag2 protein
Svevo_contig_44894	#N/A	#N/A
Svevo_contig_44924	#N/A	#N/A
Svevo_contig_44928	#N/A	#N/A
Svevo_contig_44931	#N/A	#N/A
Svevo_contig_44989	#N/A	#N/A
Svevo_contig_45223	#N/A	#N/A
Svevo_contig_45242	#N/A	#N/A
Svevo_contig_45245	proline synthase co-transcribed bacterial homolog	proline synthase co-transcribed bacterial homolog
Svevo_contig_45284	wall-associated receptor kinase 2-like	wall-associated receptor kinase
Svevo_contig_45293	auxin-induced protein 5ng4-like	auxin-induced protein
Svevo_contig_45330	shaggy-related protein kinase epsilon	shaggy-related protein kinase
Svevo_contig_45382	#N/A	#N/A
Svevo_contig_45433	#N/A	#N/A
Svevo_contig_45462	#N/A	#N/A
Svevo_contig_45569	#N/A	#N/A
Svevo_contig_45682	#N/A	#N/A
Svevo_contig_45712	#N/A	#N/A
Svevo_contig_45733	#N/A	#N/A
Svevo_contig_45807	probable lrr receptor-like serine threonine-protein kinase at3g47570-like	leucine-rich repeat receptor protein kinase
Svevo_contig_45848	#N/A	#N/A
Svevo_contig_45868	#N/A	#N/A
Svevo_contig_45903	#N/A	#N/A
Svevo_contig_46047	#N/A	#N/A
Svevo_contig_46048	#N/A	#N/A
Svevo_contig_46230	#N/A	#N/A
Svevo_contig_46291	#N/A	#N/A
Svevo_contig_46393	#N/A	#N/A
Svevo_contig_46402	#N/A	#N/A
Svevo_contig_46571	#N/A	#N/A
Svevo_contig_46650	#N/A	#N/A
Svevo_contig_46822	#N/A	#N/A
Svevo_contig_46841	#N/A	#N/A
Svevo_contig_46939	#N/A	#N/A
Svevo_contig_46954	#N/A	#N/A
Svevo_contig_46956	#N/A	#N/A
Svevo_contig_47081	#N/A	#N/A
Svevo_contig_47082	#N/A	#N/A
Svevo_contig_47084	#N/A	#N/A
Svevo_contig_47281	#N/A	#N/A
Svevo_contig_47333	#N/A	#N/A
Svevo_contig_47503	#N/A	#N/A
Svevo_contig_47510	#N/A	#N/A
Svevo_contig_47512	#N/A	#N/A
Svevo_contig_47524	#N/A	#N/A
Svevo_contig_47605	#N/A	#N/A
Svevo_contig_47615	#N/A	#N/A
Svevo_contig_47671	#N/A	#N/A
Svevo_contig_47674	#N/A	#N/A
Svevo_contig_47681	#N/A	#N/A
Svevo_contig_47696	#N/A	#N/A
Svevo_contig_47895	#N/A	#N/A
Svevo_contig_47946	#N/A	#N/A
Svevo_contig_48082	#N/A	#N/A
Svevo_contig_48083	#N/A	#N/A
Svevo_contig_48222	#N/A	#N/A
Svevo_contig_48228	#N/A	#N/A
Svevo_contig_48259	#N/A	#N/A
Svevo_contig_48269	#N/A	#N/A
Svevo_contig_48270	#N/A	#N/A
Svevo_contig_48300	disease resistance protein rga4-like	disease resistance
Svevo_contig_48421	#N/A	#N/A
Svevo_contig_48621	#N/A	#N/A
Svevo_contig_48622	probable xaa-pro aminopeptidase p-like	xaa-pro aminopeptidase
Svevo_contig_48627	#N/A	#N/A
Svevo_contig_48701	#N/A	#N/A
Svevo_contig_48736	#N/A	#N/A
Svevo_contig_48795	#N/A	#N/A
Svevo_contig_48796	#N/A	#N/A
Svevo_contig_48824	#N/A	#N/A
Svevo_contig_48899	#N/A	#N/A
Svevo_contig_48918	disease resistance protein rpm1-like	disease resistance
Svevo_contig_48957	#N/A	#N/A
Svevo_contig_49031	#N/A	#N/A
Svevo_contig_49043	#N/A	#N/A
Svevo_contig_49056	#N/A	#N/A
Svevo_contig_49094	#N/A	#N/A
Svevo_contig_49117	#N/A	#N/A
Svevo_contig_49122	#N/A	#N/A
Svevo_contig_49155	#N/A	#N/A
Svevo_contig_49175	#N/A	#N/A
Svevo_contig_49180	#N/A	#N/A
Svevo_contig_49218	#N/A	#N/A
Svevo_contig_49242	#N/A	#N/A
Svevo_contig_49270	#N/A	#N/A
Svevo_contig_49305	#N/A	#N/A
Svevo_contig_49415	mitochondrial import inner membrane translocase subunit tim16-like	mitochondrial import inner membrane translocase
Svevo_contig_49416	#N/A	#N/A
Svevo_contig_49424	#N/A	#N/A
Svevo_contig_49528	cytochrome c oxidase subunit 2	cytochrome c oxidase
Svevo_contig_49599	#N/A	#N/A
Svevo_contig_49660	#N/A	#N/A
Svevo_contig_49698	#N/A	#N/A
Svevo_contig_49710	#N/A	#N/A
Svevo_contig_49734	#N/A	#N/A
Svevo_contig_49754	epoxide hydrolase	epoxide hydrolase
Svevo_contig_49765	#N/A	#N/A
Svevo_contig_49775	#N/A	#N/A
Svevo_contig_49785	protein	hypothetical
Svevo_contig_49816	#N/A	#N/A
Svevo_contig_49820	#N/A	#N/A
Svevo_contig_49842	arabinosyltransferase-like protein	arabinosyltransferase-like protein
Svevo_contig_49925	pre-mrna-splicing factor isy1 homolog isoform 1	pre-mrna-splicing factor
Svevo_contig_49989	#N/A	#N/A
Svevo_contig_50011	#N/A	#N/A
Svevo_contig_50105	#N/A	#N/A
Svevo_contig_50144	#N/A	#N/A
Svevo_contig_50232	#N/A	#N/A
Svevo_contig_50240	#N/A	#N/A
Svevo_contig_50248	#N/A	#N/A
Svevo_contig_50254	Os04g0178300 [Oryza sativa Japonica Group]	hypothetical
Svevo_contig_50270	#N/A	#N/A
Svevo_contig_50356	#N/A	#N/A
Svevo_contig_50490	beta-bisabolene synthase-like	beta-bisabolene synthase
Svevo_contig_50607	#N/A	#N/A
Svevo_contig_50647	#N/A	#N/A
Svevo_contig_50717	26s proteasome regulatory subunit n8	ribosomal
Svevo_contig_50767	#N/A	#N/A
Svevo_contig_50849	#N/A	#N/A
Svevo_contig_50852	#N/A	#N/A
Svevo_contig_51024	#N/A	#N/A
Svevo_contig_51060	nadh dehydrogenase subunit 5	nadh dehydrogenase
Svevo_contig_51170	disease resistance protein rpm1-like	disease resistance
Svevo_contig_51206	#N/A	#N/A
Svevo_contig_51247	#N/A	#N/A
Svevo_contig_51314	#N/A	#N/A
Svevo_contig_51332	#N/A	#N/A
Svevo_contig_51337	#N/A	#N/A
Svevo_contig_51338	#N/A	#N/A
Svevo_contig_51429	#N/A	#N/A
Svevo_contig_51439	#N/A	#N/A
Svevo_contig_51451	#N/A	#N/A
Svevo_contig_51470	#N/A	#N/A
Svevo_contig_51490	#N/A	#N/A
Svevo_contig_51502	#N/A	#N/A
Svevo_contig_51548	#N/A	#N/A
Svevo_contig_51575	subtilisin-like protease sdd1-like	subtilisin-like protease
Svevo_contig_51694	#N/A	#N/A
Svevo_contig_51703	#N/A	#N/A
Svevo_contig_51770	probable lrr receptor-like serine threonine-protein kinase at1g56130-like	leucine-rich repeat receptor protein kinase
Svevo_contig_51822	#N/A	#N/A
Svevo_contig_51912	disease resistance rpp8-like protein 3-like	disease resistance
Svevo_contig_52006	#N/A	#N/A
Svevo_contig_52012	#N/A	#N/A
Svevo_contig_52029	#N/A	#N/A
Svevo_contig_52092	#N/A	#N/A
Svevo_contig_52136	#N/A	#N/A
Svevo_contig_52137	#N/A	#N/A
Svevo_contig_52182	#N/A	#N/A
Svevo_contig_52202	#N/A	#N/A
Svevo_contig_52227	disease resistance protein rpm1-like	disease resistance
Svevo_contig_52300	serine esterase family protein	serine esterase family protein
Svevo_contig_52301	serine esterase family protein	serine esterase family protein
Svevo_contig_52327	#N/A	#N/A
Svevo_contig_52379	probable lrr receptor-like serine threonine-protein kinase at3g47570-like	leucine-rich repeat receptor protein kinase
Svevo_contig_52389	#N/A	#N/A
Svevo_contig_52405	#N/A	#N/A
Svevo_contig_52440	#N/A	#N/A
Svevo_contig_52518	f-box lrr-repeat protein 4-like isoform 2	f-box lrr-repeat protein
Svevo_contig_52533	#N/A	#N/A
Svevo_contig_52548	#N/A	#N/A
Svevo_contig_52560	#N/A	#N/A
Svevo_contig_52587	#N/A	#N/A
Svevo_contig_52608	probable lrr receptor-like serine threonine-protein kinase at3g47570-like	leucine-rich repeat receptor protein kinase
Svevo_contig_52639	#N/A	#N/A
Svevo_contig_52679	#N/A	#N/A
Svevo_contig_52692	#N/A	#N/A
Svevo_contig_52727	#N/A	#N/A
Svevo_contig_52825	#N/A	#N/A
Svevo_contig_52833	#N/A	#N/A
Svevo_contig_52839	#N/A	#N/A
Svevo_contig_52861	#N/A	#N/A
Svevo_contig_52880	#N/A	#N/A
Svevo_contig_52885	#N/A	#N/A
Svevo_contig_52948	#N/A	#N/A
Svevo_contig_53041	#N/A	#N/A
Svevo_contig_53058	#N/A	#N/A
Svevo_contig_53205	#N/A	#N/A
Svevo_contig_53256	#N/A	#N/A
Svevo_contig_53300	#N/A	#N/A
Svevo_contig_53342	#N/A	#N/A
Svevo_contig_53397	#N/A	#N/A
Svevo_contig_53409	#N/A	#N/A
Svevo_contig_53442	#N/A	#N/A
Svevo_contig_53471	cyclic nucleotide-gated ion channel 7-like	cyclic nucleotide gated channel
Svevo_contig_53571	#N/A	#N/A
Svevo_contig_53579	#N/A	#N/A
Svevo_contig_53588	transcription factor bhlh086	transcription factor
Svevo_contig_53623	#N/A	#N/A
Svevo_contig_53643	#N/A	#N/A
Svevo_contig_53651	#N/A	#N/A
Svevo_contig_53653	#N/A	#N/A
Svevo_contig_53672	#N/A	#N/A
Svevo_contig_53676	#N/A	#N/A
Svevo_contig_53686	#N/A	#N/A
Svevo_contig_53730	#N/A	#N/A
Svevo_contig_53843	#N/A	#N/A
Svevo_contig_53848	#N/A	#N/A
Svevo_contig_53874	#N/A	#N/A
Svevo_contig_53932	#N/A	#N/A
Svevo_contig_53971	hypothetical protein SORBIDRAFT_0069s002020 [Sorghum bicolor]	hypothetical
Svevo_contig_54014	#N/A	#N/A
Svevo_contig_54015	#N/A	#N/A
Svevo_contig_54029	#N/A	#N/A
Svevo_contig_54230	#N/A	#N/A
Svevo_contig_54248	#N/A	#N/A
Svevo_contig_54252	#N/A	#N/A
Svevo_contig_54341	Os01g0120500 [Oryza sativa Japonica Group]	hypothetical
Svevo_contig_54343	#N/A	#N/A
Svevo_contig_54354	#N/A	#N/A
Svevo_contig_54365	#N/A	#N/A
Svevo_contig_54372	#N/A	#N/A
Svevo_contig_54456	#N/A	#N/A
Svevo_contig_54510	#N/A	#N/A
Svevo_contig_54535	#N/A	#N/A
Svevo_contig_54622	#N/A	#N/A
Svevo_contig_54637	nadh:ubiquinone oxidoreductase subunit-	nadh:ubiquinone oxidoreductase subunit-
Svevo_contig_54759	#N/A	#N/A
Svevo_contig_54796	#N/A	#N/A
Svevo_contig_54818	#N/A	#N/A
Svevo_contig_54904	#N/A	#N/A
Svevo_contig_54958	protein zinc induced facilitator-like 1-like	zinc induced facilitator-like 1-like
Svevo_contig_54974	atpase subunit 8	atpase
Svevo_contig_55016	#N/A	#N/A
Svevo_contig_55031	#N/A	#N/A
Svevo_contig_55053	#N/A	#N/A
Svevo_contig_55064	#N/A	#N/A
Svevo_contig_55071	#N/A	#N/A
Svevo_contig_55102	#N/A	#N/A
Svevo_contig_55111	#N/A	#N/A
Svevo_contig_55116	#N/A	#N/A
Svevo_contig_55183	#N/A	#N/A
Svevo_contig_55268	#N/A	#N/A
Svevo_contig_55270	#N/A	#N/A
Svevo_contig_55338	#N/A	#N/A
Svevo_contig_55342	cytochrome b5 isoform	cytochrome b5
Svevo_contig_55391	#N/A	#N/A
Svevo_contig_55423	#N/A	#N/A
Svevo_contig_55425	probable lrr receptor-like serine threonine-protein kinase rlk-like	leucine-rich repeat receptor protein kinase
Svevo_contig_55511	#N/A	#N/A
Svevo_contig_55558	#N/A	#N/A
Svevo_contig_55662	#N/A	#N/A
Svevo_contig_55708	#N/A	#N/A
Svevo_contig_55712	#N/A	#N/A
Svevo_contig_55714	#N/A	#N/A
Svevo_contig_55760	#N/A	#N/A
Svevo_contig_55897	#N/A	#N/A
Svevo_contig_55962	#N/A	#N/A
Svevo_contig_55998	#N/A	#N/A
Svevo_contig_56021	#N/A	#N/A
Svevo_contig_56050	#N/A	#N/A
Svevo_contig_56086	#N/A	#N/A
Svevo_contig_56119	#N/A	#N/A
Svevo_contig_56137	#N/A	#N/A
Svevo_contig_56177	#N/A	#N/A
Svevo_contig_56229	nadh dehydrogenase subunit 7	nadh dehydrogenase
Svevo_contig_56240	PREDICTED: uncharacterized protein LOC100841206 [Brachypodium distachyon]	hypothetical
Svevo_contig_56283	#N/A	#N/A
Svevo_contig_56294	#N/A	#N/A
Svevo_contig_56393	#N/A	#N/A
Svevo_contig_56509	protein rik-like	rik-like
Svevo_contig_56517	epoxide hydrolase 2-like	epoxide hydrolase
Svevo_contig_56557	#N/A	#N/A
Svevo_contig_56566	#N/A	#N/A
Svevo_contig_56592	#N/A	#N/A
Svevo_contig_56638	#N/A	#N/A
Svevo_contig_56657	#N/A	#N/A
Svevo_contig_56800	#N/A	#N/A
Svevo_contig_56855	#N/A	#N/A
Svevo_contig_56907	#N/A	#N/A
Svevo_contig_56909	#N/A	#N/A
Svevo_contig_56983	g-type lectin s-receptor-like serine threonine-protein kinase sd1-13-like	g-type lectin s-receptor-like serine threonine-protein kinase
Svevo_contig_57053	#N/A	#N/A
Svevo_contig_57068	#N/A	#N/A
Svevo_contig_57075	#N/A	#N/A
Svevo_contig_57128	#N/A	#N/A
Svevo_contig_57185	#N/A	#N/A
Svevo_contig_57213	#N/A	#N/A
Svevo_contig_57236	#N/A	#N/A
Svevo_contig_57238	#N/A	#N/A
Svevo_contig_57424	#N/A	#N/A
Svevo_contig_57431	#N/A	#N/A
Svevo_contig_57542	#N/A	#N/A
Svevo_contig_57574	#N/A	#N/A
Svevo_contig_57596	hypothetical protein SORBIDRAFT_09g022520 [Sorghum bicolor]	hypothetical
Svevo_contig_57632	#N/A	#N/A
Svevo_contig_57670	polyol transporter 5-like	polyol transporter
Svevo_contig_57714	nadh dehydrogenase subunit 1	nadh dehydrogenase
Svevo_contig_57728	#N/A	#N/A
Svevo_contig_57743	#N/A	#N/A
Svevo_contig_57778	#N/A	#N/A
Svevo_contig_57786	#N/A	#N/A
Svevo_contig_57821	#N/A	#N/A
Svevo_contig_57840	#N/A	#N/A
Svevo_contig_57849	#N/A	#N/A
Svevo_contig_57866	#N/A	#N/A
Svevo_contig_57879	#N/A	#N/A
Svevo_contig_57937	#N/A	#N/A
Svevo_contig_57995	#N/A	#N/A
Svevo_contig_57999	#N/A	#N/A
Svevo_contig_58006	#N/A	#N/A
Svevo_contig_58009	#N/A	#N/A
Svevo_contig_58055	#N/A	#N/A
Svevo_contig_58057	#N/A	#N/A
Svevo_contig_58065	#N/A	#N/A
Svevo_contig_58070	#N/A	#N/A
Svevo_contig_58104	#N/A	#N/A
Svevo_contig_58130	#N/A	#N/A
Svevo_contig_58217	#N/A	#N/A
Svevo_contig_58253	#N/A	#N/A
Svevo_contig_58328	#N/A	#N/A
Svevo_contig_58342	#N/A	#N/A
Svevo_contig_58382	#N/A	#N/A
Svevo_contig_58413	#N/A	#N/A
Svevo_contig_58451	#N/A	#N/A
Svevo_contig_58455	#N/A	#N/A
Svevo_contig_58468	#N/A	#N/A
Svevo_contig_58471	#N/A	#N/A
Svevo_contig_58553	#N/A	#N/A
Svevo_contig_58558	#N/A	#N/A
Svevo_contig_58632	#N/A	#N/A
Svevo_contig_58698	#N/A	#N/A
Svevo_contig_58730	#N/A	#N/A
Svevo_contig_58761	#N/A	#N/A
Svevo_contig_58801	#N/A	#N/A
Svevo_contig_58842	#N/A	#N/A
Svevo_contig_58863	#N/A	#N/A
Svevo_contig_58869	#N/A	#N/A
Svevo_contig_58952	65-kda microtubule-associated protein 3-like	microtubule-associated protein 65-kda
Svevo_contig_59117	serine threonine-protein kinase at5g01020-like	serine threonine protein kinase
Svevo_contig_59124	#N/A	#N/A
Svevo_contig_59142	#N/A	#N/A
Svevo_contig_59161	#N/A	#N/A
Svevo_contig_59177	#N/A	#N/A
Svevo_contig_59178	#N/A	#N/A
Svevo_contig_59201	probable linoleate 9s-lipoxygenase 5-like	linoleate 9s-lipoxygenase
Svevo_contig_59219	#N/A	#N/A
Svevo_contig_59234	#N/A	#N/A
Svevo_contig_59283	inorganic phosphate transporter 1-2-like	inorganic phosphate transporter
Svevo_contig_59313	#N/A	#N/A
Svevo_contig_59356	#N/A	#N/A
Svevo_contig_59373	#N/A	#N/A
Svevo_contig_59397	#N/A	#N/A
Svevo_contig_59402	protein	hypothetical
Svevo_contig_59442	#N/A	#N/A
Svevo_contig_59492	#N/A	#N/A
Svevo_contig_59505	#N/A	#N/A
Svevo_contig_59517	#N/A	#N/A
Svevo_contig_59532	#N/A	#N/A
Svevo_contig_59533	#N/A	#N/A
Svevo_contig_59656	#N/A	#N/A
Svevo_contig_59696	#N/A	#N/A
Svevo_contig_59708	#N/A	#N/A
Svevo_contig_59721	#N/A	#N/A
Svevo_contig_59768	#N/A	#N/A
Svevo_contig_59770	#N/A	#N/A
Svevo_contig_59775	#N/A	#N/A
Svevo_contig_59800	#N/A	#N/A
Svevo_contig_59809	#N/A	#N/A
Svevo_contig_59816	#N/A	#N/A
Svevo_contig_59885	#N/A	#N/A
Svevo_contig_60045	#N/A	#N/A
Svevo_contig_60067	subtilisin-chymotrypsin inhibitor ci-1b	subtilisin-chymotrypsin inhibitor ci-1b
Svevo_contig_60081	#N/A	#N/A
Svevo_contig_60143	#N/A	#N/A
Svevo_contig_60171	#N/A	#N/A
Svevo_contig_60347	Os06g0120200 [Oryza sativa Japonica Group]	hypothetical
Svevo_contig_60421	#N/A	#N/A
Svevo_contig_60439	#N/A	#N/A
Svevo_contig_60474	#N/A	#N/A
Svevo_contig_60513	#N/A	#N/A
Svevo_contig_60565	#N/A	#N/A
Svevo_contig_60606	epoxide hydrolase 2-like	epoxide hydrolase
Svevo_contig_60630	#N/A	#N/A
Svevo_contig_60649	#N/A	#N/A
Svevo_contig_60670	#N/A	#N/A
Svevo_contig_60728	#N/A	#N/A
Svevo_contig_60743	#N/A	#N/A
Svevo_contig_60773	#N/A	#N/A
Svevo_contig_60800	#N/A	#N/A
Svevo_contig_60808	#N/A	#N/A
Svevo_contig_60878	#N/A	#N/A
Svevo_contig_60879	leucine-rich repeat receptor-like protein kinase at2g19210-like	leucine-rich repeat receptor protein kinase
Svevo_contig_60880	#N/A	#N/A
Svevo_contig_60881	#N/A	#N/A
Svevo_contig_60951	#N/A	#N/A
Svevo_contig_60966	#N/A	#N/A
Svevo_contig_60976	#N/A	#N/A
Svevo_contig_61048	abc transporter c family member 13-like	abc transporter c family
Svevo_contig_61084	#N/A	#N/A
Svevo_contig_61091	e3 ubiquitin-protein ligase upl2-like	e3 ubiquitin protein ligase
Svevo_contig_61112	#N/A	#N/A
Svevo_contig_61149	#N/A	#N/A
Svevo_contig_61181	#N/A	#N/A
Svevo_contig_61196	#N/A	#N/A
Svevo_contig_61198	#N/A	#N/A
Svevo_contig_61308	#N/A	#N/A
Svevo_contig_61363	disease resistance protein rpp13-like	disease resistance
Svevo_contig_61435	#N/A	#N/A
Svevo_contig_61441	#N/A	#N/A
Svevo_contig_61498	#N/A	#N/A
Svevo_contig_61542	#N/A	#N/A
Svevo_contig_61553	photosystem i assembly protein ycf3	photosystem i assembly protein ycf3
Svevo_contig_61576	nadh dehydrogenase subunit 7	nadh dehydrogenase
Svevo_contig_61599	#N/A	#N/A
Svevo_contig_61695	#N/A	#N/A
Svevo_contig_61696	hypothetical protein SORBIDRAFT_02g023020 [Sorghum bicolor]	hypothetical
Svevo_contig_61769	#N/A	#N/A
Svevo_contig_61772	#N/A	#N/A
Svevo_contig_61801	#N/A	#N/A
Svevo_contig_61874	cysteine-rich receptor-like protein kinase 10-like	cysteine-rich receptor-like protein kinase
Svevo_contig_61977	#N/A	#N/A
Svevo_contig_61985	#N/A	#N/A
Svevo_contig_62041	#N/A	#N/A
Svevo_contig_62048	#N/A	#N/A
Svevo_contig_62065	#N/A	#N/A
Svevo_contig_62087	#N/A	#N/A
Svevo_contig_62124	#N/A	#N/A
Svevo_contig_62169	#N/A	#N/A
Svevo_contig_62179	receptor protein kinase 1-like	receptor protein kinase
Svevo_contig_62183	#N/A	#N/A
Svevo_contig_62319	#N/A	#N/A
Svevo_contig_62324	#N/A	#N/A
Svevo_contig_62330	#N/A	#N/A
Svevo_contig_62404	#N/A	#N/A
Svevo_contig_62529	#N/A	#N/A
Svevo_contig_62558	#N/A	#N/A
Svevo_contig_62575	#N/A	#N/A
Svevo_contig_62647	#N/A	#N/A
Svevo_contig_62706	#N/A	#N/A
Svevo_contig_62710	#N/A	#N/A
Svevo_contig_62751	#N/A	#N/A
Svevo_contig_62753	#N/A	#N/A
Svevo_contig_62900	#N/A	#N/A
Svevo_contig_62979	#N/A	#N/A
Svevo_contig_62994	#N/A	#N/A
Svevo_contig_62995	#N/A	#N/A
Svevo_contig_62999	#N/A	#N/A
Svevo_contig_63034	#N/A	#N/A
Svevo_contig_63051	#N/A	#N/A
Svevo_contig_63086	#N/A	#N/A
Svevo_contig_63093	#N/A	#N/A
Svevo_contig_63126	#N/A	#N/A
Svevo_contig_63160	#N/A	#N/A
Svevo_contig_63193	#N/A	#N/A
Svevo_contig_63288	#N/A	#N/A
Svevo_contig_63320	#N/A	#N/A
Svevo_contig_63363	#N/A	#N/A
Svevo_contig_63441	#N/A	#N/A
Svevo_contig_63468	#N/A	#N/A
Svevo_contig_63626	#N/A	#N/A
Svevo_contig_63629	#N/A	#N/A
Svevo_contig_63641	#N/A	#N/A
Svevo_contig_63654	wall-associated receptor kinase 3-like	wall-associated receptor kinase
Svevo_contig_63683	#N/A	#N/A
Svevo_contig_63686	#N/A	#N/A
Svevo_contig_63692	#N/A	#N/A
Svevo_contig_63720	#N/A	#N/A
Svevo_contig_63727	#N/A	#N/A
Svevo_contig_63816	#N/A	#N/A
Svevo_contig_63829	#N/A	#N/A
Svevo_contig_63840	#N/A	#N/A
Svevo_contig_63862	#N/A	#N/A
Svevo_contig_63904	#N/A	#N/A
Svevo_contig_63914	#N/A	#N/A
Svevo_contig_63997	#N/A	#N/A
Svevo_contig_64000	#N/A	#N/A
Svevo_contig_64013	#N/A	#N/A
Svevo_contig_64016	#N/A	#N/A
Svevo_contig_64027	#N/A	#N/A
Svevo_contig_64078	#N/A	#N/A
Svevo_contig_64101	#N/A	#N/A
Svevo_contig_64136	#N/A	#N/A
Svevo_contig_64180	#N/A	#N/A
Svevo_contig_64214	disease resistance protein rpm1-like	disease resistance
Svevo_contig_64222	#N/A	#N/A
Svevo_contig_64241	#N/A	#N/A
Svevo_contig_64262	#N/A	#N/A
Svevo_contig_64302	#N/A	#N/A
Svevo_contig_64346	#N/A	#N/A
Svevo_contig_64499	ribosomal protein s10	ribosomal
Svevo_contig_64580	#N/A	#N/A
Svevo_contig_64637	elongation factor family protein	elongation factor
Svevo_contig_64726	#N/A	#N/A
Svevo_contig_64767	#N/A	#N/A
Svevo_contig_64796	#N/A	#N/A
Svevo_contig_64863	#N/A	#N/A
Svevo_contig_64942	#N/A	#N/A
Svevo_contig_64944	hypothetical protein SORBIDRAFT_06g020403 [Sorghum bicolor]	hypothetical
Svevo_contig_64948	#N/A	#N/A
Svevo_contig_64956	#N/A	#N/A
Svevo_contig_64985	#N/A	#N/A
Svevo_contig_65029	#N/A	#N/A
Svevo_contig_65044	#N/A	#N/A
Svevo_contig_65084	#N/A	#N/A
Svevo_contig_65102	#N/A	#N/A
Svevo_contig_65103	#N/A	#N/A
Svevo_contig_65149	#N/A	#N/A
Svevo_contig_65161	#N/A	#N/A
Svevo_contig_65185	#N/A	#N/A
Svevo_contig_65198	rna polymerase sigma factor	rna polymerase sigma factor
Svevo_contig_65222	#N/A	#N/A
Svevo_contig_65231	#N/A	#N/A
Svevo_contig_65248	#N/A	#N/A
Svevo_contig_65275	#N/A	#N/A
Svevo_contig_65283	#N/A	#N/A
Svevo_contig_65337	probable lrr receptor-like serine threonine-protein kinase at4g08850-like	leucine-rich repeat receptor protein kinase
Svevo_contig_65356	#N/A	#N/A
Svevo_contig_65372	#N/A	#N/A
Svevo_contig_65484	#N/A	#N/A
Svevo_contig_65514	#N/A	#N/A
Svevo_contig_65635	#N/A	#N/A
Svevo_contig_65684	#N/A	#N/A
Svevo_contig_65774	#N/A	#N/A
Svevo_contig_65814	#N/A	#N/A
Svevo_contig_65838	mitochondrial ribosomal protein l3	ribosomal
Svevo_contig_65852	#N/A	#N/A
Svevo_contig_65890	#N/A	#N/A
Svevo_contig_65909	#N/A	#N/A
Svevo_contig_65920	#N/A	#N/A
Svevo_contig_65921	#N/A	#N/A
Svevo_contig_66151	#N/A	#N/A
Svevo_contig_66213	#N/A	#N/A
Svevo_contig_66271	#N/A	#N/A
Svevo_contig_66312	#N/A	#N/A
Svevo_contig_66321	#N/A	#N/A
Svevo_contig_66331	#N/A	#N/A
Svevo_contig_66350	#N/A	#N/A
Svevo_contig_66387	#N/A	#N/A
Svevo_contig_66399	#N/A	#N/A
Svevo_contig_66437	#N/A	#N/A
Svevo_contig_66460	cysteine-rich receptor-like protein kinase 26-like	cysteine-rich receptor-like protein kinase
Svevo_contig_66513	#N/A	#N/A
Svevo_contig_66538	#N/A	#N/A
Svevo_contig_66570	#N/A	#N/A
Svevo_contig_66579	#N/A	#N/A
Svevo_contig_66596	#N/A	#N/A
Svevo_contig_66669	lmbr1 domain-containing protein 2 homolog a-like	lmbr1 domain-containing protein 2 homolog a-like
Svevo_contig_66705	#N/A	#N/A
Svevo_contig_66746	nucleic acid binding	nucleic acid binding
Svevo_contig_66749	#N/A	#N/A
Svevo_contig_66788	#N/A	#N/A
Svevo_contig_66796	chitinase class i precursor	chitinase
Svevo_contig_66881	#N/A	#N/A
Svevo_contig_66894	#N/A	#N/A
Svevo_contig_66955	#N/A	#N/A
Svevo_contig_67033	#N/A	#N/A
Svevo_contig_67040	#N/A	#N/A
Svevo_contig_67057	#N/A	#N/A
Svevo_contig_67102	#N/A	#N/A
Svevo_contig_67146	#N/A	#N/A
Svevo_contig_67189	#N/A	#N/A
Svevo_contig_67212	#N/A	#N/A
Svevo_contig_67215	#N/A	#N/A
Svevo_contig_67231	sulfite oxidase-like	sulfite oxidase-like
Svevo_contig_67236	#N/A	#N/A
Svevo_contig_67257	#N/A	#N/A
Svevo_contig_67260	#N/A	#N/A
Svevo_contig_67272	#N/A	#N/A
Svevo_contig_67283	#N/A	#N/A
Svevo_contig_67303	#N/A	#N/A
Svevo_contig_67388	#N/A	#N/A
Svevo_contig_67394	#N/A	#N/A
Svevo_contig_67430	#N/A	#N/A
Svevo_contig_67455	#N/A	#N/A
Svevo_contig_67456	#N/A	#N/A
Svevo_contig_67571	#N/A	#N/A
Svevo_contig_67596	#N/A	#N/A
Svevo_contig_67599	#N/A	#N/A
Svevo_contig_67628	#N/A	#N/A
Svevo_contig_67632	#N/A	#N/A
Svevo_contig_67655	#N/A	#N/A
Svevo_contig_67656	#N/A	#N/A
Svevo_contig_67664	#N/A	#N/A
Svevo_contig_67674	#N/A	#N/A
Svevo_contig_67707	#N/A	#N/A
Svevo_contig_67743	lupus brain antigen-like protein	lupus brain antigen
Svevo_contig_67761	#N/A	#N/A
Svevo_contig_67796	#N/A	#N/A
Svevo_contig_67855	#N/A	#N/A
Svevo_contig_67876	malate glyoxysomal-like	malate glyoxysomal-like
Svevo_contig_67927	#N/A	#N/A
Svevo_contig_67951	#N/A	#N/A
Svevo_contig_67966	zinc phosphodiesterase elac protein 2-like	zinc phosphodiesterase elac protein 2-like
Svevo_contig_67972	alanyl-trna synthetase	alanyl-trna synthetase
Svevo_contig_67973	#N/A	#N/A
Svevo_contig_68005	disease resistance protein rpm1-like	disease resistance
Svevo_contig_68087	#N/A	#N/A
Svevo_contig_68095	#N/A	#N/A
Svevo_contig_68168	nuclease harbi1-like	nuclease harbi1-like
Svevo_contig_68182	#N/A	#N/A
Svevo_contig_68188	probable protein phosphatase 2c 74-like	phosphatase 2c
Svevo_contig_68212	#N/A	#N/A
Svevo_contig_68234	#N/A	#N/A
Svevo_contig_68273	#N/A	#N/A
Svevo_contig_68288	#N/A	#N/A
Svevo_contig_68332	#N/A	#N/A
Svevo_contig_68358	#N/A	#N/A
Svevo_contig_68387	#N/A	#N/A
Svevo_contig_68389	#N/A	#N/A
Svevo_contig_68423	#N/A	#N/A
Svevo_contig_68433	#N/A	#N/A
Svevo_contig_68448	#N/A	#N/A
Svevo_contig_68477	#N/A	#N/A
Svevo_contig_68504	#N/A	#N/A
Svevo_contig_68511	nadh dehydrogenase subunit 2	nadh dehydrogenase
Svevo_contig_68529	probable inactive receptor kinase at5g58300-like	inactive receptor kinase
Svevo_contig_68535	#N/A	#N/A
Svevo_contig_68552	#N/A	#N/A
Svevo_contig_68562	#N/A	#N/A
Svevo_contig_68581	#N/A	#N/A
Svevo_contig_68585	#N/A	#N/A
Svevo_contig_68604	#N/A	#N/A
Svevo_contig_68614	#N/A	#N/A
Svevo_contig_68636	PREDICTED: uncharacterized protein LOC100840153 [Brachypodium distachyon]	hypothetical
Svevo_contig_68670	#N/A	#N/A
Svevo_contig_68678	#N/A	#N/A
Svevo_contig_68685	#N/A	#N/A
Svevo_contig_68688	#N/A	#N/A
Svevo_contig_68692	#N/A	#N/A
Svevo_contig_68768	glucose-6-phosphate 1- cytoplasmic isoform-like	glucose-6-phosphate 1-epimerase-like
Svevo_contig_68844	#N/A	#N/A
Svevo_contig_68874	#N/A	#N/A
Svevo_contig_69019	hypothetical protein PhapfoPp032 [Phalaenopsis aphrodite subsp. formosana]	hypothetical
Svevo_contig_69070	#N/A	#N/A
Svevo_contig_69086	#N/A	#N/A
Svevo_contig_69108	#N/A	#N/A
Svevo_contig_69216	#N/A	#N/A
Svevo_contig_69259	#N/A	#N/A
Svevo_contig_69296	#N/A	#N/A
Svevo_contig_69297	#N/A	#N/A
Svevo_contig_69344	#N/A	#N/A
Svevo_contig_69370	#N/A	#N/A
Svevo_contig_69433	#N/A	#N/A
Svevo_contig_69457	#N/A	#N/A
Svevo_contig_69469	#N/A	#N/A
Svevo_contig_69483	#N/A	#N/A
Svevo_contig_69588	#N/A	#N/A
Svevo_contig_69601	zinc finger bed domain-containing protein 1-like	zinc finger
Svevo_contig_69628	#N/A	#N/A
Svevo_contig_69632	#N/A	#N/A
Svevo_contig_69661	#N/A	#N/A
Svevo_contig_69664	#N/A	#N/A
Svevo_contig_69672	#N/A	#N/A
Svevo_contig_69717	#N/A	#N/A
Svevo_contig_69760	#N/A	#N/A
Svevo_contig_69800	#N/A	#N/A
Svevo_contig_69899	#N/A	#N/A
Svevo_contig_69903	#N/A	#N/A
Svevo_contig_69928	#N/A	#N/A
Svevo_contig_69952	hypothetical protein SORBIDRAFT_06g028160 [Sorghum bicolor]	hypothetical
Svevo_contig_69994	g-type lectin s-receptor-like serine threonine-protein kinase b120-like	g-type lectin s-receptor-like serine threonine-protein kinase
Svevo_contig_70017	#N/A	#N/A
Svevo_contig_70063	#N/A	#N/A
Svevo_contig_70107	#N/A	#N/A
Svevo_contig_70119	#N/A	#N/A
Svevo_contig_70244	#N/A	#N/A
Svevo_contig_70300	#N/A	#N/A
Svevo_contig_70344	#N/A	#N/A
Svevo_contig_70362	#N/A	#N/A
Svevo_contig_70384	#N/A	#N/A
Svevo_contig_70509	#N/A	#N/A
Svevo_contig_70513	#N/A	#N/A
Svevo_contig_70528	#N/A	#N/A
Svevo_contig_70540	#N/A	#N/A
Svevo_contig_70680	#N/A	#N/A
Svevo_contig_70684	#N/A	#N/A
Svevo_contig_70722	aspartyl glutamyl-trna(asn gln) amidotransferase subunit b-like	aspartyl glutamyl-trna(asn gln) amidotransferase subunit b-like
Svevo_contig_70748	#N/A	#N/A
Svevo_contig_70771	#N/A	#N/A
Svevo_contig_70859	#N/A	#N/A
Svevo_contig_70994	#N/A	#N/A
Svevo_contig_71103	#N/A	#N/A
Svevo_contig_71142	#N/A	#N/A
Svevo_contig_71183	disease resistance protein rpm1-like	disease resistance
Svevo_contig_71195	#N/A	#N/A
Svevo_contig_71219	#N/A	#N/A
Svevo_contig_71246	#N/A	#N/A
Svevo_contig_71264	#N/A	#N/A
Svevo_contig_71270	#N/A	#N/A
Svevo_contig_71403	#N/A	#N/A
Svevo_contig_71498	#N/A	#N/A
Svevo_contig_71547	flavin-containing monooxygenase fmo gs-ox-like 8-like	flavin-containing monooxygenase
Svevo_contig_71602	#N/A	#N/A
Svevo_contig_71613	#N/A	#N/A
Svevo_contig_71615	#N/A	#N/A
Svevo_contig_71642	#N/A	#N/A
Svevo_contig_71654	#N/A	#N/A
Svevo_contig_71660	#N/A	#N/A
Svevo_contig_71711	Os09g0459500 [Oryza sativa Japonica Group]	hypothetical
Svevo_contig_71712	#N/A	#N/A
Svevo_contig_71777	#N/A	#N/A
Svevo_contig_71778	#N/A	#N/A
Svevo_contig_71784	#N/A	#N/A
Svevo_contig_71812	receptor-like protein kinase hsl1-like	receptor protein kinase
Svevo_contig_71840	mannose-6-phosphate isomerase-like	mannose-6-phosphate isomerase-like
Svevo_contig_72014	#N/A	#N/A
Svevo_contig_72049	#N/A	#N/A
Svevo_contig_72083	#N/A	#N/A
Svevo_contig_72103	#N/A	#N/A
Svevo_contig_72124	#N/A	#N/A
Svevo_contig_72127	#N/A	#N/A
Svevo_contig_72130	#N/A	#N/A
Svevo_contig_72181	#N/A	#N/A
Svevo_contig_72192	3-oxoacyl-synthase i	3-oxoacyl-synthase
Svevo_contig_72193	#N/A	#N/A
Svevo_contig_72202	#N/A	#N/A
Svevo_contig_72209	phosphatidylinositol 3- root isoform-like	phosphatidylinositol 3- root isoform-like
Svevo_contig_72244	#N/A	#N/A
Svevo_contig_72301	#N/A	#N/A
Svevo_contig_72302	#N/A	#N/A
Svevo_contig_72321	#N/A	#N/A
Svevo_contig_72354	#N/A	#N/A
Svevo_contig_72371	#N/A	#N/A
Svevo_contig_72413	Mitochondrial protein, putative [Medicago truncatula]	hypothetical
Svevo_contig_72425	#N/A	#N/A
Svevo_contig_72440	#N/A	#N/A
Svevo_contig_72452	#N/A	#N/A
Svevo_contig_72453	#N/A	#N/A
Svevo_contig_72590	#N/A	#N/A
Svevo_contig_72612	atp-dependent rna helicase dhx8-like	atp-dependent rna helicase
Svevo_contig_72669	#N/A	#N/A
Svevo_contig_72679	#N/A	#N/A
Svevo_contig_72684	secologanin synthase-like	secologanin synthase-like
Svevo_contig_72763	#N/A	#N/A
Svevo_contig_72770	orf142 gene product	orf142 gene product
Svevo_contig_72802	#N/A	#N/A
Svevo_contig_72848	#N/A	#N/A
Svevo_contig_72886	#N/A	#N/A
Svevo_contig_72897	#N/A	#N/A
Svevo_contig_72934	disease resistance protein rpp13-like	disease resistance
Svevo_contig_72967	#N/A	#N/A
Svevo_contig_73040	#N/A	#N/A
Svevo_contig_73071	#N/A	#N/A
Svevo_contig_73092	#N/A	#N/A
Svevo_contig_73103	acyltransferase-like protein chloroplastic-like	acyltransferase-like protein
Svevo_contig_73105	#N/A	#N/A
Svevo_contig_73113	#N/A	#N/A
Svevo_contig_73148	#N/A	#N/A
Svevo_contig_73192	#N/A	#N/A
Svevo_contig_73211	#N/A	#N/A
Svevo_contig_73239	#N/A	#N/A
Svevo_contig_73302	#N/A	#N/A
Svevo_contig_73348	#N/A	#N/A
Svevo_contig_73349	#N/A	#N/A
Svevo_contig_73367	#N/A	#N/A
Svevo_contig_73431	cytochrome b6	cytochrome b6
Svevo_contig_73447	#N/A	#N/A
Svevo_contig_73479	Os06g0493000 [Oryza sativa Japonica Group]	hypothetical
Svevo_contig_73493	#N/A	#N/A
Svevo_contig_73496	#N/A	#N/A
Svevo_contig_73512	#N/A	#N/A
Svevo_contig_73515	#N/A	#N/A
Svevo_contig_73517	#N/A	#N/A
Svevo_contig_73533	#N/A	#N/A
Svevo_contig_73560	#N/A	#N/A
Svevo_contig_73634	#N/A	#N/A
Svevo_contig_73712	#N/A	#N/A
Svevo_contig_73758	#N/A	#N/A
Svevo_contig_73765	#N/A	#N/A
Svevo_contig_73783	#N/A	#N/A
Svevo_contig_73811	#N/A	#N/A
Svevo_contig_73812	#N/A	#N/A
Svevo_contig_73855	#N/A	#N/A
Svevo_contig_73957	#N/A	#N/A
Svevo_contig_73982	#N/A	#N/A
Svevo_contig_74019	#N/A	#N/A
Svevo_contig_74069	protein cobra-like	cobra-like protein
Svevo_contig_74095	PREDICTED: uncharacterized protein LOC100833110 [Brachypodium distachyon]	hypothetical
Svevo_contig_74098	#N/A	#N/A
Svevo_contig_74110	#N/A	#N/A
Svevo_contig_74220	#N/A	#N/A
Svevo_contig_74232	#N/A	#N/A
Svevo_contig_74284	#N/A	#N/A
Svevo_contig_74379	#N/A	#N/A
Svevo_contig_74384	#N/A	#N/A
Svevo_contig_74388	#N/A	#N/A
Svevo_contig_74402	#N/A	#N/A
Svevo_contig_74417	#N/A	#N/A
Svevo_contig_74462	#N/A	#N/A
Svevo_contig_74466	#N/A	#N/A
Svevo_contig_74470	#N/A	#N/A
Svevo_contig_74479	#N/A	#N/A
Svevo_contig_74536	#N/A	#N/A
Svevo_contig_74561	#N/A	#N/A
Svevo_contig_74572	#N/A	#N/A
Svevo_contig_74595	#N/A	#N/A
Svevo_contig_74599	#N/A	#N/A
Svevo_contig_74649	#N/A	#N/A
Svevo_contig_74749	#N/A	#N/A
Svevo_contig_74778	#N/A	#N/A
Svevo_contig_74809	#N/A	#N/A
Svevo_contig_74818	#N/A	#N/A
Svevo_contig_74875	#N/A	#N/A
Svevo_contig_74893	#N/A	#N/A
Svevo_contig_74938	#N/A	#N/A
Svevo_contig_74983	#N/A	#N/A
Svevo_contig_74991	#N/A	#N/A
Svevo_contig_75051	probable receptor-like protein kinase at1g67000-like	receptor protein kinase
Svevo_contig_75088	protein zinc induced facilitator-like 1-like	zinc induced facilitator-like 1-like
Svevo_contig_75094	#N/A	#N/A
Svevo_contig_75106	#N/A	#N/A
Svevo_contig_75117	#N/A	#N/A
Svevo_contig_75149	#N/A	#N/A
Svevo_contig_75158	s-norcoclaurine synthase-like	s-norcoclaurine synthase-like
Svevo_contig_75209	#N/A	#N/A
Svevo_contig_75221	#N/A	#N/A
Svevo_contig_75264	#N/A	#N/A
Svevo_contig_75269	#N/A	#N/A
Svevo_contig_75292	#N/A	#N/A
Svevo_contig_75330	disease resistance protein rpm1-like	disease resistance
Svevo_contig_75355	#N/A	#N/A
Svevo_contig_75400	#N/A	#N/A
Svevo_contig_75429	#N/A	#N/A
Svevo_contig_75454	disease resistance protein rpm1-like	disease resistance
Svevo_contig_75458	#N/A	#N/A
Svevo_contig_75478	#N/A	#N/A
Svevo_contig_75485	#N/A	#N/A
Svevo_contig_75488	#N/A	#N/A
Svevo_contig_75510	#N/A	#N/A
Svevo_contig_75525	#N/A	#N/A
Svevo_contig_75561	#N/A	#N/A
Svevo_contig_75567	#N/A	#N/A
Svevo_contig_75583	#N/A	#N/A
Svevo_contig_75602	#N/A	#N/A
Svevo_contig_75641	#N/A	#N/A
Svevo_contig_75702	#N/A	#N/A
Svevo_contig_75717	#N/A	#N/A
Svevo_contig_75728	Os07g0434200 [Oryza sativa Japonica Group]	hypothetical
Svevo_contig_75737	#N/A	#N/A
Svevo_contig_75750	#N/A	#N/A
Svevo_contig_75756	#N/A	#N/A
Svevo_contig_75766	type i inositol- -trisphosphate 5-phosphatase cvp2-like	type i inositol- -trisphosphate 5-phosphatase
Svevo_contig_75767	#N/A	#N/A
Svevo_contig_75781	#N/A	#N/A
Svevo_contig_75878	#N/A	#N/A
Svevo_contig_75880	#N/A	#N/A
Svevo_contig_75921	#N/A	#N/A
Svevo_contig_75926	#N/A	#N/A
Svevo_contig_75969	#N/A	#N/A
Svevo_contig_75984	#N/A	#N/A
Svevo_contig_75992	#N/A	#N/A
Svevo_contig_76020	cysteine-rich receptor-like protein kinase 10-like	cysteine-rich receptor-like protein kinase
Svevo_contig_76116	#N/A	#N/A
Svevo_contig_76175	#N/A	#N/A
Svevo_contig_76177	#N/A	#N/A
Svevo_contig_76201	#N/A	#N/A
Svevo_contig_76218	#N/A	#N/A
Svevo_contig_76220	#N/A	#N/A
Svevo_contig_76278	#N/A	#N/A
Svevo_contig_76283	#N/A	#N/A
Svevo_contig_76298	#N/A	#N/A
Svevo_contig_76306	#N/A	#N/A
Svevo_contig_76308	#N/A	#N/A
Svevo_contig_76336	#N/A	#N/A
Svevo_contig_76373	#N/A	#N/A
Svevo_contig_76374	#N/A	#N/A
Svevo_contig_76468	#N/A	#N/A
Svevo_contig_76486	#N/A	#N/A
Svevo_contig_76532	#N/A	#N/A
Svevo_contig_76549	#N/A	#N/A
Svevo_contig_76551	#N/A	#N/A
Svevo_contig_76601	#N/A	#N/A
Svevo_contig_76623	#N/A	#N/A
Svevo_contig_76630	#N/A	#N/A
Svevo_contig_76678	#N/A	#N/A
Svevo_contig_76801	proline synthase co-transcribed bacterial homolog	proline synthase co-transcribed bacterial homolog
Svevo_contig_76858	#N/A	#N/A
Svevo_contig_76904	#N/A	#N/A
Svevo_contig_76908	disease resistance protein rga4-like	disease resistance
Svevo_contig_76915	#N/A	#N/A
Svevo_contig_76928	#N/A	#N/A
Svevo_contig_76938	#N/A	#N/A
Svevo_contig_76949	#N/A	#N/A
Svevo_contig_76968	beta-bisabolene synthase-like	beta-bisabolene synthase
Svevo_contig_76978	#N/A	#N/A
Svevo_contig_77002	#N/A	#N/A
Svevo_contig_77012	#N/A	#N/A
Svevo_contig_77045	#N/A	#N/A
Svevo_contig_77173	#N/A	#N/A
Svevo_contig_77187	#N/A	#N/A
Svevo_contig_77224	wall-associated receptor kinase 3-like	wall-associated receptor kinase
Svevo_contig_77234	#N/A	#N/A
Svevo_contig_77258	#N/A	#N/A
Svevo_contig_77272	#N/A	#N/A
Svevo_contig_77292	#N/A	#N/A
Svevo_contig_77345	#N/A	#N/A
Svevo_contig_77350	#N/A	#N/A
Svevo_contig_77451	#N/A	#N/A
Svevo_contig_77458	#N/A	#N/A
Svevo_contig_77484	#N/A	#N/A
Svevo_contig_77486	#N/A	#N/A
Svevo_contig_77542	lmbr1 domain-containing protein 2 homolog a-like	lmbr1 domain-containing protein 2 homolog a-like
Svevo_contig_77543	#N/A	#N/A
Svevo_contig_77567	#N/A	#N/A
Svevo_contig_77592	#N/A	#N/A
Svevo_contig_77600	#N/A	#N/A
Svevo_contig_77605	#N/A	#N/A
Svevo_contig_77630	beta-macrocarpene synthase-like	beta-macrocarpene synthase
Svevo_contig_77649	#N/A	#N/A
Svevo_contig_77650	#N/A	#N/A
Svevo_contig_77660	#N/A	#N/A
Svevo_contig_77663	#N/A	#N/A
Svevo_contig_77665	#N/A	#N/A
Svevo_contig_77684	#N/A	#N/A
Svevo_contig_77686	dna polymerase delta catalytic subunit-like	dna polymerase
Svevo_contig_77713	#N/A	#N/A
Svevo_contig_77718	#N/A	#N/A
Svevo_contig_77766	#N/A	#N/A
Svevo_contig_77814	proline iminopeptidase	proline iminopeptidase
Svevo_contig_77823	#N/A	#N/A
Svevo_contig_77827	#N/A	#N/A
Svevo_contig_77954	methylglutaconyl- mitochondrial	methylglutaconyl- mitochondrial
Svevo_contig_77961	#N/A	#N/A
Svevo_contig_77969	#N/A	#N/A
Svevo_contig_78019	ribosomal protein l12	ribosomal
Svevo_contig_78047	#N/A	#N/A
Svevo_contig_78104	#N/A	#N/A
Svevo_contig_78147	#N/A	#N/A
Svevo_contig_78148	#N/A	#N/A
Svevo_contig_78159	#N/A	#N/A
Svevo_contig_78183	disease resistance protein rga4-like	disease resistance
Svevo_contig_78200	#N/A	#N/A
Svevo_contig_78212	probable protein phosphatase 2c 74-like	phosphatase 2c
Svevo_contig_78231	zpr1 zinc-finger domain protein	zpr1 zinc-finger domain protein
Svevo_contig_78335	#N/A	#N/A
Svevo_contig_78352	#N/A	#N/A
Svevo_contig_78358	#N/A	#N/A
Svevo_contig_78361	#N/A	#N/A
Svevo_contig_78362	#N/A	#N/A
Svevo_contig_78373	#N/A	#N/A
Svevo_contig_78388	#N/A	#N/A
Svevo_contig_78395	#N/A	#N/A
Svevo_contig_78409	#N/A	#N/A
Svevo_contig_78501	#N/A	#N/A
Svevo_contig_78533	#N/A	#N/A
Svevo_contig_78566	platz transcription factor domain-containing protein	platz transcription factor domain-containing protein
Svevo_contig_78641	Para-nitrobenzyl esterase, putative [Ricinus communis]	Para-nitrobenzyl esterase, putative [Ricinus communis]
Svevo_contig_78677	#N/A	#N/A
Svevo_contig_78806	#N/A	#N/A
Svevo_contig_78818	#N/A	#N/A
Svevo_contig_78840	#N/A	#N/A
Svevo_contig_78859	#N/A	#N/A
Svevo_contig_78867	disease resistance protein rga4-like	disease resistance
Svevo_contig_78900	#N/A	#N/A
Svevo_contig_78906	#N/A	#N/A
Svevo_contig_78913	#N/A	#N/A
Svevo_contig_78915	cold regulated 314 thylakoid membrane 2	cold regulated 314 thylakoid membrane 2
Svevo_contig_78923	#N/A	#N/A
Svevo_contig_78936	#N/A	#N/A
Svevo_contig_79088	#N/A	#N/A
Svevo_contig_79098	#N/A	#N/A
Svevo_contig_79133	#N/A	#N/A
Svevo_contig_79169	#N/A	#N/A
Svevo_contig_79184	#N/A	#N/A
Svevo_contig_79239	#N/A	#N/A
Svevo_contig_79252	#N/A	#N/A
Svevo_contig_79259	#N/A	#N/A
Svevo_contig_79269	#N/A	#N/A
Svevo_contig_79282	#N/A	#N/A
Svevo_contig_79300	#N/A	#N/A
Svevo_contig_79314	#N/A	#N/A
Svevo_contig_79325	#N/A	#N/A
Svevo_contig_79336	cytochrome c biogenesis fc	cytochrome c biogenesis
Svevo_contig_79403	#N/A	#N/A
Svevo_contig_79429	#N/A	#N/A
Svevo_contig_79507	#N/A	#N/A
Svevo_contig_79515	#N/A	#N/A
Svevo_contig_79537	#N/A	#N/A
Svevo_contig_79555	#N/A	#N/A
Svevo_contig_79607	#N/A	#N/A
Svevo_contig_79638	#N/A	#N/A
Svevo_contig_79728	#N/A	#N/A
Svevo_contig_79735	#N/A	#N/A
Svevo_contig_79736	#N/A	#N/A
Svevo_contig_79756	#N/A	#N/A
Svevo_contig_79765	#N/A	#N/A
Svevo_contig_79769	#N/A	#N/A
Svevo_contig_79820	#N/A	#N/A
Svevo_contig_79825	#N/A	#N/A
Svevo_contig_79846	#N/A	#N/A
Svevo_contig_79853	#N/A	#N/A
Svevo_contig_79875	#N/A	#N/A
Svevo_contig_79876	#N/A	#N/A
Svevo_contig_79884	#N/A	#N/A
Svevo_contig_79901	orf107b gene product	orf107b gene product
Svevo_contig_79950	#N/A	#N/A
Svevo_contig_80005	#N/A	#N/A
Svevo_contig_80080	#N/A	#N/A
Svevo_contig_80138	#N/A	#N/A
Svevo_contig_80142	#N/A	#N/A
Svevo_contig_80150	#N/A	#N/A
Svevo_contig_80155	#N/A	#N/A
Svevo_contig_80160	#N/A	#N/A
Svevo_contig_80167	#N/A	#N/A
Svevo_contig_80187	probable ubiquitin-conjugating enzyme e2 25-like	ubiquitin-conjugating enzyme
Svevo_contig_80191	#N/A	#N/A
Svevo_contig_80230	#N/A	#N/A
Svevo_contig_80231	#N/A	#N/A
Svevo_contig_80239	#N/A	#N/A
Svevo_contig_80249	#N/A	#N/A
Svevo_contig_80260	abc transporter a family member 7-like	abc transporter a family
Svevo_contig_80283	nadh dehydrogenase subunit 4	nadh dehydrogenase
Svevo_contig_80352	#N/A	#N/A
Svevo_contig_80366	#N/A	#N/A
Svevo_contig_80367	#N/A	#N/A
Svevo_contig_80388	#N/A	#N/A
Svevo_contig_80404	#N/A	#N/A
Svevo_contig_80414	#N/A	#N/A
Svevo_contig_80425	#N/A	#N/A
Svevo_contig_80505	#N/A	#N/A
Svevo_contig_80525	#N/A	#N/A
Svevo_contig_80569	#N/A	#N/A
Svevo_contig_80584	#N/A	#N/A
Svevo_contig_80652	#N/A	#N/A
Svevo_contig_80678	#N/A	#N/A
Svevo_contig_80706	beta-glucosidase 40-like	beta-glucosidase
Svevo_contig_80710	#N/A	#N/A
Svevo_contig_80722	#N/A	#N/A
Svevo_contig_80776	premnaspirodiene oxygenase-like	premnaspirodiene oxygenase-like
Svevo_contig_80783	harpin inducing protein	harpin inducing protein
Svevo_contig_80802	#N/A	#N/A
Svevo_contig_80803	#N/A	#N/A
Svevo_contig_80847	#N/A	#N/A
Svevo_contig_80882	#N/A	#N/A
Svevo_contig_80993	phospholipase d beta 1-like	phospholipase d
Svevo_contig_81005	#N/A	#N/A
Svevo_contig_81035	#N/A	#N/A
Svevo_contig_81058	#N/A	#N/A
Svevo_contig_81078	#N/A	#N/A
Svevo_contig_81080	#N/A	#N/A
Svevo_contig_81104	rho guanine nucleotide exchange factor 8-like	rho guanine nucleotide exchange factor 8-like
Svevo_contig_81113	#N/A	#N/A
Svevo_contig_81134	#N/A	#N/A
Svevo_contig_81140	cellular nucleic acid-binding protein	cellular nucleic acid binding
Svevo_contig_81213	#N/A	#N/A
Svevo_contig_81244	#N/A	#N/A
Svevo_contig_81254	#N/A	#N/A
Svevo_contig_81278	1-aminocyclopropane-1-carboxylate oxidase homolog 1	1-aminocyclopropane-1-carboxylate oxidase
Svevo_contig_81287	#N/A	#N/A
Svevo_contig_81344	#N/A	#N/A
Svevo_contig_81345	#N/A	#N/A
Svevo_contig_81363	#N/A	#N/A
Svevo_contig_81432	#N/A	#N/A
Svevo_contig_81459	#N/A	#N/A
Svevo_contig_81517	#N/A	#N/A
Svevo_contig_81532	#N/A	#N/A
Svevo_contig_81538	#N/A	#N/A
Svevo_contig_81602	#N/A	#N/A
Svevo_contig_81667	#N/A	#N/A
Svevo_contig_81698	#N/A	#N/A
Svevo_contig_81705	wall-associated receptor kinase 2-like	wall-associated receptor kinase
Svevo_contig_81710	#N/A	#N/A
Svevo_contig_81712	#N/A	#N/A
Svevo_contig_81721	#N/A	#N/A
Svevo_contig_81751	#N/A	#N/A
Svevo_contig_81830	#N/A	#N/A
Svevo_contig_81949	#N/A	#N/A
Svevo_contig_82021	#N/A	#N/A
Svevo_contig_82068	#N/A	#N/A
Svevo_contig_82091	#N/A	#N/A
Svevo_contig_82133	#N/A	#N/A
Svevo_contig_82172	#N/A	#N/A
Svevo_contig_82185	#N/A	#N/A
Svevo_contig_82196	#N/A	#N/A
Svevo_contig_82197	#N/A	#N/A
Svevo_contig_82206	basic blue	basic blue
Svevo_contig_82230	#N/A	#N/A
Svevo_contig_82242	#N/A	#N/A
Svevo_contig_82247	#N/A	#N/A
Svevo_contig_82259	c2 and gram domain-containing protein at1g03370-like	c2 domain-containing protein
Svevo_contig_82260	c2 and gram domain-containing protein at1g03370-like	c2 domain-containing protein
Svevo_contig_82280	#N/A	#N/A
Svevo_contig_82294	#N/A	#N/A
Svevo_contig_82317	#N/A	#N/A
Svevo_contig_82331	#N/A	#N/A
Svevo_contig_82357	extra response regulator	extra response regulator
Svevo_contig_82358	extra response regulator	extra response regulator
Svevo_contig_82368	#N/A	#N/A
Svevo_contig_82377	two-component response regulator arr12-like	two-component response regulator
Svevo_contig_82378	#N/A	#N/A
Svevo_contig_82390	#N/A	#N/A
Svevo_contig_82403	#N/A	#N/A
Svevo_contig_82411	#N/A	#N/A
Svevo_contig_82428	basic blue	basic blue
Svevo_contig_82455	#N/A	#N/A
Svevo_contig_82472	#N/A	#N/A
Svevo_contig_82475	#N/A	#N/A
Svevo_contig_82477	#N/A	#N/A
Svevo_contig_82511	#N/A	#N/A
Svevo_contig_82514	#N/A	#N/A
Svevo_contig_82521	#N/A	#N/A
Svevo_contig_82525	b12d protein	b12d protein
Svevo_contig_82555	#N/A	#N/A
Svevo_contig_82575	beta-bisabolene synthase-like	beta-bisabolene synthase
Svevo_contig_82580	#N/A	#N/A
Svevo_contig_82590	glucan endo- -beta-glucosidase	glucan endo- -beta-glucosidase
Svevo_contig_82598	#N/A	#N/A
Svevo_contig_82610	#N/A	#N/A
Svevo_contig_82619	#N/A	#N/A
Svevo_contig_82634	#N/A	#N/A
Svevo_contig_82638	#N/A	#N/A
Svevo_contig_82647	#N/A	#N/A
Svevo_contig_82662	#N/A	#N/A
Svevo_contig_82686	peroxidase 44-like	peroxidase
Svevo_contig_82708	aspartic proteinase asp1-like	aspartic proteinase
Svevo_contig_82714	mlo-like protein 5-like	mlo protein homolog
Svevo_contig_82721	#N/A	#N/A
Svevo_contig_82724	serine threonine-protein kinase cbk1-like	serine threonine protein kinase
Svevo_contig_82737	serpin-like protein	serpin-like protein
Svevo_contig_82738	c2 and gram domain-containing protein at1g03370-like	c2 domain-containing protein
Svevo_contig_82772	#N/A	#N/A
Svevo_contig_82784	#N/A	#N/A
Svevo_contig_82787	#N/A	#N/A
Svevo_contig_82788	udp-glucuronate 4-epimerase 1-like	udp-glucuronate 4-epimerase
Svevo_contig_82804	#N/A	#N/A
Svevo_contig_82810	probable pectinesterase pectinesterase inhibitor 21-like	pectinesterase pectinesterase inhibitor
Svevo_contig_82811	probable pectinesterase pectinesterase inhibitor 21-like	pectinesterase pectinesterase inhibitor
Svevo_contig_82816	#N/A	#N/A
Svevo_contig_82826	#N/A	#N/A
Svevo_contig_82827	#N/A	#N/A
Svevo_contig_82833	#N/A	#N/A
Svevo_contig_82834	probable pectinesterase pectinesterase inhibitor 13-like	pectinesterase pectinesterase inhibitor
Svevo_contig_82835	probable pectinesterase pectinesterase inhibitor 13-like	pectinesterase pectinesterase inhibitor
Svevo_contig_82846	#N/A	#N/A
Svevo_contig_82857	#N/A	#N/A
Svevo_contig_82860	cortical cell-delineating protein precursor	cortical cell-delineating protein precursor
Svevo_contig_82870	#N/A	#N/A
Svevo_contig_82878	regulator of nonsense transcripts-like protein	regulator of nonsense transcripts
Svevo_contig_82883	#N/A	#N/A
Svevo_contig_82893	#N/A	#N/A
Svevo_contig_82894	#N/A	#N/A
Svevo_contig_82899	#N/A	#N/A
Svevo_contig_82909	fatty acyl- reductase 1-like	fatty acyl- reductase
Svevo_contig_82917	#N/A	#N/A
Svevo_contig_82940	#N/A	#N/A
Svevo_contig_82945	#N/A	#N/A
Svevo_contig_82959	#N/A	#N/A
Svevo_contig_83004	zinc finger mym-type protein 1-like	zinc finger
Svevo_contig_83029	#N/A	#N/A
Svevo_contig_83036	probable pectinesterase pectinesterase inhibitor 21-like	pectinesterase pectinesterase inhibitor
Svevo_contig_83041	two-component response regulator arr22	two-component response regulator
Svevo_contig_83057	#N/A	#N/A
Svevo_contig_83077	#N/A	#N/A
Svevo_contig_83102	#N/A	#N/A
Svevo_contig_83117	#N/A	#N/A
Svevo_contig_83118	#N/A	#N/A
Svevo_contig_83120	#N/A	#N/A
Svevo_contig_83125	#N/A	#N/A
Svevo_contig_83140	#N/A	#N/A
Svevo_contig_83155	two-component response regulator arr22	two-component response regulator
Svevo_contig_83176	probable pectinesterase pectinesterase inhibitor 21-like	pectinesterase pectinesterase inhibitor
Svevo_contig_83180	#N/A	#N/A
Svevo_contig_83187	histone-lysine n-methyltransferase suvr2-like	histone-lysine n-methyltransferase
Svevo_contig_83193	#N/A	#N/A
Svevo_contig_83214	#N/A	#N/A
Svevo_contig_83216	#N/A	#N/A
Svevo_contig_83222	calcium-transporting atpase plasma membrane-type-like	calcium-transporting atpase
Svevo_contig_83224	#N/A	#N/A
Svevo_contig_83225	hypothetical chloroplast rf1	hypothetical
Svevo_contig_83246	#N/A	#N/A
Svevo_contig_83253	#N/A	#N/A
Svevo_contig_83260	#N/A	#N/A
Svevo_contig_83262	nucleic acid binding protein	nucleic acid binding
Svevo_contig_83267	#N/A	#N/A
Svevo_contig_83309	#N/A	#N/A
Svevo_contig_83311	#N/A	#N/A
Svevo_contig_83315	#N/A	#N/A
Svevo_contig_83329	#N/A	#N/A
Svevo_contig_83339	#N/A	#N/A
Svevo_contig_83343	#N/A	#N/A
Svevo_contig_83346	#N/A	#N/A
Svevo_contig_83353	#N/A	#N/A
Svevo_contig_83387	PREDICTED: uncharacterized protein LOC100834228 [Brachypodium distachyon]	hypothetical
Svevo_contig_83390	#N/A	#N/A
Svevo_contig_83407	aspartic proteinase nepenthesin-2-like	aspartic proteinase
Svevo_contig_83417	#N/A	#N/A
Svevo_contig_83420	#N/A	#N/A
Svevo_contig_83469	uncharacterized protein LOC100276198 precursor [Zea mays]	hypothetical
Svevo_contig_83473	#N/A	#N/A
Svevo_contig_83479	#N/A	#N/A
[truncated: 11,638 more rows]
