# Supplementary material for: Genomic tools for durum wheat breeding: de novo assembly of Svevo transcriptome and SNP discovery in elite germplasm
Source: BMC Genomics. 2019 Apr 10;20:278. doi: 10.1186/s12864-019-5645-x (PMC6456968; doi:10.1186/s12864-019-5645-x)
Supplement: Supplementary file 11 — Table S8. Transcriptomes of the plant species used for BLASTx. Plant species from Ensembl Plants used for BLASTx alignment of transcripts, to infer functional annotation. (XLSX 9 kb) [file 12864_2019_5645_MOESM11_ESM.xlsx]

## Sheet: Sheet1
Table S8. Transcriptomes of the plant species used for BLASTx.
Ensembl Plants Database	Sequences (#)
Triticum aestivum	107 902
Hordeum vulgare	62 236
Triticum urartu	33 424
Zea mays	88 760
Brachypodium distachyon	31 029
Aegilops tauschii	33 849
Oryza sativa	42 132
Sorghum bicolor	36 338
Arabidopsis thaliana	35 386
Total	471 056
