# Supplementary material for: Genomic tools for durum wheat breeding: de novo assembly of Svevo transcriptome and SNP discovery in elite germplasm
Source: BMC Genomics. 2019 Apr 10;20:278. doi: 10.1186/s12864-019-5645-x (PMC6456968; doi:10.1186/s12864-019-5645-x)
Supplement: Supplementary file 13 — Table S9. Annotation Statistics. Annotation statistics for the Svevo RNA-seq transcriptome assembly divided into high and low confidence annotation. Annotations with either BioMart or BAR+. Gene Ontology (GO) computed with Blast2GO (B2GO). Three bottom lines from Blast2GO reports. (XLSX 10 kb) [file 12864_2019_5645_MOESM13_ESM.xlsx]

## Sheet: Sheet1
Table S9. Annotation statistics.
	>90% Coverage and >50% Identity		>50% Coverage and >30% Identity
	BioMart and BAR+		BioMart and BAR+		B2G Annotated
	Unique transcripts	Unique Proteins	Unique transcripts	Unique Proteins	Unique transcripts
Annotations	15072	12347	25529	18437	9268
Annotated transcripts with GO	11144	9225	17679	13267	9268
Total annotated transcripts					34728
Transcripts/Proteins with Pfam	13356	10973	21613	15996	-
Transcripts/Proteins with GO Biological Process Terms	7478	6120	11645	8656	7291
Transcripts/Proteins with GO Cellular Component Terms	3672	3065	5588	4322	4338
Transcripts/Proteins with GO Molecular Function Terms	9901	8148	15655	11623	7447
