# Supplementary material for: Genomic tools for durum wheat breeding: de novo assembly of Svevo transcriptome and SNP discovery in elite germplasm
Source: BMC Genomics. 2019 Apr 10;20:278. doi: 10.1186/s12864-019-5645-x (PMC6456968; doi:10.1186/s12864-019-5645-x)
Supplement: Supplementary file 14 — Table S10. Unique proteins matching with T. durum transcripts. Unique proteins matching with T. durum transcripts divided by plant species. (XLSX 10 kb) [file 12864_2019_5645_MOESM14_ESM.xlsx]

## Sheet: Sheet1
Table S10. Unique proteins matching with T. durum transcripts.
	>90% Coverage and >50% Identity	>50% Coverage and >30% Identity	B2G Annotated
Plant Species	Unique Proteins (n)
Triticum aestivum	4823	6845	1231
Hordeum vulgare	2579	3708	2418
Triticum urartu	1793	2216	2067
Zea mays	801	1771	49
Brachypodium distachyon	826	969	525
Aegilops tauschii	570	803	2298
Oryza sativa	504	1046	175
Sorghum bicolor	277	721	33
Arabidopsis thaliana	174	358	271
Others	-	-	201
Total	12347	18437	9268
