# Supplementary material for: Genomic tools for durum wheat breeding: de novo assembly of Svevo transcriptome and SNP discovery in elite germplasm
Source: BMC Genomics. 2019 Apr 10;20:278. doi: 10.1186/s12864-019-5645-x (PMC6456968; doi:10.1186/s12864-019-5645-x)
Supplement: Supplementary file 17 — Table S11 Significant differential expression between homoeolog genes. Under the GLM fit analysis, lines in green/brown represent genes with concordant/discordant homoeolog expression in phased blocks within the same gene. (XLSX 1605 kb) [file 12864_2019_5645_MOESM17_ESM.xlsx]

## Sheet: Results_padj0.001_log2fc_abs7
Table S11. Significant differential expression between homoeolog genes.
			GLM fit analysis														Binomial test							A	B	A	B	A	B	A	B	A	B	A	B	A	B
	id		baseMeanA	baseMeanB	foldChange	log2FoldChange	pval	padj									leaf	padj < 0.01	root	padj < 0.01	grain	padj < 0.01	totally missing	3ways_down	3ways_up	leaf+root_down	leaf+root_up	root+grain_down	root+grain_up	leaf+grain_down	leaf+grain_up	only_leaf_down	only_leaf_up	only_root_down	only_root_up	only_grain_down	only_grain_up	sum_check
8	TRIUR3_00132	TRIUR3_00132	3862.88	86.0138	0.0222668	-5.48897	3.73925e-10	2.93178e-09	A	-5.41506	1.53115e-05	-4.85328	2.64121e-29	-6.95434	4.59373e-64		-5.41506	1.53115e-05	-4.85328	2.64121e-29	-6.95434	4.59373e-64	no	yes	no	no	no	no	no	no	no	no	no	no	no	no	no	1
9	TRIUR3_00172	TRIUR3_00172	27.9574	0.258354	0.00924099	-6.75774	4.98903e-07	2.75991e-06	A	#N/A	#N/A	#N/A	#N/A	#N/A	#N/A								yes	no	no	no	no	no	no	no	no	no	no	no	no	no	no	1
11	TRIUR3_00190	TRIUR3_00190	14.342	73.832	5.14795	2.364	1.28186e-16	1.84319e-15	B	#N/A	#N/A	2.37132	9.58569e-07	2.41091	1.04279e-08				2.37132	9.58569e-07	2.41091	1.04279e-08	no	no	no	no	no	no	yes	no	no	no	no	no	no	no	no	1
13	TRIUR3_00212	TRIUR3_00212	37.7632	10.8233	0.28661	-1.80284	2.27584e-10	1.8331e-09	A	#N/A	#N/A	-2.09191	6.60092e-11	-1.86152	0.000599163				-2.09191	6.60092e-11	-1.86152	0.000599163	no	no	no	no	no	yes	no	no	no	no	no	no	no	no	no	1
16	TRIUR3_00218	TRIUR3_00218	856.064	1446.37	1.68956	0.756649	1.87918e-05	8.2205e-05	B	#N/A	#N/A	0.771045	7.2292e-07	0.806417	0.00123113				0.771045	7.2292e-07	0.806417	0.00123113	no	no	no	no	no	no	yes	no	no	no	no	no	no	no	no	1
20	TRIUR3_00249	TRIUR3_00249	16.2269	0.803177	0.0494967	-4.33652	3.61359e-21	7.03811e-20	A	#N/A	#N/A	#N/A	#N/A	#N/A	#N/A								yes	no	no	no	no	no	no	no	no	no	no	no	no	no	no	1
26	TRIUR3_00276	TRIUR3_00276	2.91668	19.7271	6.76357	2.75779	0.000169315	0.000634413	B	2.79785	0.000498192	#N/A	#N/A	#N/A	#N/A		2.79785	0.000498192					no	no	no	no	no	no	no	no	no	no	yes	no	no	no	no	1
29	TRIUR3_00293	TRIUR3_00293	246.827	107.699	0.436335	-1.19649	2.5427e-09	1.82973e-08	A	-1.7561	2.32874e-05	-0.819317	9.57383e-05	-1.0844	2.34208e-05		-1.7561	2.32874e-05	-0.819317	9.57383e-05	-1.0844	2.34208e-05	no	yes	no	no	no	no	no	no	no	no	no	no	no	no	no	1
33	TRIUR3_00319	TRIUR3_00319	47.8215	179.659	3.75687	1.90953	1.37027e-14	1.62676e-13	B	1.76868	8.59004e-08	#N/A	#N/A	3.07542	2.4147e-08		1.76868	8.59004e-08			3.07542	2.4147e-08	no	no	no	no	no	no	no	no	yes	no	no	no	no	no	no	1
36	TRIUR3_00391_BLOCK_1	TRIUR3_00391	2.58969	0.0513271	0.0198198	-5.65691	0.000260368	0.000945779	A	#N/A	#N/A	#N/A	#N/A	-4.99018	0.00984055						-4.99018	0.00984055	no	no	no	no	no	no	no	no	no	no	no	no	no	yes	no	1
39	TRIUR3_00421	TRIUR3_00421	20.9121	6.97723	0.333646	-1.58361	6.31866e-06	3.00863e-05	A	#N/A	#N/A	-1.5396	0.000127218	-3.96966	0.000646756				-1.5396	0.000127218	-3.96966	0.000646756	no	no	no	no	no	yes	no	no	no	no	no	no	no	no	no	1
48	TRIUR3_00442_BLOCK_1	TRIUR3_00442	12.1887	0.157253	0.0129015	-6.27631	5.20369e-18	8.09622e-17	A	#N/A	#N/A	-5.45927	3.52703e-09	-6.89269	6.437e-11				-5.45927	3.52703e-09	-6.89269	6.437e-11	no	no	no	no	no	yes	no	no	no	no	no	no	no	no	no	1
49	TRIUR3_00444_BLOCK_1	TRIUR3_00444	12.465	2.68719	0.215578	-2.21372	1.48542e-05	6.60316e-05	A	#N/A	#N/A	#N/A	#N/A	-2.10515	0.00462439						-2.10515	0.00462439	no	no	no	no	no	no	no	no	no	no	no	no	no	yes	no	1
54	TRIUR3_00464_BLOCK_3	TRIUR3_00464	17.2166	0.860954	0.0500072	-4.32172	1.86939e-17	2.83109e-16	A	-4.56182	0.000795032	-3.57234	8.05826e-10	-5.58418	3.61635e-09		-4.56182	0.000795032	-3.57234	8.05826e-10	-5.58418	3.61635e-09	no	yes	no	no	no	no	no	no	no	no	no	no	no	no	no	1
57	TRIUR3_00490_BLOCK_3	TRIUR3_00490	21.7661	6.64278	0.305189	-1.71223	1.65675e-05	7.30366e-05	A	#N/A	#N/A	-1.8011	0.0084596	#N/A	#N/A				-1.8011	0.0084596			no	no	no	no	no	no	no	no	no	no	no	yes	no	no	no	1
61	TRIUR3_00511	TRIUR3_00511	4.65298	46.5847	10.0118	3.32363	1.22373e-22	2.66345e-21	B	#N/A	#N/A	3.2648	5.32774e-18	#N/A	#N/A				3.2648	5.32774e-18			no	no	no	no	no	no	no	no	no	no	no	no	yes	no	no	1
62	TRIUR3_00513_BLOCK_1	TRIUR3_00513	74.0448	38.2388	0.516428	-0.953362	3.54933e-05	0.000149203	A	#N/A	#N/A	-1.47706	2.07335e-09	#N/A	#N/A				-1.47706	2.07335e-09			no	no	no	no	no	no	no	no	no	no	no	yes	no	no	no	1
65	TRIUR3_00528	TRIUR3_00528	131.885	10.3711	0.0786375	-3.66864	5.39774e-41	2.81035e-39	A	-5.97857	1.78516e-35	-2.87819	1.5857e-32	#N/A	#N/A		-5.97857	1.78516e-35	-2.87819	1.5857e-32			no	no	no	yes	no	no	no	no	no	no	no	no	no	no	no	1
68	TRIUR3_00568	TRIUR3_00568	45.7613	16.0923	0.351657	-1.50776	7.29819e-09	4.99892e-08	A	#N/A	#N/A	-1.61624	2.39866e-09	-1.48256	0.000201071				-1.61624	2.39866e-09	-1.48256	0.000201071	no	no	no	no	no	yes	no	no	no	no	no	no	no	no	no	1
72	TRIUR3_00585	TRIUR3_00585	0.310569	17.6521	56.8378	5.82878	7.99428e-15	9.67818e-14	B	#N/A	#N/A	#N/A	#N/A	#N/A	#N/A								yes	no	no	no	no	no	no	no	no	no	no	no	no	no	no	1
77	TRIUR3_00606	TRIUR3_00606	5.42747	26.6525	4.91067	2.29592	1.02336e-10	8.5362e-10	B	#N/A	#N/A	2.28109	1.16442e-07	2.32502	4.01269e-05				2.28109	1.16442e-07	2.32502	4.01269e-05	no	no	no	no	no	no	yes	no	no	no	no	no	no	no	no	1
86	TRIUR3_00685_BLOCK_2	TRIUR3_00685	14.856	34.2652	2.30649	1.2057	0.000236471	0.00086489	B	1.78142	0.00411987	#N/A	#N/A	#N/A	#N/A		1.78142	0.00411987					no	no	no	no	no	no	no	no	no	no	yes	no	no	no	no	1
87	TRIUR3_00689_BLOCK_2	TRIUR3_00689	203.12	20.6052	0.101444	-3.30125	1.90909e-56	1.70874e-54	A	-2.08366	2.53468e-06	-3.39262	5.09255e-24	-4.44152	1.449e-43		-2.08366	2.53468e-06	-3.39262	5.09255e-24	-4.44152	1.449e-43	no	yes	no	no	no	no	no	no	no	no	no	no	no	no	no	1
88	TRIUR3_00691_BLOCK_3	TRIUR3_00691	33.2273	0.285136	0.00858139	-6.86457	1.02738e-41	5.56743e-40	A	-5.78884	4.19906e-10	#N/A	#N/A	#N/A	#N/A		-5.78884	4.19906e-10					no	no	no	no	no	no	no	no	no	yes	no	no	no	no	no	1
90	TRIUR3_00699_BLOCK_1	TRIUR3_00699	119.764	214.375	1.78999	0.83995	2.41718e-05	0.000103914	B	1.24125	0.00164857	1.11866	1.10218e-08	#N/A	#N/A		1.24125	0.00164857	1.11866	1.10218e-08			no	no	no	no	yes	no	no	no	no	no	no	no	no	no	no	1
92	TRIUR3_00705_BLOCK_2	TRIUR3_00705	210.016	374.17	1.78162	0.833193	7.55931e-06	3.55895e-05	B	1.2426	0.00132782	0.968617	3.00059e-09	#N/A	#N/A		1.2426	0.00132782	0.968617	3.00059e-09			no	no	no	no	yes	no	no	no	no	no	no	no	no	no	no	1
93	TRIUR3_00709	TRIUR3_00709	260.623	137.276	0.526722	-0.924887	1.45115e-06	7.54558e-06	A	-1.31951	0.0034533	-0.876512	1.65662e-06	-0.811954	0.00158005		-1.31951	0.0034533	-0.876512	1.65662e-06	-0.811954	0.00158005	no	yes	no	no	no	no	no	no	no	no	no	no	no	no	no	1
96	TRIUR3_00717	TRIUR3_00717	12.0647	3.64141	0.301823	-1.72823	6.32233e-05	0.000254832	A	#N/A	#N/A	-2.16579	0.00111795	#N/A	#N/A				-2.16579	0.00111795			no	no	no	no	no	no	no	no	no	no	no	yes	no	no	no	1
97	TRIUR3_00724_BLOCK_2	TRIUR3_00724	37.8618	2.71654	0.0717487	-3.8009	3.31238e-30	1.05546e-28	A	-2.64913	0.00202869	-5.05818	8.06414e-18	-4.38217	4.25942e-13		-2.64913	0.00202869	-5.05818	8.06414e-18	-4.38217	4.25942e-13	no	yes	no	no	no	no	no	no	no	no	no	no	no	no	no	1
101	TRIUR3_00741_BLOCK_2	TRIUR3_00741	148.977	64.5693	0.433419	-1.20617	1.0795e-09	8.08206e-09	A	-1.30229	0.00469956	-1.08385	5.75169e-05	-1.19811	0.000164631		-1.30229	0.00469956	-1.08385	5.75169e-05	-1.19811	0.000164631	no	yes	no	no	no	no	no	no	no	no	no	no	no	no	no	1
105	TRIUR3_00761	TRIUR3_00761	11.1046	0.0979551	0.00882114	-6.82482	7.59915e-18	1.16413e-16	A	#N/A	#N/A	-6.78591	3.35066e-22	#N/A	#N/A				-6.78591	3.35066e-22			no	no	no	no	no	no	no	no	no	no	no	yes	no	no	no	1
106	TRIUR3_00762	TRIUR3_00762	123.751	9.40563	0.0760045	-3.71777	6.25623e-30	1.97766e-28	A	#N/A	#N/A	-3.67548	2.48814e-28	#N/A	#N/A				-3.67548	2.48814e-28			no	no	no	no	no	no	no	no	no	no	no	yes	no	no	no	1
114	TRIUR3_00800	TRIUR3_00800	27.899	5.69118	0.203992	-2.29341	1.41881e-05	6.32825e-05	A	#N/A	#N/A	-2.2548	5.8695e-05	#N/A	#N/A				-2.2548	5.8695e-05			no	no	no	no	no	no	no	no	no	no	no	yes	no	no	no	1
115	TRIUR3_00817	TRIUR3_00817	51.405	2.64403	0.0514354	-4.2811	1.63626e-37	7.53436e-36	A	-4.12681	2.06774e-09	-4.1493	1.53299e-28	-4.74505	2.25421e-10		-4.12681	2.06774e-09	-4.1493	1.53299e-28	-4.74505	2.25421e-10	no	yes	no	no	no	no	no	no	no	no	no	no	no	no	no	1
121	TRIUR3_00854_BLOCK_1	TRIUR3_00854	10.6675	36.134	3.38732	1.76014	0.000258915	0.000941788	B	2.21029	0.00281946	#N/A	#N/A	#N/A	#N/A		2.21029	0.00281946					no	no	no	no	no	no	no	no	no	no	yes	no	no	no	no	1
128	TRIUR3_00893	TRIUR3_00893	40.7602	2.57471	0.0631673	-3.98468	2.77167e-30	8.90287e-29	A	#N/A	#N/A	-3.92528	5.15672e-25	-3.83578	6.72976e-07				-3.92528	5.15672e-25	-3.83578	6.72976e-07	no	no	no	no	no	yes	no	no	no	no	no	no	no	no	no	1
134	TRIUR3_00931_BLOCK_2	TRIUR3_00931	6.25434	31.768	5.07936	2.34465	6.75001e-13	6.93814e-12	B	#N/A	#N/A	2.5617	1.37163e-05	2.15655	1.20715e-05				2.5617	1.37163e-05	2.15655	1.20715e-05	no	no	no	no	no	no	yes	no	no	no	no	no	no	no	no	1
146	TRIUR3_00983	TRIUR3_00983	351.727	778.736	2.21404	1.14668	2.66662e-11	2.36551e-10	B	1.14219	0.000442897	1.30269	2.44932e-17	0.905141	0.000293684		1.14219	0.000442897	1.30269	2.44932e-17	0.905141	0.000293684	no	no	yes	no	no	no	no	no	no	no	no	no	no	no	no	1
151	TRIUR3_01009_BLOCK_1	TRIUR3_01009	0.761962	12.6251	16.5692	4.05043	3.84695e-13	4.05355e-12	B	#N/A	#N/A	3.96901	3.7437e-14	#N/A	#N/A				3.96901	3.7437e-14			no	no	no	no	no	no	no	no	no	no	no	no	yes	no	no	1
153	TRIUR3_01014	TRIUR3_01014	66.1409	165.706	2.50535	1.32501	4.4893e-08	2.82479e-07	B	3.18263	5.39809e-15	#N/A	#N/A	#N/A	#N/A		3.18263	5.39809e-15					no	no	no	no	no	no	no	no	no	no	yes	no	no	no	no	1
154	TRIUR3_01038_BLOCK_1	TRIUR3_01038	4.69555	0.0621213	0.0132298	-6.24006	1.33634e-07	7.91469e-07	A	#N/A	#N/A	#N/A	#N/A	-5.5049	0.00720918						-5.5049	0.00720918	no	no	no	no	no	no	no	no	no	no	no	no	no	yes	no	1
161	TRIUR3_01092	TRIUR3_01092	9.80802	0.174218	0.0177628	-5.815	6.33209e-14	7.18539e-13	A	#N/A	#N/A	#N/A	#N/A	-5.09607	1.00348e-08						-5.09607	1.00348e-08	no	no	no	no	no	no	no	no	no	no	no	no	no	yes	no	1
162	TRIUR3_01097	TRIUR3_01097	31.2214	1.19556	0.0382931	-4.70677	6.3014e-29	1.90863e-27	A	-4.91059	1.50354e-07	-5.54693	1.2815e-14	-4.156	4.62929e-12		-4.91059	1.50354e-07	-5.54693	1.2815e-14	-4.156	4.62929e-12	no	yes	no	no	no	no	no	no	no	no	no	no	no	no	no	1
167	TRIUR3_01116_BLOCK_2	TRIUR3_01116	208.372	119.117	0.571656	-0.80678	7.00212e-05	0.000279313	A	-1.34006	0.000645303	-0.892373	7.68781e-06	#N/A	#N/A		-1.34006	0.000645303	-0.892373	7.68781e-06			no	no	no	yes	no	no	no	no	no	no	no	no	no	no	no	1
169	TRIUR3_01120_BLOCK_1	TRIUR3_01120	8.07387	0.253393	0.0313843	-4.99381	1.73473e-09	1.27012e-08	A	#N/A	#N/A	#N/A	#N/A	-5.19689	2.48596e-05						-5.19689	2.48596e-05	no	no	no	no	no	no	no	no	no	no	no	no	no	yes	no	1
173	TRIUR3_01148	TRIUR3_01148	52.178	5.79604	0.111082	-3.1703	1.01372e-27	2.88404e-26	A	-2.91295	4.69458e-05	-3.17819	3.85312e-34	-3.799	0.00115082		-2.91295	4.69458e-05	-3.17819	3.85312e-34	-3.799	0.00115082	no	yes	no	no	no	no	no	no	no	no	no	no	no	no	no	1
187	TRIUR3_01241	TRIUR3_01241	85.2094	2.21732	0.026022	-5.26412	8.79011e-13	8.93138e-12	A	#N/A	#N/A	-2.03953	7.75379e-06	-3.86016	0.00772914				-2.03953	7.75379e-06	-3.86016	0.00772914	no	no	no	no	no	yes	no	no	no	no	no	no	no	no	no	1
188	TRIUR3_01253_BLOCK_1	TRIUR3_01253	457.834	164.146	0.358527	-1.47985	9.41078e-07	5.00442e-06	A	-1.61432	0.00579542	-1.39312	0.000422151	-1.16051	0.00289412		-1.61432	0.00579542	-1.39312	0.000422151	-1.16051	0.00289412	no	yes	no	no	no	no	no	no	no	no	no	no	no	no	no	1
189	TRIUR3_01253_BLOCK_2	TRIUR3_01253	1067.16	355.293	0.332933	-1.5867	9.89726e-16	1.32063e-14	A	-1.61948	2.17007e-08	-1.51889	1.63159e-05	-1.3937	1.17797e-05		-1.61948	2.17007e-08	-1.51889	1.63159e-05	-1.3937	1.17797e-05	no	yes	no	no	no	no	no	no	no	no	no	no	no	no	no	1
191	TRIUR3_01282	TRIUR3_01282	18.8842	42.3281	2.24145	1.16443	1.03801e-05	4.76314e-05	B	#N/A	#N/A	0.99627	9.7326e-05	1.45059	0.000477315				0.99627	9.7326e-05	1.45059	0.000477315	no	no	no	no	no	no	yes	no	no	no	no	no	no	no	no	1
201	TRIUR3_01316	TRIUR3_01316	81.0355	18.4141	0.227235	-2.13774	5.70879e-20	1.01058e-18	A	#N/A	#N/A	-3.31687	1.82373e-27	#N/A	#N/A				-3.31687	1.82373e-27			no	no	no	no	no	no	no	no	no	no	no	yes	no	no	no	1
202	TRIUR3_01318_BLOCK_1	TRIUR3_01318	88.5864	50.0614	0.565114	-0.823386	9.25525e-05	0.000361054	A	#N/A	#N/A	-1.08002	7.61385e-06	#N/A	#N/A				-1.08002	7.61385e-06			no	no	no	no	no	no	no	no	no	no	no	yes	no	no	no	1
203	TRIUR3_01318_BLOCK_2	TRIUR3_01318	369.558	236.553	0.640097	-0.643637	0.000232785	0.000853365	A	#N/A	#N/A	-0.965015	2.50019e-08	#N/A	#N/A				-0.965015	2.50019e-08			no	no	no	no	no	no	no	no	no	no	no	yes	no	no	no	1
208	TRIUR3_01330_BLOCK_2	TRIUR3_01330	86.2446	45.4061	0.52648	-0.925549	4.77845e-05	0.000196923	A	#N/A	#N/A	#N/A	#N/A	#N/A	#N/A								yes	no	no	no	no	no	no	no	no	no	no	no	no	no	no	1
214	TRIUR3_01356	TRIUR3_01356	160.909	90.3392	0.561432	-0.832817	0.000135974	0.000516042	A	#N/A	#N/A	-0.737685	0.00407896	#N/A	#N/A				-0.737685	0.00407896			no	no	no	no	no	no	no	no	no	no	no	yes	no	no	no	1
224	TRIUR3_01385	TRIUR3_01385	116.051	1.1769	0.0101412	-6.62363	3.01155e-37	1.35537e-35	A	-6.64624	1.99368e-34	#N/A	#N/A	#N/A	#N/A		-6.64624	1.99368e-34					no	no	no	no	no	no	no	no	no	yes	no	no	no	no	no	1
225	TRIUR3_01391	TRIUR3_01391	1523.15	552.585	0.36279	-1.46279	5.52425e-16	7.4968e-15	A	-1.5559	0.00421362	-1.4556	2.37314e-10	-1.37892	1.1415e-08		-1.5559	0.00421362	-1.4556	2.37314e-10	-1.37892	1.1415e-08	no	yes	no	no	no	no	no	no	no	no	no	no	no	no	no	1
226	TRIUR3_01396	TRIUR3_01396	47.9743	122.691	2.55743	1.3547	0.000161856	0.000608469	B	2.42155	0.000600505	1.03566	0.000102394	#N/A	#N/A		2.42155	0.000600505	1.03566	0.000102394			no	no	no	no	yes	no	no	no	no	no	no	no	no	no	no	1
227	TRIUR3_01398	TRIUR3_01398	31.0762	10.2131	0.328646	-1.60539	3.39426e-08	2.16136e-07	A	#N/A	#N/A	#N/A	#N/A	-1.59194	7.15621e-07						-1.59194	7.15621e-07	no	no	no	no	no	no	no	no	no	no	no	no	no	yes	no	1
228	TRIUR3_01418	TRIUR3_01418	23.018	6.74539	0.293049	-1.77079	2.08566e-07	1.20569e-06	A	#N/A	#N/A	-1.79867	8.7349e-08	#N/A	#N/A				-1.79867	8.7349e-08			no	no	no	no	no	no	no	no	no	no	no	yes	no	no	no	1
230	TRIUR3_01430	TRIUR3_01430	13.5251	41.6707	3.081	1.6234	5.41686e-07	2.98621e-06	B	#N/A	#N/A	#N/A	#N/A	1.97209	1.09907e-07						1.97209	1.09907e-07	no	no	no	no	no	no	no	no	no	no	no	no	no	no	yes	1
231	TRIUR3_01434	TRIUR3_01434	46.0914	12.473	0.270615	-1.88569	4.08253e-10	3.17835e-09	A	-3.65301	1.27835e-06	-1.43713	9.86432e-05	-1.45539	0.000174425		-3.65301	1.27835e-06	-1.43713	9.86432e-05	-1.45539	0.000174425	no	yes	no	no	no	no	no	no	no	no	no	no	no	no	no	1
232	TRIUR3_01440_BLOCK_1	TRIUR3_01440	51.0736	8.61024	0.168585	-2.56845	1.06644e-20	1.98952e-19	A	#N/A	#N/A	-4.09036	3.75034e-16	-2.3734	7.57921e-14				-4.09036	3.75034e-16	-2.3734	7.57921e-14	no	no	no	no	no	yes	no	no	no	no	no	no	no	no	no	1
238	TRIUR3_01477	TRIUR3_01477	4.47243	0.466253	0.104251	-3.26187	7.46571e-05	0.00029647	A	#N/A	#N/A	-3.38881	7.64048e-07	#N/A	#N/A				-3.38881	7.64048e-07			no	no	no	no	no	no	no	no	no	no	no	yes	no	no	no	1
241	TRIUR3_01496_BLOCK_2	TRIUR3_01496	110.683	218.21	1.97149	0.979287	3.86983e-06	1.90526e-05	B	1.24096	9.89518e-05	#N/A	#N/A	#N/A	#N/A		1.24096	9.89518e-05					no	no	no	no	no	no	no	no	no	no	yes	no	no	no	no	1
245	TRIUR3_01509	TRIUR3_01509	110.792	1.53703	0.0138731	-6.17157	1.88099e-21	3.72735e-20	A	-6.17354	1.76538e-20	#N/A	#N/A	#N/A	#N/A		-6.17354	1.76538e-20					no	no	no	no	no	no	no	no	no	yes	no	no	no	no	no	1
247	TRIUR3_01517	TRIUR3_01517	68.6595	1523.1	22.1834	4.47141	2.63592e-25	6.48078e-24	B	4.53017	2.5415e-25	#N/A	#N/A	#N/A	#N/A		4.53017	2.5415e-25					no	no	no	no	no	no	no	no	no	no	yes	no	no	no	no	1
251	TRIUR3_01530	TRIUR3_01530	258.688	36.6033	0.141496	-2.82117	3.88135e-17	5.79004e-16	A	-3.33204	2.85233e-22	2.67638	1.80012e-06	3.99439	3.84787e-07		-3.33204	2.85233e-22	2.67638	1.80012e-06	3.99439	3.84787e-07	no	no	no	no	no	no	yes	no	no	no	no	no	no	no	no	1
254	TRIUR3_01534	TRIUR3_01534	114.235	287.821	2.51956	1.33317	2.84414e-12	2.7902e-11	B	#N/A	#N/A	0.84565	6.92216e-07	2.9066	4.79036e-14				0.84565	6.92216e-07	2.9066	4.79036e-14	no	no	no	no	no	no	yes	no	no	no	no	no	no	no	no	1
258	TRIUR3_01568	TRIUR3_01568	101.89	196.416	1.92772	0.946894	4.54713e-08	2.85891e-07	B	#N/A	#N/A	1.56408	5.6251e-15	1.25668	7.49463e-06				1.56408	5.6251e-15	1.25668	7.49463e-06	no	no	no	no	no	no	yes	no	no	no	no	no	no	no	no	1
259	TRIUR3_01584_BLOCK_1	TRIUR3_01584	620.815	1008.74	1.62486	0.700315	0.000137194	0.000520173	B	#N/A	#N/A	0.730901	4.55014e-06	#N/A	#N/A				0.730901	4.55014e-06			no	no	no	no	no	no	no	no	no	no	no	no	yes	no	no	1
260	TRIUR3_01584_BLOCK_2	TRIUR3_01584	99.759	48.6046	0.48722	-1.03735	1.0551e-05	4.83318e-05	A	-1.45684	8.298e-05	-0.758947	0.00131118	#N/A	#N/A		-1.45684	8.298e-05	-0.758947	0.00131118			no	no	no	yes	no	no	no	no	no	no	no	no	no	no	no	1
261	TRIUR3_01594	TRIUR3_01594	693.06	1685.71	2.43227	1.2823	3.33163e-15	4.19932e-14	B	#N/A	#N/A	2.09133	6.89349e-27	1.0808	2.00386e-06				2.09133	6.89349e-27	1.0808	2.00386e-06	no	no	no	no	no	no	yes	no	no	no	no	no	no	no	no	1
263	TRIUR3_01599_BLOCK_2	TRIUR3_01599	8.84171	23.8225	2.69433	1.42993	4.99282e-06	2.4134e-05	B	#N/A	#N/A	1.41212	2.24089e-06	#N/A	#N/A				1.41212	2.24089e-06			no	no	no	no	no	no	no	no	no	no	no	no	yes	no	no	1
264	TRIUR3_01603	TRIUR3_01603	95.6619	0.987487	0.0103227	-6.59804	4.52343e-31	1.5399e-29	A	#N/A	#N/A	#N/A	#N/A	#N/A	#N/A								yes	no	no	no	no	no	no	no	no	no	no	no	no	no	no	1
267	TRIUR3_01621_BLOCK_2	TRIUR3_01621	0.105825	5.03366	47.5657	5.57185	2.81372e-06	1.41058e-05	B	#N/A	#N/A	#N/A	#N/A	#N/A	#N/A								yes	no	no	no	no	no	no	no	no	no	no	no	no	no	no	1
271	TRIUR3_01656	TRIUR3_01656	0.547089	16.2889	29.7738	4.89597	1.51777e-08	1.01261e-07	B	#N/A	#N/A	2.26215	0.00320066	#N/A	#N/A				2.26215	0.00320066			no	no	no	no	no	no	no	no	no	no	no	no	yes	no	no	1
272	TRIUR3_01658	TRIUR3_01658	53.0024	0.548415	0.010347	-6.59465	1.27507e-55	1.12857e-53	A	#N/A	#N/A	-6.96348	2.66077e-13	-6.17122	1.89336e-39				-6.96348	2.66077e-13	-6.17122	1.89336e-39	no	no	no	no	no	yes	no	no	no	no	no	no	no	no	no	1
280	TRIUR3_01691_BLOCK_3	TRIUR3_01691	19.6173	5.95784	0.303703	-1.71927	4.38395e-06	2.14117e-05	A	#N/A	#N/A	-1.57384	0.001604	-1.5475	0.00830418				-1.57384	0.001604	-1.5475	0.00830418	no	no	no	no	no	yes	no	no	no	no	no	no	no	no	no	1
287	TRIUR3_01727_BLOCK_2	TRIUR3_01727	7.74974	0.94186	0.121534	-3.04056	1.18137e-05	5.35259e-05	A	#N/A	#N/A	-6.07573	2.35446e-07	#N/A	#N/A				-6.07573	2.35446e-07			no	no	no	no	no	no	no	no	no	no	no	yes	no	no	no	1
293	TRIUR3_01789	TRIUR3_01789	91.8623	8.92633	0.0971707	-3.36333	3.99523e-33	1.55249e-31	A	#N/A	#N/A	-2.63817	2.21349e-11	-2.65003	3.22908e-16				-2.63817	2.21349e-11	-2.65003	3.22908e-16	no	no	no	no	no	yes	no	no	no	no	no	no	no	no	no	1
294	TRIUR3_01795	TRIUR3_01795	79.3235	10.5114	0.132513	-2.9158	2.79187e-27	7.64262e-26	A	-5.44055	1.53525e-10	-4.43752	6.3015e-39	-1.88812	9.37843e-09		-5.44055	1.53525e-10	-4.43752	6.3015e-39	-1.88812	9.37843e-09	no	yes	no	no	no	no	no	no	no	no	no	no	no	no	no	1
297	TRIUR3_01803	TRIUR3_01803	179.456	6.56212	0.0365668	-4.77332	1.26017e-80	2.39012e-78	A	-4.87361	2.21197e-22	-5.33448	5.82043e-92	-4.10713	7.74291e-33		-4.87361	2.21197e-22	-5.33448	5.82043e-92	-4.10713	7.74291e-33	no	yes	no	no	no	no	no	no	no	no	no	no	no	no	no	1
298	TRIUR3_01817	TRIUR3_01817	181.743	82.0724	0.451585	-1.14693	3.53894e-09	2.52383e-08	A	#N/A	#N/A	-0.960107	2.95009e-08	-4.71966	4.80302e-15				-0.960107	2.95009e-08	-4.71966	4.80302e-15	no	no	no	no	no	yes	no	no	no	no	no	no	no	no	no	1
300	TRIUR3_01823	TRIUR3_01823	53.8455	14.0956	0.261779	-1.93358	3.32741e-08	2.12049e-07	A	#N/A	#N/A	#N/A	#N/A	-3.94598	1.53488e-09						-3.94598	1.53488e-09	no	no	no	no	no	no	no	no	no	no	no	no	no	yes	no	1
303	TRIUR3_01834_BLOCK_1	TRIUR3_01834	37.724	3.7128	0.0984201	-3.3449	9.55941e-14	1.06803e-12	A	-3.23471	5.44368e-05	-3.51744	3.01415e-16	-3.76758	0.00696906		-3.23471	5.44368e-05	-3.51744	3.01415e-16	-3.76758	0.00696906	no	yes	no	no	no	no	no	no	no	no	no	no	no	no	no	1
310	TRIUR3_01876_BLOCK_1	TRIUR3_01876	41.556	76.9332	1.85132	0.888551	8.04202e-06	3.77061e-05	B	#N/A	#N/A	1.00859	1.18215e-05	1.16037	0.00028971				1.00859	1.18215e-05	1.16037	0.00028971	no	no	no	no	no	no	yes	no	no	no	no	no	no	no	no	1
320	TRIUR3_01923_BLOCK_1	TRIUR3_01923	10.7354	39.6768	3.6959	1.88592	1.0832e-08	7.31871e-08	B	1.95053	0.00015135	#N/A	#N/A	#N/A	#N/A		1.95053	0.00015135					no	no	no	no	no	no	no	no	no	no	yes	no	no	no	no	1
323	TRIUR3_01925	TRIUR3_01925	17.2821	4.94102	0.285905	-1.80639	4.6635e-07	2.59605e-06	A	#N/A	#N/A	-2.26283	1.68062e-07	#N/A	#N/A				-2.26283	1.68062e-07			no	no	no	no	no	no	no	no	no	no	no	yes	no	no	no	1
324	TRIUR3_01932	TRIUR3_01932	214.391	115.907	0.540633	-0.887277	1.30285e-05	5.86354e-05	A	-1.46803	0.00292846	-0.797014	1.83033e-05	-0.742076	0.00733962		-1.46803	0.00292846	-0.797014	1.83033e-05	-0.742076	0.00733962	no	yes	no	no	no	no	no	no	no	no	no	no	no	no	no	1
334	TRIUR3_01946	TRIUR3_01946	833.317	449.251	0.539112	-0.891344	1.21085e-07	7.23605e-07	A	#N/A	#N/A	-1.10675	3.5555e-13	#N/A	#N/A				-1.10675	3.5555e-13			no	no	no	no	no	no	no	no	no	no	no	yes	no	no	no	1
335	TRIUR3_01948	TRIUR3_01948	95.9403	52.0384	0.542404	-0.882561	7.40916e-05	0.000294371	A	#N/A	#N/A	-0.680096	0.00324937	#N/A	#N/A				-0.680096	0.00324937			no	no	no	no	no	no	no	no	no	no	no	yes	no	no	no	1
336	TRIUR3_01958	TRIUR3_01958	0.404011	5.14027	12.7231	3.66938	4.80346e-06	2.33035e-05	B	#N/A	#N/A	3.82491	1.08106e-08	#N/A	#N/A				3.82491	1.08106e-08			no	no	no	no	no	no	no	no	no	no	no	no	yes	no	no	1
340	TRIUR3_01969	TRIUR3_01969	107.429	197.301	1.83657	0.877011	6.87697e-05	0.000275148	B	#N/A	#N/A	1.08415	5.21905e-06	#N/A	#N/A				1.08415	5.21905e-06			no	no	no	no	no	no	no	no	no	no	no	no	yes	no	no	1
348	TRIUR3_01981	TRIUR3_01981	134.623	225.951	1.6784	0.74709	0.00021328	0.000785842	B	#N/A	#N/A	#N/A	#N/A	0.780767	0.00631239						0.780767	0.00631239	no	no	no	no	no	no	no	no	no	no	no	no	no	no	yes	1
350	TRIUR3_01990_BLOCK_1	TRIUR3_01990	1.03859	6.39986	6.16205	2.62341	0.000113153	0.000435447	B	#N/A	#N/A	#N/A	#N/A	2.28553	0.00562713						2.28553	0.00562713	no	no	no	no	no	no	no	no	no	no	no	no	no	no	yes	1
351	TRIUR3_01990_BLOCK_2	TRIUR3_01990	0.734713	4.52159	6.15424	2.62158	0.000238836	0.000872338	B	#N/A	#N/A	5.46106	0.00301722	#N/A	#N/A				5.46106	0.00301722			no	no	no	no	no	no	no	no	no	no	no	no	yes	no	no	1
355	TRIUR3_01998	TRIUR3_01998	7.62518	78.6821	10.3187	3.36719	3.50529e-08	2.23029e-07	B	3.52253	1.16209e-05	2.95778	0.00283975	2.24949	0.00449954		3.52253	1.16209e-05	2.95778	0.00283975	2.24949	0.00449954	no	no	yes	no	no	no	no	no	no	no	no	no	no	no	no	1
356	TRIUR3_02009	TRIUR3_02009	361.355	946.32	2.61881	1.38891	1.02919e-16	1.49608e-15	B	1.25297	2.07836e-05	1.66633	9.19833e-25	1.60134	8.93319e-11		1.25297	2.07836e-05	1.66633	9.19833e-25	1.60134	8.93319e-11	no	no	yes	no	no	no	no	no	no	no	no	no	no	no	no	1
360	TRIUR3_02032	TRIUR3_02032	322.064	52.176	0.162005	-2.62589	9.14454e-29	2.72829e-27	A	-3.4841	1.01288e-26	3.18911	0.000458651	#N/A	#N/A		-3.4841	1.01288e-26	3.18911	0.000458651			no	no	no	no	no	no	no	no	no	no	no	no	no	no	no	0
365	TRIUR3_02063_BLOCK_1	TRIUR3_02063	299.275	121.891	0.407288	-1.29588	4.55988e-08	2.86241e-07	A	#N/A	#N/A	-1.65848	1.22303e-06	#N/A	#N/A				-1.65848	1.22303e-06			no	no	no	no	no	no	no	no	no	no	no	yes	no	no	no	1
366	TRIUR3_02063_BLOCK_2	TRIUR3_02063	630.254	326.994	0.518828	-0.946671	1.32496e-07	7.85317e-07	A	#N/A	#N/A	-1.21658	4.48869e-06	#N/A	#N/A				-1.21658	4.48869e-06			no	no	no	no	no	no	no	no	no	no	no	yes	no	no	no	1
368	TRIUR3_02069	TRIUR3_02069	83.3069	162.697	1.95298	0.96568	2.83085e-05	0.00012044	B	1.26239	0.000236522	#N/A	#N/A	#N/A	#N/A		1.26239	0.000236522					no	no	no	no	no	no	no	no	no	no	yes	no	no	no	no	1
370	TRIUR3_02083	TRIUR3_02083	99.6256	4.79052	0.0480852	-4.37826	2.34288e-52	1.96456e-50	A	-4.83879	3.22074e-17	-3.75225	1.35599e-30	-4.38257	7.87114e-28		-4.83879	3.22074e-17	-3.75225	1.35599e-30	-4.38257	7.87114e-28	no	yes	no	no	no	no	no	no	no	no	no	no	no	no	no	1
371	TRIUR3_02086	TRIUR3_02086	227.935	67.7572	0.297265	-1.75018	5.5132e-18	8.56104e-17	A	-2.52619	1.27346e-07	-1.84999	4.74283e-19	-1.5056	2.10927e-09		-2.52619	1.27346e-07	-1.84999	4.74283e-19	-1.5056	2.10927e-09	no	yes	no	no	no	no	no	no	no	no	no	no	no	no	no	1
376	TRIUR3_02114	TRIUR3_02114	28.249	114.658	4.05884	2.02107	2.7958e-10	2.21605e-09	B	#N/A	#N/A	1.47385	4.09713e-06	3.8417	2.02102e-05				1.47385	4.09713e-06	3.8417	2.02102e-05	no	no	no	no	no	no	yes	no	no	no	no	no	no	no	no	1
390	TRIUR3_02172	TRIUR3_02172	675.399	1127.44	1.66929	0.739237	1.63273e-06	8.44016e-06	B	#N/A	#N/A	1.28186	3.92384e-15	0.904845	0.000125227				1.28186	3.92384e-15	0.904845	0.000125227	no	no	no	no	no	no	yes	no	no	no	no	no	no	no	no	1
393	TRIUR3_02201	TRIUR3_02201	87.631	29.6571	0.338431	-1.56307	1.28515e-07	7.62853e-07	A	-3.58437	5.2546e-13	-0.703812	0.00206639	#N/A	#N/A		-3.58437	5.2546e-13	-0.703812	0.00206639			no	no	no	yes	no	no	no	no	no	no	no	no	no	no	no	1
406	TRIUR3_02273	TRIUR3_02273	11.1273	2.55954	0.230024	-2.12014	5.95427e-06	2.84704e-05	A	#N/A	#N/A	-2.62732	7.50833e-11	#N/A	#N/A				-2.62732	7.50833e-11			no	no	no	no	no	no	no	no	no	no	no	yes	no	no	no	1
408	TRIUR3_02308	TRIUR3_02308	8.08375	73.4745	9.08916	3.18415	1.13189e-29	3.54986e-28	B	#N/A	#N/A	#N/A	#N/A	2.48652	5.16196e-16						2.48652	5.16196e-16	no	no	no	no	no	no	no	no	no	no	no	no	no	no	yes	1
410	TRIUR3_02315	TRIUR3_02315	77.052	276.735	3.59154	1.8446	1.25347e-22	2.72074e-21	B	1.69836	0.0020368	1.77138	5.58885e-26	6.65957	6.73718e-21		1.69836	0.0020368	1.77138	5.58885e-26	6.65957	6.73718e-21	no	no	yes	no	no	no	no	no	no	no	no	no	no	no	no	1
411	TRIUR3_02318	TRIUR3_02318	53.2764	7.23663	0.135832	-2.88011	3.83757e-24	8.88665e-23	A	#N/A	#N/A	-2.52319	4.83778e-20	-5.12077	1.07761e-26				-2.52319	4.83778e-20	-5.12077	1.07761e-26	no	no	no	no	no	yes	no	no	no	no	no	no	no	no	no	1
415	TRIUR3_02342	TRIUR3_02342	140.489	242.693	1.72749	0.788674	4.07815e-05	0.000169642	B	#N/A	#N/A	0.841905	1.07952e-05	#N/A	#N/A				0.841905	1.07952e-05			no	no	no	no	no	no	no	no	no	no	no	no	yes	no	no	1
420	TRIUR3_02394	TRIUR3_02394	18.1007	69.8304	3.85788	1.94781	1.81606e-16	2.56049e-15	B	#N/A	#N/A	1.97253	6.27242e-24	#N/A	#N/A				1.97253	6.27242e-24			no	no	no	no	no	no	no	no	no	no	no	no	yes	no	no	1
421	TRIUR3_02403	TRIUR3_02403	25.5287	2.72723	0.10683	-3.22661	2.1611e-15	2.78565e-14	A	-3.35686	8.47389e-06	-3.48733	1.82183e-08	-2.51926	0.00334333		-3.35686	8.47389e-06	-3.48733	1.82183e-08	-2.51926	0.00334333	no	yes	no	no	no	no	no	no	no	no	no	no	no	no	no	1
423	TRIUR3_02407_BLOCK_2	TRIUR3_02407	7.84294	41.7516	5.32347	2.41237	5.5035e-10	4.21547e-09	B	#N/A	#N/A	2.58787	9.54663e-12	#N/A	#N/A				2.58787	9.54663e-12			no	no	no	no	no	no	no	no	no	no	no	no	yes	no	no	1
429	TRIUR3_02436	TRIUR3_02436	108.434	51.9376	0.47898	-1.06196	2.36001e-06	1.19364e-05	A	-1.51423	0.00234412	-0.698453	0.00342559	-0.995222	0.00103328		-1.51423	0.00234412	-0.698453	0.00342559	-0.995222	0.00103328	no	yes	no	no	no	no	no	no	no	no	no	no	no	no	no	1
432	TRIUR3_02448	TRIUR3_02448	70.3973	39.7069	0.564041	-0.826129	8.28268e-07	4.44608e-06	A	#N/A	#N/A	-1.58986	1.27263e-10	-1.82328	0.000480844				-1.58986	1.27263e-10	-1.82328	0.000480844	no	no	no	no	no	yes	no	no	no	no	no	no	no	no	no	1
435	TRIUR3_02461	TRIUR3_02461	46.5653	86.4325	1.85616	0.892319	4.9281e-06	2.38356e-05	B	#N/A	#N/A	1.06853	2.92665e-05	1.19111	6.74564e-05				1.06853	2.92665e-05	1.19111	6.74564e-05	no	no	no	no	no	no	yes	no	no	no	no	no	no	no	no	1
437	TRIUR3_02477	TRIUR3_02477	7.30533	1.32947	0.181986	-2.4581	5.02658e-05	0.000206294	A	#N/A	#N/A	#N/A	#N/A	-1.89358	0.00843811						-1.89358	0.00843811	no	no	no	no	no	no	no	no	no	no	no	no	no	yes	no	1
440	TRIUR3_02493	TRIUR3_02493	178.611	347.946	1.94806	0.96204	1.31728e-05	5.91848e-05	B	1.43793	2.02957e-05	#N/A	#N/A	1.05481	0.00011169		1.43793	2.02957e-05			1.05481	0.00011169	no	no	no	no	no	no	no	no	yes	no	no	no	no	no	no	1
444	TRIUR3_02511	TRIUR3_02511	23.3599	2.54595	0.108988	-3.19775	3.89656e-15	4.88051e-14	A	#N/A	#N/A	-3.16063	3.14809e-23	#N/A	#N/A				-3.16063	3.14809e-23			no	no	no	no	no	no	no	no	no	no	no	yes	no	no	no	1
446	TRIUR3_02517	TRIUR3_02517	268.992	642.935	2.39016	1.25711	4.21541e-09	2.96905e-08	B	1.33009	1.32896e-05	-3.08604	2.81393e-11	#N/A	#N/A		1.33009	1.32896e-05	-3.08604	2.81393e-11			no	no	no	no	no	no	no	no	no	no	no	no	no	no	no	0
448	TRIUR3_02522	TRIUR3_02522	520.568	279.644	0.53719	-0.896495	4.32638e-05	0.000179222	A	-3.35185	1.53594e-07	-0.468511	0.00446195	-2.00437	7.71168e-13		-3.35185	1.53594e-07	-0.468511	0.00446195	-2.00437	7.71168e-13	no	yes	no	no	no	no	no	no	no	no	no	no	no	no	no	1
451	TRIUR3_02537	TRIUR3_02537	46.9245	5.61056	0.119566	-3.06413	3.63426e-17	5.44182e-16	A	#N/A	#N/A	-3.03867	6.67846e-16	#N/A	#N/A				-3.03867	6.67846e-16			no	no	no	no	no	no	no	no	no	no	no	yes	no	no	no	1
453	TRIUR3_02544	TRIUR3_02544	327.664	169.646	0.517743	-0.949692	2.2133e-05	9.58215e-05	A	-1.66411	2.72418e-07	#N/A	#N/A	#N/A	#N/A		-1.66411	2.72418e-07					no	no	no	no	no	no	no	no	no	yes	no	no	no	no	no	1
454	TRIUR3_02566	TRIUR3_02566	190.572	20.1444	0.105705	-3.24189	8.19565e-44	4.80048e-42	A	#N/A	#N/A	-2.9	4.17084e-57	#N/A	#N/A				-2.9	4.17084e-57			no	no	no	no	no	no	no	no	no	no	no	yes	no	no	no	1
457	TRIUR3_02584_BLOCK_2	TRIUR3_02584	52.6325	0.481416	0.00914674	-6.77253	2.33282e-53	1.97694e-51	A	#N/A	#N/A	-6.98413	4.83742e-14	#N/A	#N/A				-6.98413	4.83742e-14			no	no	no	no	no	no	no	no	no	no	no	yes	no	no	no	1
461	TRIUR3_02614	TRIUR3_02614	14.4974	0.277351	0.0191311	-5.70794	1.12267e-06	5.91871e-06	A	#N/A	#N/A	#N/A	#N/A	#N/A	#N/A								yes	no	no	no	no	no	no	no	no	no	no	no	no	no	no	1
463	TRIUR3_02632	TRIUR3_02632	19.7698	0.641393	0.032443	-4.94595	3.16303e-21	6.19084e-20	A	-5.14847	0.000156539	-4.46477	5.65796e-08	-5.13966	8.26954e-12		-5.14847	0.000156539	-4.46477	5.65796e-08	-5.13966	8.26954e-12	no	yes	no	no	no	no	no	no	no	no	no	no	no	no	no	1
472	TRIUR3_02660	TRIUR3_02660	177.541	29.0857	0.163825	-2.60977	4.70128e-34	1.88193e-32	A	-2.69154	8.82893e-15	-2.48629	2.71522e-11	-2.3356	2.7536e-10		-2.69154	8.82893e-15	-2.48629	2.71522e-11	-2.3356	2.7536e-10	no	yes	no	no	no	no	no	no	no	no	no	no	no	no	no	1
473	TRIUR3_02667	TRIUR3_02667	186.616	46.5893	0.249653	-2.002	2.42572e-06	1.22454e-05	A	#N/A	#N/A	-1.99293	5.93989e-06	#N/A	#N/A				-1.99293	5.93989e-06			no	no	no	no	no	no	no	no	no	no	no	yes	no	no	no	1
476	TRIUR3_02672	TRIUR3_02672	0.442778	7.80365	17.6243	4.13949	3.85856e-06	1.90088e-05	B	#N/A	#N/A	#N/A	#N/A	#N/A	#N/A								yes	no	no	no	no	no	no	no	no	no	no	no	no	no	no	1
478	TRIUR3_02676	TRIUR3_02676	10.9004	0.344219	0.0315784	-4.98492	6.9565e-15	8.51237e-14	A	#N/A	#N/A	#N/A	#N/A	#N/A	#N/A								yes	no	no	no	no	no	no	no	no	no	no	no	no	no	no	1
490	TRIUR3_02718_BLOCK_1	TRIUR3_02718	37.5788	3.52348	0.0937623	-3.41485	3.74045e-07	2.09834e-06	A	#N/A	#N/A	-3.77529	1.01874e-07	#N/A	#N/A				-3.77529	1.01874e-07			no	no	no	no	no	no	no	no	no	no	no	yes	no	no	no	1
491	TRIUR3_02729	TRIUR3_02729	226.185	561.221	2.48125	1.31107	1.853e-10	1.50316e-09	B	1.71468	4.37423e-09	#N/A	#N/A	#N/A	#N/A		1.71468	4.37423e-09					no	no	no	no	no	no	no	no	no	no	yes	no	no	no	no	1
495	TRIUR3_02754	TRIUR3_02754	38.1488	10.5787	0.277301	-1.85048	3.80323e-08	2.40831e-07	A	#N/A	#N/A	-1.71053	0.00168182	-1.7485	0.00121681				-1.71053	0.00168182	-1.7485	0.00121681	no	no	no	no	no	yes	no	no	no	no	no	no	no	no	no	1
496	TRIUR3_02756	TRIUR3_02756	91.3715	185.856	2.03407	1.02437	6.26062e-08	3.86007e-07	B	#N/A	#N/A	1.11991	2.11043e-09	1.06046	0.00011006				1.11991	2.11043e-09	1.06046	0.00011006	no	no	no	no	no	no	yes	no	no	no	no	no	no	no	no	1
497	TRIUR3_02759	TRIUR3_02759	6.04078	0.273436	0.0452651	-4.46546	4.4887e-06	2.18563e-05	A	#N/A	#N/A	#N/A	#N/A	#N/A	#N/A								yes	no	no	no	no	no	no	no	no	no	no	no	no	no	no	1
503	TRIUR3_02766_BLOCK_1	TRIUR3_02766	31.2883	64.2283	2.05279	1.03758	7.70863e-06	3.62069e-05	B	#N/A	#N/A	1.42319	9.10768e-07	0.909633	0.00329679				1.42319	9.10768e-07	0.909633	0.00329679	no	no	no	no	no	no	yes	no	no	no	no	no	no	no	no	1
510	TRIUR3_02789_BLOCK_2	TRIUR3_02789	53.647	20.1249	0.375134	-1.41452	3.29128e-08	2.09915e-07	A	#N/A	#N/A	#N/A	#N/A	-1.40501	1.57296e-06						-1.40501	1.57296e-06	no	no	no	no	no	no	no	no	no	no	no	no	no	yes	no	1
511	TRIUR3_02795	TRIUR3_02795	16.6784	150.429	9.01938	3.17303	3.91433e-20	7.03872e-19	B	3.26545	1.63806e-18	#N/A	#N/A	#N/A	#N/A		3.26545	1.63806e-18					no	no	no	no	no	no	no	no	no	no	yes	no	no	no	no	1
513	TRIUR3_02810_BLOCK_1	TRIUR3_02810	2.44541	0.0513271	0.0209891	-5.57421	0.000210895	0.000777772	A	#N/A	#N/A	#N/A	#N/A	#N/A	#N/A								yes	no	no	no	no	no	no	no	no	no	no	no	no	no	no	1
525	TRIUR3_02881_BLOCK_2	TRIUR3_02881	382.169	192.306	0.503197	-0.990805	4.95047e-07	2.74047e-06	A	#N/A	#N/A	-1.06433	0.00241609	-1.1055	0.00377912				-1.06433	0.00241609	-1.1055	0.00377912	no	no	no	no	no	yes	no	no	no	no	no	no	no	no	no	1
532	TRIUR3_02919	TRIUR3_02919	0.126403	10.1638	80.4076	6.32926	2.86783e-14	3.31088e-13	B	#N/A	#N/A	#N/A	#N/A	6.33209	2.14967e-13						6.33209	2.14967e-13	no	no	no	no	no	no	no	no	no	no	no	no	no	no	yes	1
534	TRIUR3_02932_BLOCK_1	TRIUR3_02932	176.943	93.1237	0.526293	-0.926062	9.24689e-06	4.28011e-05	A	#N/A	#N/A	-0.885124	6.05395e-07	#N/A	#N/A				-0.885124	6.05395e-07			no	no	no	no	no	no	no	no	no	no	no	yes	no	no	no	1
536	TRIUR3_02939	TRIUR3_02939	69.9902	27.4818	0.392653	-1.34867	0.000157741	0.000594402	A	#N/A	#N/A	#N/A	#N/A	-2.02058	0.00872971						-2.02058	0.00872971	no	no	no	no	no	no	no	no	no	no	no	no	no	yes	no	1
554	TRIUR3_03036	TRIUR3_03036	293.405	19.5653	0.0666835	-3.90653	2.52599e-20	4.60458e-19	A	#N/A	#N/A	-3.31617	7.11601e-09	-3.16311	1.25442e-07				-3.31617	7.11601e-09	-3.16311	1.25442e-07	no	no	no	no	no	yes	no	no	no	no	no	no	no	no	no	1
561	TRIUR3_03050	TRIUR3_03050	63.1558	1.37687	0.0218012	-5.51945	1.41863e-25	3.55372e-24	A	-5.45547	1.21476e-23	#N/A	#N/A	#N/A	#N/A		-5.45547	1.21476e-23					no	no	no	no	no	no	no	no	no	yes	no	no	no	no	no	1
562	TRIUR3_03067_BLOCK_3	TRIUR3_03067	1.37555	78.5182	57.0814	5.83495	3.1134e-41	1.64247e-39	B	6.68759	2.57312e-18	4.97244	7.11387e-48	#N/A	#N/A		6.68759	2.57312e-18	4.97244	7.11387e-48			no	no	no	no	yes	no	no	no	no	no	no	no	no	no	no	1
568	TRIUR3_03113	TRIUR3_03113	11660.9	6000.28	0.514562	-0.958584	0.000177906	0.000664106	A	-0.963047	0.00275044	#N/A	#N/A	-0.736588	0.00952119		-0.963047	0.00275044			-0.736588	0.00952119	no	no	no	no	no	no	no	yes	no	no	no	no	no	no	no	1
570	TRIUR3_03142_BLOCK_3	TRIUR3_03142	67.4166	192.491	2.85525	1.51362	4.11919e-12	3.96298e-11	B	3.46677	1.38486e-12	1.029	2.30243e-08	1.48211	1.08919e-07		3.46677	1.38486e-12	1.029	2.30243e-08	1.48211	1.08919e-07	no	no	yes	no	no	no	no	no	no	no	no	no	no	no	no	1
573	TRIUR3_03152	TRIUR3_03152	171.175	46.5157	0.271743	-1.87968	8.24895e-21	1.54614e-19	A	-1.94209	0.00219563	-3.21375	4.46522e-54	-1.06107	0.000594781		-1.94209	0.00219563	-3.21375	4.46522e-54	-1.06107	0.000594781	no	yes	no	no	no	no	no	no	no	no	no	no	no	no	no	1
579	TRIUR3_03206_BLOCK_2	TRIUR3_03206	72.5038	28.3639	0.391206	-1.354	3.15483e-09	2.25595e-08	A	-1.71481	0.000183352	-1.09476	0.00357972	-1.49512	5.65971e-05		-1.71481	0.000183352	-1.09476	0.00357972	-1.49512	5.65971e-05	no	yes	no	no	no	no	no	no	no	no	no	no	no	no	no	1
585	TRIUR3_03219	TRIUR3_03219	237.608	2.91528	0.0122693	-6.34881	5.64088e-64	6.51235e-62	A	#N/A	#N/A	-3.06922	4.67762e-11	-3.52151	4.34432e-15				-3.06922	4.67762e-11	-3.52151	4.34432e-15	no	no	no	no	no	yes	no	no	no	no	no	no	no	no	no	1
587	TRIUR3_03237_BLOCK_2	TRIUR3_03237	5.02368	50.6156	10.0754	3.33277	3.71943e-09	2.64073e-08	B	#N/A	#N/A	5.18493	9.53569e-12	#N/A	#N/A				5.18493	9.53569e-12			no	no	no	no	no	no	no	no	no	no	no	no	yes	no	no	1
588	TRIUR3_03238_BLOCK_1	TRIUR3_03238	13.2923	0.265459	0.0199709	-5.64596	2.44878e-19	4.21317e-18	A	#N/A	#N/A	#N/A	#N/A	-6.71861	4.33424e-20						-6.71861	4.33424e-20	no	no	no	no	no	no	no	no	no	no	no	no	no	yes	no	1
591	TRIUR3_03272	TRIUR3_03272	325.891	543.934	1.66907	0.739045	1.26838e-05	5.72134e-05	B	#N/A	#N/A	1.053	1.15605e-08	#N/A	#N/A				1.053	1.15605e-08			no	no	no	no	no	no	no	no	no	no	no	no	yes	no	no	1
594	TRIUR3_03278	TRIUR3_03278	54.5329	0.589066	0.010802	-6.53255	3.77316e-26	9.72717e-25	A	-6.59806	1.6835e-15	#N/A	#N/A	-5.52757	0.0006819		-6.59806	1.6835e-15			-5.52757	0.0006819	no	no	no	no	no	no	no	yes	no	no	no	no	no	no	no	1
602	TRIUR3_03329_BLOCK_3	TRIUR3_03329	5.4594	0.723995	0.132614	-2.91469	0.000116259	0.000446538	A	#N/A	#N/A	-2.51644	7.8836e-05	#N/A	#N/A				-2.51644	7.8836e-05			no	no	no	no	no	no	no	no	no	no	no	yes	no	no	no	1
603	TRIUR3_03331	TRIUR3_03331	31.9707	1.83087	0.057267	-4.12615	5.08561e-26	1.29846e-24	A	#N/A	#N/A	-3.4443	1.09781e-06	-3.59221	5.19896e-16				-3.4443	1.09781e-06	-3.59221	5.19896e-16	no	no	no	no	no	yes	no	no	no	no	no	no	no	no	no	1
606	TRIUR3_03354	TRIUR3_03354	26.1136	5.41764	0.207464	-2.26907	2.3264e-05	0.00010039	A	#N/A	#N/A	#N/A	#N/A	-2.25996	9.47568e-05						-2.25996	9.47568e-05	no	no	no	no	no	no	no	no	no	no	no	no	no	yes	no	1
607	TRIUR3_03357	TRIUR3_03357	122.841	8.2861	0.0674537	-3.88996	9.64607e-22	1.97027e-20	A	#N/A	#N/A	#N/A	#N/A	-3.88884	1.05053e-20						-3.88884	1.05053e-20	no	no	no	no	no	no	no	no	no	no	no	no	no	yes	no	1
614	TRIUR3_03401	TRIUR3_03401	182.392	47.6337	0.261161	-1.93699	2.40623e-19	4.14892e-18	A	-2.14732	2.8665e-08	-1.71337	1.83251e-13	-1.64362	4.44602e-08		-2.14732	2.8665e-08	-1.71337	1.83251e-13	-1.64362	4.44602e-08	no	yes	no	no	no	no	no	no	no	no	no	no	no	no	no	1
615	TRIUR3_03410_BLOCK_2	TRIUR3_03410	4.95879	0.0513271	0.0103507	-6.59412	2.52463e-08	1.63241e-07	A	#N/A	#N/A	#N/A	#N/A	-6.48405	8.51362e-08						-6.48405	8.51362e-08	no	no	no	no	no	no	no	no	no	no	no	no	no	yes	no	1
616	TRIUR3_03422	TRIUR3_03422	129.744	266.966	2.05764	1.04099	1.82486e-07	1.06186e-06	B	1.95057	5.44955e-06	1.0419	2.89591e-09	0.777555	0.00407937		1.95057	5.44955e-06	1.0419	2.89591e-09	0.777555	0.00407937	no	no	yes	no	no	no	no	no	no	no	no	no	no	no	no	1
617	TRIUR3_03425_BLOCK_1	TRIUR3_03425	33.3549	8.16359	0.244749	-2.03062	4.08566e-10	3.17835e-09	A	#N/A	#N/A	-1.75838	1.89983e-08	-5.6145	2.47026e-05				-1.75838	1.89983e-08	-5.6145	2.47026e-05	no	no	no	no	no	yes	no	no	no	no	no	no	no	no	no	1
618	TRIUR3_03425_BLOCK_2	TRIUR3_03425	35.5736	5.84466	0.164298	-2.60562	7.87401e-15	9.54709e-14	A	-5.1119	0.000197923	-2.25953	3.32947e-17	#N/A	#N/A		-5.1119	0.000197923	-2.25953	3.32947e-17			no	no	no	yes	no	no	no	no	no	no	no	no	no	no	no	1
620	TRIUR3_03449	TRIUR3_03449	80.4741	27.9447	0.347251	-1.52595	5.47672e-07	3.01712e-06	A	-1.78132	0.00298349	-1.69389	4.55322e-09	#N/A	#N/A		-1.78132	0.00298349	-1.69389	4.55322e-09			no	no	no	yes	no	no	no	no	no	no	no	no	no	no	no	1
627	TRIUR3_03484_BLOCK_2	TRIUR3_03484	64.3424	0.561837	0.00873198	-6.83947	2.77654e-05	0.000118404	A	#N/A	#N/A	#N/A	#N/A	#N/A	#N/A								yes	no	no	no	no	no	no	no	no	no	no	no	no	no	no	1
636	TRIUR3_03529	TRIUR3_03529	26.9916	159.997	5.92765	2.56746	1.54424e-20	2.85415e-19	B	2.44947	0.00122102	3.52329	3.0463e-17	1.08335	0.00461739		2.44947	0.00122102	3.52329	3.0463e-17	1.08335	0.00461739	no	no	yes	no	no	no	no	no	no	no	no	no	no	no	no	1
639	TRIUR3_03535	TRIUR3_03535	59.3565	22.4062	0.377486	-1.40551	1.4709e-05	6.54959e-05	A	-1.35343	0.002	#N/A	#N/A	#N/A	#N/A		-1.35343	0.002					no	no	no	no	no	no	no	no	no	yes	no	no	no	no	no	1
641	TRIUR3_03551	TRIUR3_03551	9.33566	0.277351	0.0297087	-5.07297	2.53344e-10	2.02218e-09	A	-4.93637	0.000128533	#N/A	#N/A	#N/A	#N/A		-4.93637	0.000128533					no	no	no	no	no	no	no	no	no	yes	no	no	no	no	no	1
646	TRIUR3_03606	TRIUR3_03606	45.5745	11.2302	0.246415	-2.02084	1.12515e-05	5.12752e-05	A	-2.15176	2.50069e-05	#N/A	#N/A	#N/A	#N/A		-2.15176	2.50069e-05					no	no	no	no	no	no	no	no	no	yes	no	no	no	no	no	1
647	TRIUR3_03636	TRIUR3_03636	636.166	371.623	0.584161	-0.775562	5.80348e-06	2.78497e-05	A	#N/A	#N/A	-0.798082	3.79077e-07	#N/A	#N/A				-0.798082	3.79077e-07			no	no	no	no	no	no	no	no	no	no	no	yes	no	no	no	1
649	TRIUR3_03639	TRIUR3_03639	97.2643	38.9751	0.400713	-1.31936	4.38781e-06	2.14175e-05	A	-2.60687	3.3877e-07	#N/A	#N/A	#N/A	#N/A		-2.60687	3.3877e-07					no	no	no	no	no	no	no	no	no	yes	no	no	no	no	no	1
671	TRIUR3_03742_BLOCK_1	TRIUR3_03742	7.35393	25.5286	3.47142	1.79553	3.96738e-08	2.51026e-07	B	#N/A	#N/A	1.83744	9.90963e-12	#N/A	#N/A				1.83744	9.90963e-12			no	no	no	no	no	no	no	no	no	no	no	no	yes	no	no	1
672	TRIUR3_03742_BLOCK_2	TRIUR3_03742	21.8853	67.7929	3.09765	1.63117	4.9783e-12	4.76648e-11	B	#N/A	#N/A	1.65757	5.27045e-17	#N/A	#N/A				1.65757	5.27045e-17			no	no	no	no	no	no	no	no	no	no	no	no	yes	no	no	1
675	TRIUR3_03765_BLOCK_2	TRIUR3_03765	11.5998	39.4635	3.40208	1.76642	1.11828e-07	6.72829e-07	B	1.78288	0.000124697	3.72557	7.17721e-06	#N/A	#N/A		1.78288	0.000124697	3.72557	7.17721e-06			no	no	no	no	yes	no	no	no	no	no	no	no	no	no	no	1
677	TRIUR3_03766	TRIUR3_03766	1.94064	8.89616	4.58412	2.19665	2.64747e-05	0.000113142	B	#N/A	#N/A	2.73569	6.02127e-05	#N/A	#N/A				2.73569	6.02127e-05			no	no	no	no	no	no	no	no	no	no	no	no	yes	no	no	1
684	TRIUR3_03787	TRIUR3_03787	272.427	7.67171	0.0281606	-5.15018	9.63639e-73	1.50517e-70	A	-5.94319	3.8476e-44	-5.57605	1.05012e-46	-3.43727	1.42677e-10		-5.94319	3.8476e-44	-5.57605	1.05012e-46	-3.43727	1.42677e-10	no	yes	no	no	no	no	no	no	no	no	no	no	no	no	no	1
689	TRIUR3_03808	TRIUR3_03808	40.3778	18.6915	0.462916	-1.11118	1.55811e-05	6.90316e-05	A	#N/A	#N/A	-1.16769	0.00093434	-1.06931	0.00770242				-1.16769	0.00093434	-1.06931	0.00770242	no	no	no	no	no	yes	no	no	no	no	no	no	no	no	no	1
695	TRIUR3_03836	TRIUR3_03836	295.743	524.902	1.77486	0.827702	2.48581e-06	1.25408e-05	B	0.942188	0.00205246	0.933066	1.09807e-08	#N/A	#N/A		0.942188	0.00205246	0.933066	1.09807e-08			no	no	no	no	yes	no	no	no	no	no	no	no	no	no	no	1
698	TRIUR3_03857_BLOCK_1	TRIUR3_03857	7.38802	0.605082	0.0819005	-3.60998	7.5533e-07	4.0793e-06	A	#N/A	#N/A	#N/A	#N/A	#N/A	#N/A								yes	no	no	no	no	no	no	no	no	no	no	no	no	no	no	1
699	TRIUR3_03857_BLOCK_3	TRIUR3_03857	20.7553	4.77115	0.229876	-2.12107	2.36244e-07	1.35585e-06	A	-3.84581	0.000277215	-2.65914	4.65985e-06	#N/A	#N/A		-3.84581	0.000277215	-2.65914	4.65985e-06			no	no	no	yes	no	no	no	no	no	no	no	no	no	no	no	1
704	TRIUR3_03896	TRIUR3_03896	97.7748	53.6162	0.548364	-0.866793	3.25881e-05	0.000137717	A	#N/A	#N/A	-0.668862	0.00814991	-1.20021	0.000285463				-0.668862	0.00814991	-1.20021	0.000285463	no	no	no	no	no	yes	no	no	no	no	no	no	no	no	no	1
706	TRIUR3_03899	TRIUR3_03899	46.7751	0.715018	0.0152863	-6.03162	4.09335e-47	2.78697e-45	A	#N/A	#N/A	-5.42643	3.32638e-34	-6.1748	1.72373e-12				-5.42643	3.32638e-34	-6.1748	1.72373e-12	no	no	no	no	no	yes	no	no	no	no	no	no	no	no	no	1
713	TRIUR3_03935	TRIUR3_03935	1618.16	819.576	0.506487	-0.981403	5.57767e-08	3.46041e-07	A	#N/A	#N/A	-0.96117	3.21121e-10	3.83384	1.09911e-05				-0.96117	3.21121e-10	3.83384	1.09911e-05	no	no	no	no	no	no	no	no	no	no	no	no	no	no	no	0
716	TRIUR3_03941	TRIUR3_03941	67.848	18.403	0.271238	-1.88237	0.000117711	0.000451896	A	-1.8686	0.00096228	#N/A	#N/A	#N/A	#N/A		-1.8686	0.00096228					no	no	no	no	no	no	no	no	no	yes	no	no	no	no	no	1
719	TRIUR3_03949	TRIUR3_03949	2478.34	520.7	0.2101	-2.25085	3.8784e-18	6.14221e-17	A	-2.24648	5.6701e-14	-4.00807	5.01254e-35	-2.18326	1.86347e-06		-2.24648	5.6701e-14	-4.00807	5.01254e-35	-2.18326	1.86347e-06	no	yes	no	no	no	no	no	no	no	no	no	no	no	no	no	1
727	TRIUR3_03973	TRIUR3_03973	56.6842	1377.08	24.2939	4.60252	1.22242e-21	2.46526e-20	B	#N/A	#N/A	#N/A	#N/A	3.93114	1.4438e-25						3.93114	1.4438e-25	no	no	no	no	no	no	no	no	no	no	no	no	no	no	yes	1
731	TRIUR3_03988	TRIUR3_03988	35.2062	13.179	0.374337	-1.41759	5.20289e-05	0.000212742	A	-5.70965	8.48157e-06	-0.975058	0.000197922	#N/A	#N/A		-5.70965	8.48157e-06	-0.975058	0.000197922			no	no	no	yes	no	no	no	no	no	no	no	no	no	no	no	1
735	TRIUR3_04003_BLOCK_2	TRIUR3_04003	321.568	147.105	0.45746	-1.12828	1.12655e-07	6.76544e-07	A	#N/A	#N/A	-1.24322	2.7318e-05	-1.13686	0.000864449				-1.24322	2.7318e-05	-1.13686	0.000864449	no	no	no	no	no	yes	no	no	no	no	no	no	no	no	no	1
737	TRIUR3_04013	TRIUR3_04013	147.101	255.346	1.73585	0.795645	9.52863e-05	0.000370449	B	1.16436	0.00183954	0.588846	0.000671053	#N/A	#N/A		1.16436	0.00183954	0.588846	0.000671053			no	no	no	no	yes	no	no	no	no	no	no	no	no	no	no	1
741	TRIUR3_04026	TRIUR3_04026	4.32336	0.0478716	0.0110728	-6.49684	2.35222e-07	1.35096e-06	A	#N/A	#N/A	#N/A	#N/A	#N/A	#N/A								yes	no	no	no	no	no	no	no	no	no	no	no	no	no	no	1
744	TRIUR3_04040_BLOCK_1	TRIUR3_04040	488.372	69.1417	0.141576	-2.82035	3.69855e-46	2.45522e-44	A	-2.89146	9.44866e-14	-2.82128	1.49695e-29	-2.65185	1.02965e-23		-2.89146	9.44866e-14	-2.82128	1.49695e-29	-2.65185	1.02965e-23	no	yes	no	no	no	no	no	no	no	no	no	no	no	no	no	1
747	TRIUR3_04064	TRIUR3_04064	28.8259	0.690747	0.0239627	-5.38306	8.28806e-33	3.14394e-31	A	-3.59547	0.00405352	#N/A	#N/A	-6.97725	6.23767e-23		-3.59547	0.00405352			-6.97725	6.23767e-23	no	no	no	no	no	no	no	yes	no	no	no	no	no	no	no	1
748	TRIUR3_04065	TRIUR3_04065	14.0468	86.935	6.18895	2.62969	1.22957e-12	1.24142e-11	B	3.2458	8.2099e-07	2.02138	3.32262e-06	1.86049	5.79067e-07		3.2458	8.2099e-07	2.02138	3.32262e-06	1.86049	5.79067e-07	no	no	yes	no	no	no	no	no	no	no	no	no	no	no	no	1
761	TRIUR3_04122_BLOCK_1	TRIUR3_04122	5.41686	0.0442157	0.0081626	-6.93676	1.89179e-09	1.3813e-08	A	#N/A	#N/A	-6.77937	4.70444e-12	#N/A	#N/A				-6.77937	4.70444e-12			no	no	no	no	no	no	no	no	no	no	no	yes	no	no	no	1
764	TRIUR3_04133_BLOCK_1	TRIUR3_04133	9.19079	1.36439	0.148451	-2.75194	0.000128327	0.000489586	A	#N/A	#N/A	-2.72321	0.000389024	#N/A	#N/A				-2.72321	0.000389024			no	no	no	no	no	no	no	no	no	no	no	yes	no	no	no	1
766	TRIUR3_04135	TRIUR3_04135	169.589	54.6487	0.322241	-1.63379	2.30201e-16	3.21716e-15	A	6.63604	7.73996e-05	-1.98385	6.0263e-31	#N/A	#N/A		6.63604	7.73996e-05	-1.98385	6.0263e-31			no	no	no	no	no	no	no	no	no	no	no	no	no	no	no	0
767	TRIUR3_04136	TRIUR3_04136	5.7753	0.28723	0.0497341	-4.32962	2.00577e-07	1.16204e-06	A	#N/A	#N/A	-4.19022	5.02213e-10	#N/A	#N/A				-4.19022	5.02213e-10			no	no	no	no	no	no	no	no	no	no	no	yes	no	no	no	1
771	TRIUR3_04157	TRIUR3_04157	314.673	139.83	0.444366	-1.17018	2.54737e-12	2.50833e-11	A	#N/A	#N/A	-1.29547	5.69472e-15	-1.30349	7.35344e-06				-1.29547	5.69472e-15	-1.30349	7.35344e-06	no	no	no	no	no	yes	no	no	no	no	no	no	no	no	no	1
776	TRIUR3_04166_BLOCK_1	TRIUR3_04166	6.71454	19.8928	2.96265	1.56689	1.38496e-05	6.18993e-05	B	#N/A	#N/A	#N/A	#N/A	1.81969	1.13048e-05						1.81969	1.13048e-05	no	no	no	no	no	no	no	no	no	no	no	no	no	no	yes	1
778	TRIUR3_04170	TRIUR3_04170	171.445	92.3756	0.538807	-0.89216	3.69222e-06	1.82006e-05	A	#N/A	#N/A	-0.939584	1.37557e-06	#N/A	#N/A				-0.939584	1.37557e-06			no	no	no	no	no	no	no	no	no	no	no	yes	no	no	no	1
781	TRIUR3_04196	TRIUR3_04196	232.364	468.256	2.01518	1.01091	0.000124576	0.000475728	B	1.06978	0.00878613	0.782813	0.000270835	0.908671	0.00054246		1.06978	0.00878613	0.782813	0.000270835	0.908671	0.00054246	no	no	yes	no	no	no	no	no	no	no	no	no	no	no	no	1
789	TRIUR3_04232	TRIUR3_04232	15.652	38.7921	2.47841	1.30942	4.31603e-08	2.72005e-07	B	#N/A	#N/A	1.71415	1.31172e-11	1.80633	0.000211219				1.71415	1.31172e-11	1.80633	0.000211219	no	no	no	no	no	no	yes	no	no	no	no	no	no	no	no	1
794	TRIUR3_04250_BLOCK_1	TRIUR3_04250	11.9148	2.35235	0.197431	-2.34058	2.2526e-06	1.14222e-05	A	#N/A	#N/A	-2.29741	6.06795e-09	#N/A	#N/A				-2.29741	6.06795e-09			no	no	no	no	no	no	no	no	no	no	no	yes	no	no	no	1
795	TRIUR3_04251_BLOCK_3	TRIUR3_04251	6.5173	23.9697	3.67786	1.87887	2.44169e-08	1.58521e-07	B	#N/A	#N/A	1.90585	9.10093e-09	#N/A	#N/A				1.90585	9.10093e-09			no	no	no	no	no	no	no	no	no	no	no	no	yes	no	no	1
799	TRIUR3_04254_BLOCK_2	TRIUR3_04254	275.537	161.982	0.587876	-0.766415	8.18777e-05	0.00032321	A	-1.08246	0.0020428	-0.538685	0.00530024	#N/A	#N/A		-1.08246	0.0020428	-0.538685	0.00530024			no	no	no	yes	no	no	no	no	no	no	no	no	no	no	no	1
806	TRIUR3_04273	TRIUR3_04273	125.482	35.4976	0.282889	-1.82169	5.64012e-09	3.90416e-08	A	#N/A	#N/A	-1.76995	4.9467e-08	#N/A	#N/A				-1.76995	4.9467e-08			no	no	no	no	no	no	no	no	no	no	no	yes	no	no	no	1
830	TRIUR3_04358	TRIUR3_04358	221.157	133.36	0.603008	-0.729751	6.84912e-05	0.000274171	A	#N/A	#N/A	-0.671099	0.00300057	#N/A	#N/A				-0.671099	0.00300057			no	no	no	no	no	no	no	no	no	no	no	yes	no	no	no	1
832	TRIUR3_04361	TRIUR3_04361	95.0684	31.3588	0.329856	-1.60009	6.58746e-10	5.00722e-09	A	-2.89569	3.93158e-09	-1.26183	2.03703e-06	#N/A	#N/A		-2.89569	3.93158e-09	-1.26183	2.03703e-06			no	no	no	yes	no	no	no	no	no	no	no	no	no	no	no	1
836	TRIUR3_04393	TRIUR3_04393	12.4575	0.224161	0.0179941	-5.79633	5.06661e-17	7.46037e-16	A	#N/A	#N/A	-5.88597	1.69193e-09	#N/A	#N/A				-5.88597	1.69193e-09			no	no	no	no	no	no	no	no	no	no	no	yes	no	no	no	1
838	TRIUR3_04395_BLOCK_2	TRIUR3_04395	6.21733	0.461684	0.0742576	-3.75132	2.698e-06	1.35684e-05	A	#N/A	#N/A	-6.19444	5.01945e-08	#N/A	#N/A				-6.19444	5.01945e-08			no	no	no	no	no	no	no	no	no	no	no	yes	no	no	no	1
840	TRIUR3_04396_BLOCK_2	TRIUR3_04396	45.8272	13.7923	0.300964	-1.73233	3.71862e-05	0.00015558	A	#N/A	#N/A	#N/A	#N/A	-2.22072	0.00525972						-2.22072	0.00525972	no	no	no	no	no	no	no	no	no	no	no	no	no	yes	no	1
850	TRIUR3_04439	TRIUR3_04439	15.7275	0.889015	0.0565262	-4.14494	5.95932e-15	7.31463e-14	A	-4.30407	0.000156306	-3.63932	4.30356e-07	-4.39577	8.64031e-06		-4.30407	0.000156306	-3.63932	4.30356e-07	-4.39577	8.64031e-06	no	yes	no	no	no	no	no	no	no	no	no	no	no	no	no	1
855	TRIUR3_04492	TRIUR3_04492	38.0151	11.9428	0.314159	-1.67043	9.60334e-09	6.5162e-08	A	#N/A	#N/A	-1.63978	8.28609e-13	#N/A	#N/A				-1.63978	8.28609e-13			no	no	no	no	no	no	no	no	no	no	no	yes	no	no	no	1
865	TRIUR3_04505_BLOCK_1	TRIUR3_04505	15.1165	0.263321	0.0174194	-5.84316	2.18408e-19	3.78226e-18	A	#N/A	#N/A	-5.00576	2.9871e-10	-6.0867	1.02974e-12				-5.00576	2.9871e-10	-6.0867	1.02974e-12	no	no	no	no	no	yes	no	no	no	no	no	no	no	no	no	1
874	TRIUR3_04526	TRIUR3_04526	48.6367	2.51721	0.0517554	-4.27215	1.1338e-38	5.37608e-37	A	#N/A	#N/A	-5.03353	1.01118e-26	-4.43249	1.19707e-26				-5.03353	1.01118e-26	-4.43249	1.19707e-26	no	no	no	no	no	yes	no	no	no	no	no	no	no	no	no	1
882	TRIUR3_04571	TRIUR3_04571	5.52146	0.332133	0.0601531	-4.05522	6.21769e-06	2.9641e-05	A	-4.13824	0.00999694	#N/A	#N/A	#N/A	#N/A		-4.13824	0.00999694					no	no	no	no	no	no	no	no	no	yes	no	no	no	no	no	1
884	TRIUR3_04574	TRIUR3_04574	66.4273	127.647	1.9216	0.94231	1.36931e-07	8.09794e-07	B	#N/A	#N/A	1.06868	1.12115e-09	#N/A	#N/A				1.06868	1.12115e-09			no	no	no	no	no	no	no	no	no	no	no	no	yes	no	no	1
889	TRIUR3_04615_BLOCK_1	TRIUR3_04615	33.2301	9.03097	0.271771	-1.87954	4.75523e-10	3.67055e-09	A	#N/A	#N/A	-1.49824	0.000131395	-2.42027	3.173e-06				-1.49824	0.000131395	-2.42027	3.173e-06	no	no	no	no	no	yes	no	no	no	no	no	no	no	no	no	1
892	TRIUR3_04625_BLOCK_2	TRIUR3_04625	0.816086	6.21571	7.61649	2.92913	2.59843e-05	0.000111166	B	#N/A	#N/A	2.77432	7.69985e-05	#N/A	#N/A				2.77432	7.69985e-05			no	no	no	no	no	no	no	no	no	no	no	no	yes	no	no	1
899	TRIUR3_04654_BLOCK_2	TRIUR3_04654	398.535	697.911	1.75119	0.808338	0.000111889	0.000430999	B	1.38138	3.41283e-05	0.467447	0.00841871	#N/A	#N/A		1.38138	3.41283e-05	0.467447	0.00841871			no	no	no	no	yes	no	no	no	no	no	no	no	no	no	no	1
901	TRIUR3_04674	TRIUR3_04674	22.5918	72.3914	3.20432	1.68002	1.14665e-09	8.55264e-09	B	#N/A	#N/A	1.92693	2.74766e-09	#N/A	#N/A				1.92693	2.74766e-09			no	no	no	no	no	no	no	no	no	no	no	no	yes	no	no	1
904	TRIUR3_04695	TRIUR3_04695	43.8933	119.83	2.73002	1.44891	8.47999e-12	7.88234e-11	B	1.4314	0.00243768	1.24397	1.18742e-08	1.68201	1.16363e-08		1.4314	0.00243768	1.24397	1.18742e-08	1.68201	1.16363e-08	no	no	yes	no	no	no	no	no	no	no	no	no	no	no	no	1
905	TRIUR3_04699_BLOCK_1	TRIUR3_04699	3.13099	0.0478716	0.0152896	-6.03131	1.38077e-05	6.17586e-05	A	#N/A	#N/A	-5.95961	1.53851e-07	#N/A	#N/A				-5.95961	1.53851e-07			no	no	no	no	no	no	no	no	no	no	no	yes	no	no	no	1
923	TRIUR3_04811_BLOCK_1	TRIUR3_04811	50.5206	4.90078	0.0970054	-3.36579	3.76584e-17	5.62828e-16	A	-3.68275	1.11948e-13	-3.70976	0.00523136	#N/A	#N/A		-3.68275	1.11948e-13	-3.70976	0.00523136			no	no	no	yes	no	no	no	no	no	no	no	no	no	no	no	1
924	TRIUR3_04811_BLOCK_2	TRIUR3_04811	36.9324	10.9859	0.297458	-1.74924	2.58026e-07	1.47449e-06	A	-1.60785	0.0019375	#N/A	#N/A	#N/A	#N/A		-1.60785	0.0019375					no	no	no	no	no	no	no	no	no	yes	no	no	no	no	no	1
929	TRIUR3_04851_BLOCK_1	TRIUR3_04851	128.457	19.0283	0.14813	-2.75507	3.43152e-28	9.97645e-27	A	-4.11685	0.000127649	-2.73828	2.19226e-34	-2.29642	3.00951e-07		-4.11685	0.000127649	-2.73828	2.19226e-34	-2.29642	3.00951e-07	no	yes	no	no	no	no	no	no	no	no	no	no	no	no	no	1
930	TRIUR3_04851_BLOCK_2	TRIUR3_04851	455.554	168.617	0.370135	-1.43388	2.18299e-15	2.80932e-14	A	-1.35818	2.15898e-05	-1.2978	1.56787e-14	-1.79694	4.09896e-12		-1.35818	2.15898e-05	-1.2978	1.56787e-14	-1.79694	4.09896e-12	no	yes	no	no	no	no	no	no	no	no	no	no	no	no	no	1
933	TRIUR3_04874	TRIUR3_04874	65.8401	162.298	2.46503	1.30161	2.4652e-10	1.97166e-09	B	1.51969	0.000455923	1.08928	0.000115664	1.3639	1.40789e-06		1.51969	0.000455923	1.08928	0.000115664	1.3639	1.40789e-06	no	no	yes	no	no	no	no	no	no	no	no	no	no	no	no	1
935	TRIUR3_04878	TRIUR3_04878	129.91	302.207	2.32629	1.21803	2.09366e-10	1.68806e-09	B	1.26957	0.00252317	0.987893	3.879e-08	1.41697	1.81126e-08		1.26957	0.00252317	0.987893	3.879e-08	1.41697	1.81126e-08	no	no	yes	no	no	no	no	no	no	no	no	no	no	no	no	1
936	TRIUR3_04887	TRIUR3_04887	23.7086	46.5734	1.96441	0.974096	5.51222e-07	3.03458e-06	B	#N/A	#N/A	1.44611	7.46474e-12	#N/A	#N/A				1.44611	7.46474e-12			no	no	no	no	no	no	no	no	no	no	no	no	yes	no	no	1
940	TRIUR3_04899_BLOCK_1	TRIUR3_04899	57.5955	11.8613	0.205942	-2.27969	2.64718e-15	3.35787e-14	A	#N/A	#N/A	-2.24901	1.40187e-15	#N/A	#N/A				-2.24901	1.40187e-15			no	no	no	no	no	no	no	no	no	no	no	yes	no	no	no	1
941	TRIUR3_04899_BLOCK_2	TRIUR3_04899	114	31.29	0.274474	-1.86526	1.17212e-09	8.73442e-09	A	#N/A	#N/A	-1.92339	5.50406e-10	#N/A	#N/A				-1.92339	5.50406e-10			no	no	no	no	no	no	no	no	no	no	no	yes	no	no	no	1
944	TRIUR3_04943_BLOCK_1	TRIUR3_04943	16.4709	1.25235	0.0760341	-3.71721	1.80717e-14	2.12016e-13	A	#N/A	#N/A	-2.71869	2.99318e-09	#N/A	#N/A				-2.71869	2.99318e-09			no	no	no	no	no	no	no	no	no	no	no	yes	no	no	no	1
947	TRIUR3_04977	TRIUR3_04977	27.3734	83.9274	3.06603	1.61637	2.36874e-13	2.54304e-12	B	#N/A	#N/A	2.07821	1.71364e-18	1.61219	1.23907e-06				2.07821	1.71364e-18	1.61219	1.23907e-06	no	no	no	no	no	no	yes	no	no	no	no	no	no	no	no	1
948	TRIUR3_04978	TRIUR3_04978	117.734	235.211	1.99782	0.998425	8.99133e-08	5.47173e-07	B	#N/A	#N/A	1.15712	0.000326374	1.05301	3.25903e-05				1.15712	0.000326374	1.05301	3.25903e-05	no	no	no	no	no	no	yes	no	no	no	no	no	no	no	no	1
949	TRIUR3_04983	TRIUR3_04983	7.01406	1.3202	0.188222	-2.40949	4.02283e-05	0.000167779	A	#N/A	#N/A	#N/A	#N/A	-3.12281	2.9753e-06						-3.12281	2.9753e-06	no	no	no	no	no	no	no	no	no	no	no	no	no	yes	no	1
957	TRIUR3_05039	TRIUR3_05039	96.8899	14.0628	0.145142	-2.78446	3.48643e-30	1.10649e-28	A	-2.78444	3.48231e-07	-2.72216	3.03409e-23	#N/A	#N/A		-2.78444	3.48231e-07	-2.72216	3.03409e-23			no	no	no	yes	no	no	no	no	no	no	no	no	no	no	no	1
970	TRIUR3_05138	TRIUR3_05138	32.0787	0.531465	0.0165675	-5.9155	4.21186e-06	2.06345e-05	A	#N/A	#N/A	#N/A	#N/A	-5.91809	2.22846e-05						-5.91809	2.22846e-05	no	no	no	no	no	no	no	no	no	no	no	no	no	yes	no	1
996	TRIUR3_05259_BLOCK_1	TRIUR3_05259	16.0796	2.71227	0.168677	-2.56766	1.00417e-08	6.79625e-08	A	#N/A	#N/A	-2.877	4.7603e-06	-2.11735	0.000259621				-2.877	4.7603e-06	-2.11735	0.000259621	no	no	no	no	no	yes	no	no	no	no	no	no	no	no	no	1
997	TRIUR3_05259_BLOCK_2	TRIUR3_05259	11.8691	2.57077	0.216593	-2.20694	1.60386e-06	8.29633e-06	A	#N/A	#N/A	-3.46258	3.79353e-05	#N/A	#N/A				-3.46258	3.79353e-05			no	no	no	no	no	no	no	no	no	no	no	yes	no	no	no	1
1001	TRIUR3_05272	TRIUR3_05272	15.6575	0.561304	0.0358489	-4.80193	4.39012e-17	6.51242e-16	A	-4.77911	3.11861e-05	-5.67907	1.11682e-11	-3.72493	0.00514598		-4.77911	3.11861e-05	-5.67907	1.11682e-11	-3.72493	0.00514598	no	yes	no	no	no	no	no	no	no	no	no	no	no	no	no	1
1004	TRIUR3_05278	TRIUR3_05278	0.273895	5.81517	21.2314	4.40813	1.6581e-07	9.69069e-07	B	#N/A	#N/A	#N/A	#N/A	3.8954	1.82492e-05						3.8954	1.82492e-05	no	no	no	no	no	no	no	no	no	no	no	no	no	no	yes	1
1005	TRIUR3_05283	TRIUR3_05283	44.4396	191.208	4.30265	2.10523	8.6822e-23	1.9053e-21	B	3.22109	3.38595e-13	5.73104	1.35178e-96	#N/A	#N/A		3.22109	3.38595e-13	5.73104	1.35178e-96			no	no	no	no	yes	no	no	no	no	no	no	no	no	no	no	1
1007	TRIUR3_05285	TRIUR3_05285	48.8673	109.44	2.23954	1.1632	1.45914e-07	8.58456e-07	B	1.28867	0.00185784	1.3785	1.00862e-07	#N/A	#N/A		1.28867	0.00185784	1.3785	1.00862e-07			no	no	no	no	yes	no	no	no	no	no	no	no	no	no	no	1
1008	TRIUR3_05286	TRIUR3_05286	120.893	17.5807	0.145423	-2.78167	1.36404e-25	3.42775e-24	A	-2.70601	6.68702e-13	-4.49945	2.64564e-06	-3.2526	8.84039e-10		-2.70601	6.68702e-13	-4.49945	2.64564e-06	-3.2526	8.84039e-10	no	yes	no	no	no	no	no	no	no	no	no	no	no	no	no	1
1010	TRIUR3_05290	TRIUR3_05290	363.71	185.678	0.51051	-0.969989	5.18189e-05	0.000212122	A	#N/A	#N/A	-1.07635	1.30222e-09	#N/A	#N/A				-1.07635	1.30222e-09			no	no	no	no	no	no	no	no	no	no	no	yes	no	no	no	1
1031	TRIUR3_05387_BLOCK_2	TRIUR3_05387	2.26273	0.224022	0.099005	-3.33636	0.000273523	0.000989055	A	#N/A	#N/A	#N/A	#N/A	#N/A	#N/A								yes	no	no	no	no	no	no	no	no	no	no	no	no	no	no	1
1032	TRIUR3_05391	TRIUR3_05391	73.615	33.8501	0.459827	-1.12084	1.20808e-07	7.22487e-07	A	#N/A	#N/A	-1.82064	0.0013961	-2.61937	1.57296e-06				-1.82064	0.0013961	-2.61937	1.57296e-06	no	no	no	no	no	yes	no	no	no	no	no	no	no	no	no	1
1037	TRIUR3_05425	TRIUR3_05425	515.788	149.064	0.289004	-1.79084	5.4052e-08	3.36389e-07	A	-1.80804	3.86259e-07	#N/A	#N/A	#N/A	#N/A		-1.80804	3.86259e-07					no	no	no	no	no	no	no	no	no	yes	no	no	no	no	no	1
1045	TRIUR3_05451	TRIUR3_05451	52.9831	833.257	15.7268	3.97516	5.75615e-55	5.03885e-53	B	3.77221	1.63011e-07	4.06259	5.54534e-93	4.08989	2.47744e-18		3.77221	1.63011e-07	4.06259	5.54534e-93	4.08989	2.47744e-18	no	no	yes	no	no	no	no	no	no	no	no	no	no	no	no	1
1046	TRIUR3_05465	TRIUR3_05465	66.0954	8.77965	0.132833	-2.91231	2.20529e-20	4.02921e-19	A	-4.05466	1.58937e-13	-1.52961	0.000506421	-2.11704	8.32805e-07		-4.05466	1.58937e-13	-1.52961	0.000506421	-2.11704	8.32805e-07	no	yes	no	no	no	no	no	no	no	no	no	no	no	no	no	1
1047	TRIUR3_05467	TRIUR3_05467	30.8196	166.441	5.4005	2.43309	8.1123e-14	9.12748e-13	B	2.75423	0.00300098	1.56354	7.2997e-12	3.97677	3.98824e-08		2.75423	0.00300098	1.56354	7.2997e-12	3.97677	3.98824e-08	no	no	yes	no	no	no	no	no	no	no	no	no	no	no	no	1
1055	TRIUR3_05514	TRIUR3_05514	6.55742	0.720167	0.109825	-3.18672	1.49654e-08	1.00012e-07	A	#N/A	#N/A	-6.98895	8.80881e-16	#N/A	#N/A				-6.98895	8.80881e-16			no	no	no	no	no	no	no	no	no	no	no	yes	no	no	no	1
1059	TRIUR3_05534	TRIUR3_05534	132.286	21.1315	0.159741	-2.64619	7.32633e-29	2.20232e-27	A	-3.14056	5.11733e-11	-2.46918	3.56789e-17	-2.28609	1.49503e-08		-3.14056	5.11733e-11	-2.46918	3.56789e-17	-2.28609	1.49503e-08	no	yes	no	no	no	no	no	no	no	no	no	no	no	no	no	1
1060	TRIUR3_05542	TRIUR3_05542	25.4309	7.64214	0.300506	-1.73453	4.32677e-07	2.41366e-06	A	#N/A	#N/A	-4.59885	1.19631e-11	-1.21707	0.00484849				-4.59885	1.19631e-11	-1.21707	0.00484849	no	no	no	no	no	yes	no	no	no	no	no	no	no	no	no	1
1070	TRIUR3_05561	TRIUR3_05561	112.698	23.0598	0.204617	-2.289	4.27088e-18	6.737e-17	A	-3.68027	5.51083e-17	-1.46653	1.49433e-05	#N/A	#N/A		-3.68027	5.51083e-17	-1.46653	1.49433e-05			no	no	no	yes	no	no	no	no	no	no	no	no	no	no	no	1
1071	TRIUR3_05562_BLOCK_1	TRIUR3_05562	7.82079	31.8968	4.07847	2.02803	1.75774e-11	1.58575e-10	B	#N/A	#N/A	3.72155	9.63269e-13	#N/A	#N/A				3.72155	9.63269e-13			no	no	no	no	no	no	no	no	no	no	no	no	yes	no	no	1
1073	TRIUR3_05568	TRIUR3_05568	5.79034	0.0478716	0.0082675	-6.91833	2.33948e-06	1.18476e-05	A	#N/A	#N/A	#N/A	#N/A	#N/A	#N/A								yes	no	no	no	no	no	no	no	no	no	no	no	no	no	no	1
1078	TRIUR3_05584_BLOCK_2	TRIUR3_05584	9.42449	1.83699	0.194917	-2.35907	7.24663e-07	3.93233e-06	A	#N/A	#N/A	-4.21043	4.48039e-05	-2.40146	0.00816959				-4.21043	4.48039e-05	-2.40146	0.00816959	no	no	no	no	no	yes	no	no	no	no	no	no	no	no	no	1
1079	TRIUR3_05584_BLOCK_3	TRIUR3_05584	11.964	0.941187	0.078668	-3.66808	8.32777e-13	8.48576e-12	A	#N/A	#N/A	-4.42783	1.55371e-06	-5.00523	6.22829e-06				-4.42783	1.55371e-06	-5.00523	6.22829e-06	no	no	no	no	no	yes	no	no	no	no	no	no	no	no	no	1
1082	TRIUR3_05592	TRIUR3_05592	2.28196	9.91726	4.34595	2.11967	7.91501e-05	0.000313063	B	#N/A	#N/A	4.05592	0.00384396	#N/A	#N/A				4.05592	0.00384396			no	no	no	no	no	no	no	no	no	no	no	no	yes	no	no	1
1084	TRIUR3_05603	TRIUR3_05603	50.062	6.91664	0.138161	-2.85557	1.80294e-10	1.46553e-09	A	-2.90487	2.94298e-08	#N/A	#N/A	#N/A	#N/A		-2.90487	2.94298e-08					no	no	no	no	no	no	no	no	no	yes	no	no	no	no	no	1
1088	TRIUR3_05631_BLOCK_2	TRIUR3_05631	21.338	2.08016	0.0974863	-3.35866	7.06449e-16	9.52213e-15	A	#N/A	#N/A	-3.21592	5.68003e-10	-3.38375	9.39169e-09				-3.21592	5.68003e-10	-3.38375	9.39169e-09	no	no	no	no	no	yes	no	no	no	no	no	no	no	no	no	1
1089	TRIUR3_05631_BLOCK_3	TRIUR3_05631	11.2533	2.99878	0.266479	-1.9079	7.70719e-05	0.000305298	A	#N/A	#N/A	-2.40832	0.000167552	#N/A	#N/A				-2.40832	0.000167552			no	no	no	no	no	no	no	no	no	no	no	yes	no	no	no	1
1093	TRIUR3_05657_BLOCK_1	TRIUR3_05657	74.8276	16.0607	0.214636	-2.22003	5.32589e-06	2.56506e-05	A	-5.7565	1.08842e-05	-1.31163	0.000271184	-1.23925	0.000854722		-5.7565	1.08842e-05	-1.31163	0.000271184	-1.23925	0.000854722	no	yes	no	no	no	no	no	no	no	no	no	no	no	no	no	1
1097	TRIUR3_05672_BLOCK_2	TRIUR3_05672	19.5823	2.80965	0.143479	-2.80109	1.22259e-11	1.12332e-10	A	#N/A	#N/A	-2.64013	1.83409e-05	-2.77599	9.23597e-07				-2.64013	1.83409e-05	-2.77599	9.23597e-07	no	no	no	no	no	yes	no	no	no	no	no	no	no	no	no	1
1101	TRIUR3_05675	TRIUR3_05675	175.476	62.415	0.35569	-1.49131	1.0002e-13	1.11435e-12	A	-1.60908	1.18886e-05	-1.37432	3.1735e-11	-1.41508	1.17127e-06		-1.60908	1.18886e-05	-1.37432	3.1735e-11	-1.41508	1.17127e-06	no	yes	no	no	no	no	no	no	no	no	no	no	no	no	no	1
1110	TRIUR3_05733_BLOCK_1	TRIUR3_05733	106.975	218.791	2.04525	1.03228	9.12488e-05	0.000356842	B	#N/A	#N/A	1.51132	1.0397e-16	#N/A	#N/A				1.51132	1.0397e-16			no	no	no	no	no	no	no	no	no	no	no	no	yes	no	no	1
1111	TRIUR3_05733_BLOCK_2	TRIUR3_05733	205.787	472.616	2.29663	1.19952	2.63987e-06	1.32928e-05	B	#N/A	#N/A	1.60145	6.63708e-20	#N/A	#N/A				1.60145	6.63708e-20			no	no	no	no	no	no	no	no	no	no	no	no	yes	no	no	1
1112	TRIUR3_05741	TRIUR3_05741	9.55763	77.9689	8.15777	3.02818	2.31131e-25	5.70029e-24	B	3.11568	6.55002e-07	3.28437	2.91747e-23	2.67505	2.04675e-10		3.11568	6.55002e-07	3.28437	2.91747e-23	2.67505	2.04675e-10	no	no	yes	no	no	no	no	no	no	no	no	no	no	no	no	1
1114	TRIUR3_05755	TRIUR3_05755	9.36999	1.2738	0.135945	-2.87891	3.32828e-07	1.87637e-06	A	#N/A	#N/A	#N/A	#N/A	-2.88527	4.48046e-05						-2.88527	4.48046e-05	no	no	no	no	no	no	no	no	no	no	no	no	no	yes	no	1
1116	TRIUR3_05763	TRIUR3_05763	10.3033	31.8951	3.09563	1.63023	6.79984e-08	4.16673e-07	B	#N/A	#N/A	1.97573	4.17569e-06	1.28826	0.00129265				1.97573	4.17569e-06	1.28826	0.00129265	no	no	no	no	no	no	yes	no	no	no	no	no	no	no	no	1
1119	TRIUR3_05795	TRIUR3_05795	6.74775	0.229479	0.0340083	-4.87797	7.99352e-11	6.7813e-10	A	#N/A	#N/A	#N/A	#N/A	#N/A	#N/A								yes	no	no	no	no	no	no	no	no	no	no	no	no	no	no	1
1126	TRIUR3_05842_BLOCK_1	TRIUR3_05842	7.23446	0.899256	0.124302	-3.00808	1.10043e-06	5.81301e-06	A	#N/A	#N/A	#N/A	#N/A	-3.79065	0.00120341						-3.79065	0.00120341	no	no	no	no	no	no	no	no	no	no	no	no	no	yes	no	1
1128	TRIUR3_05842_BLOCK_3	TRIUR3_05842	27.8561	58.1096	2.08606	1.06078	3.01823e-07	1.71248e-06	B	#N/A	#N/A	1.9393	2.54881e-07	#N/A	#N/A				1.9393	2.54881e-07			no	no	no	no	no	no	no	no	no	no	no	no	yes	no	no	1
1146	TRIUR3_05938	TRIUR3_05938	742.578	85.7643	0.115495	-3.11409	1.91534e-20	3.52369e-19	A	-3.34206	6.00123e-23	1.83372	0.000183403	#N/A	#N/A		-3.34206	6.00123e-23	1.83372	0.000183403			no	no	no	no	no	no	no	no	no	no	no	no	no	no	no	0
1155	TRIUR3_05964	TRIUR3_05964	6.93794	29.5427	4.25814	2.09022	8.93889e-07	4.76941e-06	B	2.94292	1.19787e-06	#N/A	#N/A	#N/A	#N/A		2.94292	1.19787e-06					no	no	no	no	no	no	no	no	no	no	yes	no	no	no	no	1
1162	TRIUR3_05979	TRIUR3_05979	99.8416	323.198	3.23711	1.69471	1.3399e-16	1.92317e-15	B	4.12903	5.85911e-23	1.6106	4.74283e-19	1.15019	0.00093296		4.12903	5.85911e-23	1.6106	4.74283e-19	1.15019	0.00093296	no	no	yes	no	no	no	no	no	no	no	no	no	no	no	no	1
1164	TRIUR3_05980_BLOCK_2	TRIUR3_05980	139.094	281.465	2.02356	1.0169	2.68747e-07	1.53246e-06	B	#N/A	#N/A	1.13063	1.1061e-06	0.985735	0.00328932				1.13063	1.1061e-06	0.985735	0.00328932	no	no	no	no	no	no	yes	no	no	no	no	no	no	no	no	1
1165	TRIUR3_05992_BLOCK_2	TRIUR3_05992	9.22244	0.333255	0.0361352	-4.79045	5.10659e-10	3.93035e-09	A	#N/A	#N/A	-3.69058	0.000261296	-4.50492	8.23481e-05				-3.69058	0.000261296	-4.50492	8.23481e-05	no	no	no	no	no	yes	no	no	no	no	no	no	no	no	no	1
1166	TRIUR3_05999	TRIUR3_05999	183.065	100.704	0.5501	-0.862234	4.00181e-06	1.96538e-05	A	#N/A	#N/A	-1.62489	2.22432e-07	-1.18204	4.24342e-05				-1.62489	2.22432e-07	-1.18204	4.24342e-05	no	no	no	no	no	yes	no	no	no	no	no	no	no	no	no	1
1179	TRIUR3_06036	TRIUR3_06036	33.3363	0.533621	0.0160072	-5.96513	1.52302e-27	4.25697e-26	A	-5.8568	7.44295e-10	#N/A	#N/A	-4.86872	1.60075e-07		-5.8568	7.44295e-10			-4.86872	1.60075e-07	no	no	no	no	no	no	no	yes	no	no	no	no	no	no	no	1
1181	TRIUR3_06039	TRIUR3_06039	331.565	182.66	0.550902	-0.860133	6.17055e-05	0.000249389	A	-2.40212	1.05144e-09	#N/A	#N/A	-0.959462	0.000291678		-2.40212	1.05144e-09			-0.959462	0.000291678	no	no	no	no	no	no	no	yes	no	no	no	no	no	no	no	1
1182	TRIUR3_06042_BLOCK_1	TRIUR3_06042	6.18739	0.345641	0.0558621	-4.16199	1.1272e-07	6.76544e-07	A	#N/A	#N/A	-5.1718	0.00508128	-3.95931	0.000649265				-5.1718	0.00508128	-3.95931	0.000649265	no	no	no	no	no	yes	no	no	no	no	no	no	no	no	no	1
1192	TRIUR3_06072	TRIUR3_06072	183.742	28.6555	0.155955	-2.6808	2.6547e-17	4.00517e-16	A	-3.66387	8.81581e-21	-3.25581	6.72863e-09	2.5403	0.00041471		-3.66387	8.81581e-21	-3.25581	6.72863e-09	2.5403	0.00041471	no	no	no	yes	no	no	no	no	no	no	no	no	no	no	no	1
1193	TRIUR3_06073	TRIUR3_06073	77.0239	120.987	1.57077	0.651474	0.000229975	0.000845008	B	#N/A	#N/A	1.23844	2.22432e-07	0.749754	0.00930415				1.23844	2.22432e-07	0.749754	0.00930415	no	no	no	no	no	no	yes	no	no	no	no	no	no	no	no	1
1194	TRIUR3_06078_BLOCK_2	TRIUR3_06078	628.401	1112.32	1.77008	0.823813	5.02238e-09	3.50028e-08	B	#N/A	#N/A	1.33637	1.58024e-07	1.22975	6.48524e-07				1.33637	1.58024e-07	1.22975	6.48524e-07	no	no	no	no	no	no	yes	no	no	no	no	no	no	no	no	1
1204	TRIUR3_06137	TRIUR3_06137	248.387	77.0329	0.310132	-1.68904	4.60247e-17	6.7895e-16	A	-2.2178	1.58035e-07	-1.81845	3.72394e-25	-1.17727	3.20233e-05		-2.2178	1.58035e-07	-1.81845	3.72394e-25	-1.17727	3.20233e-05	no	yes	no	no	no	no	no	no	no	no	no	no	no	no	no	1
1218	TRIUR3_06195_BLOCK_1	TRIUR3_06195	30.9066	1.75536	0.0567956	-4.13808	1.71824e-25	4.26403e-24	A	#N/A	#N/A	-4.58702	2.73392e-32	-3.34745	2.07048e-07				-4.58702	2.73392e-32	-3.34745	2.07048e-07	no	no	no	no	no	yes	no	no	no	no	no	no	no	no	no	1
1228	TRIUR3_06259_BLOCK_3	TRIUR3_06259	138.567	19.3929	0.139953	-2.83699	1.47437e-34	6.05403e-33	A	-2.95731	7.33601e-12	-2.80401	4.15203e-27	-2.68252	6.34854e-17		-2.95731	7.33601e-12	-2.80401	4.15203e-27	-2.68252	6.34854e-17	no	yes	no	no	no	no	no	no	no	no	no	no	no	no	no	1
1238	TRIUR3_06294_BLOCK_1	TRIUR3_06294	24.8733	3.27683	0.131741	-2.92422	3.49633e-16	4.827e-15	A	#N/A	#N/A	-4.97946	1.61437e-20	-2.40684	4.79312e-07				-4.97946	1.61437e-20	-2.40684	4.79312e-07	no	no	no	no	no	yes	no	no	no	no	no	no	no	no	no	1
1239	TRIUR3_06299	TRIUR3_06299	59.4852	19.5486	0.328629	-1.60547	1.06781e-10	8.88837e-10	A	#N/A	#N/A	-1.65321	1.2677e-12	-2.37329	2.51579e-06				-1.65321	1.2677e-12	-2.37329	2.51579e-06	no	no	no	no	no	yes	no	no	no	no	no	no	no	no	no	1
1240	TRIUR3_06302	TRIUR3_06302	31.9576	3.63311	0.113685	-3.13688	2.19855e-20	4.02613e-19	A	#N/A	#N/A	-4.37756	1.8932e-19	-2.09253	8.84204e-06				-4.37756	1.8932e-19	-2.09253	8.84204e-06	no	no	no	no	no	yes	no	no	no	no	no	no	no	no	no	1
1243	TRIUR3_06306	TRIUR3_06306	457.297	224.703	0.491372	-1.02511	5.55408e-10	4.25012e-09	A	#N/A	#N/A	-1.23928	4.26752e-10	-1.53105	4.72529e-09				-1.23928	4.26752e-10	-1.53105	4.72529e-09	no	no	no	no	no	yes	no	no	no	no	no	no	no	no	no	1
1257	TRIUR3_06354	TRIUR3_06354	789.363	336.083	0.425765	-1.23187	1.80757e-08	1.19395e-07	A	-2.0157	4.60516e-12	#N/A	#N/A	-0.872349	0.00268363		-2.0157	4.60516e-12			-0.872349	0.00268363	no	no	no	no	no	no	no	yes	no	no	no	no	no	no	no	1
1264	TRIUR3_06377_BLOCK_2	TRIUR3_06377	219.27	129.977	0.592771	-0.754453	0.000157031	0.000592288	A	#N/A	#N/A	-0.543914	0.00893083	-0.760633	0.00742853				-0.543914	0.00893083	-0.760633	0.00742853	no	no	no	no	no	yes	no	no	no	no	no	no	no	no	no	1
1269	TRIUR3_06399	TRIUR3_06399	95.4038	24.3606	0.255342	-1.9695	5.22283e-17	7.67621e-16	A	-2.08881	1.15326e-06	-1.92335	9.71756e-13	#N/A	#N/A		-2.08881	1.15326e-06	-1.92335	9.71756e-13			no	no	no	yes	no	no	no	no	no	no	no	no	no	no	no	1
1271	TRIUR3_06401_BLOCK_1	TRIUR3_06401	21.039	1.50607	0.0715849	-3.8042	3.39922e-21	6.63681e-20	A	#N/A	#N/A	-4.93685	3.70154e-25	#N/A	#N/A				-4.93685	3.70154e-25			no	no	no	no	no	no	no	no	no	no	no	yes	no	no	no	1
1274	TRIUR3_06422_BLOCK_2	TRIUR3_06422	33.5145	9.62824	0.287286	-1.79944	5.2936e-09	3.67644e-08	A	#N/A	#N/A	-1.74066	2.6473e-12	#N/A	#N/A				-1.74066	2.6473e-12			no	no	no	no	no	no	no	no	no	no	no	yes	no	no	no	1
1280	TRIUR3_06455	TRIUR3_06455	1746.38	3178.9	1.82028	0.864158	3.46913e-05	0.000146063	B	0.885722	0.00817898	0.659179	0.00034053	#N/A	#N/A		0.885722	0.00817898	0.659179	0.00034053			no	no	no	no	yes	no	no	no	no	no	no	no	no	no	no	1
1284	TRIUR3_06470	TRIUR3_06470	222.438	128.821	0.579133	-0.788033	2.93112e-05	0.000124463	A	#N/A	#N/A	-0.959769	5.65796e-08	#N/A	#N/A				-0.959769	5.65796e-08			no	no	no	no	no	no	no	no	no	no	no	yes	no	no	no	1
1287	TRIUR3_06477	TRIUR3_06477	0.575366	18.4831	32.1241	5.00558	6.54698e-14	7.41867e-13	B	#N/A	#N/A	4.20777	9.37124e-06	#N/A	#N/A				4.20777	9.37124e-06			no	no	no	no	no	no	no	no	no	no	no	no	yes	no	no	1
1289	TRIUR3_06489	TRIUR3_06489	55.657	108.968	1.95785	0.969269	5.93021e-06	2.83856e-05	B	1.241	0.00903009	1.57673	3.50294e-12	#N/A	#N/A		1.241	0.00903009	1.57673	3.50294e-12			no	no	no	no	yes	no	no	no	no	no	no	no	no	no	no	1
1290	TRIUR3_06504	TRIUR3_06504	15.1818	0.139101	0.00916231	-6.77007	1.08631e-21	2.19633e-20	A	#N/A	#N/A	#N/A	#N/A	#N/A	#N/A								yes	no	no	no	no	no	no	no	no	no	no	no	no	no	no	1
1292	TRIUR3_06506_BLOCK_2	TRIUR3_06506	183.563	101.079	0.550648	-0.860798	9.78898e-07	5.18896e-06	A	#N/A	#N/A	-0.970963	0.000107296	-1.26596	3.49891e-06				-0.970963	0.000107296	-1.26596	3.49891e-06	no	no	no	no	no	yes	no	no	no	no	no	no	no	no	no	1
1300	TRIUR3_06539	TRIUR3_06539	1302.06	620.426	0.476494	-1.06947	1.65642e-05	7.30366e-05	A	-1.76299	0.00645034	-0.999661	0.000165486	#N/A	#N/A		-1.76299	0.00645034	-0.999661	0.000165486			no	no	no	yes	no	no	no	no	no	no	no	no	no	no	no	1
1301	TRIUR3_06540	TRIUR3_06540	3600.67	965.787	0.268224	-1.89849	1.67587e-13	1.83379e-12	A	-2.67634	1.60691e-07	-1.77691	9.42684e-10	#N/A	#N/A		-2.67634	1.60691e-07	-1.77691	9.42684e-10			no	no	no	yes	no	no	no	no	no	no	no	no	no	no	no	1
1304	TRIUR3_06550_BLOCK_1	TRIUR3_06550	47.1721	2.49037	0.0527934	-4.2435	1.96885e-35	8.29832e-34	A	-3.99915	4.42642e-08	-3.88001	1.92122e-14	-4.76373	2.71264e-21		-3.99915	4.42642e-08	-3.88001	1.92122e-14	-4.76373	2.71264e-21	no	yes	no	no	no	no	no	no	no	no	no	no	no	no	no	1
1306	TRIUR3_06557_BLOCK_1	TRIUR3_06557	26.856	60.6693	2.25905	1.17572	1.11745e-05	5.09828e-05	B	#N/A	#N/A	#N/A	#N/A	1.67484	0.00914554						1.67484	0.00914554	no	no	no	no	no	no	no	no	no	no	no	no	no	no	yes	1
1318	TRIUR3_06622	TRIUR3_06622	0.78646	16.2529	20.6658	4.36917	1.51839e-18	2.50944e-17	B	#N/A	#N/A	6.00354	6.41882e-25	#N/A	#N/A				6.00354	6.41882e-25			no	no	no	no	no	no	no	no	no	no	no	no	yes	no	no	1
1322	TRIUR3_06643_BLOCK_2	TRIUR3_06643	120.928	45.3665	0.375154	-1.41445	4.08374e-12	3.93362e-11	A	-1.34932	0.000534955	-1.45679	6.25689e-06	-1.51634	6.48524e-07		-1.34932	0.000534955	-1.45679	6.25689e-06	-1.51634	6.48524e-07	no	yes	no	no	no	no	no	no	no	no	no	no	no	no	no	1
1323	TRIUR3_06644_BLOCK_2	TRIUR3_06644	9.91107	181.707	18.3338	4.19643	1.59782e-63	1.79271e-61	B	#N/A	#N/A	2.96594	1.31825e-40	4.9325	3.03214e-47				2.96594	1.31825e-40	4.9325	3.03214e-47	no	no	no	no	no	no	yes	no	no	no	no	no	no	no	no	1
1329	TRIUR3_06662	TRIUR3_06662	39.5738	8.88844	0.224604	-2.15454	5.76881e-11	4.94489e-10	A	-2.5477	3.768e-05	-1.4143	0.000234567	-2.35438	0.000268449		-2.5477	3.768e-05	-1.4143	0.000234567	-2.35438	0.000268449	no	yes	no	no	no	no	no	no	no	no	no	no	no	no	no	1
1330	TRIUR3_06663_BLOCK_1	TRIUR3_06663	6.71953	0.177373	0.0263966	-5.2435	1.1299e-09	8.44351e-09	A	#N/A	#N/A	-5.73641	1.01871e-05	-4.87493	0.00017905				-5.73641	1.01871e-05	-4.87493	0.00017905	no	no	no	no	no	yes	no	no	no	no	no	no	no	no	no	1
1337	TRIUR3_06693	TRIUR3_06693	44.2987	4.97206	0.112239	-3.15535	4.26125e-24	9.83917e-23	A	#N/A	#N/A	-3.02422	2.72064e-17	-3.14571	5.25895e-11				-3.02422	2.72064e-17	-3.14571	5.25895e-11	no	no	no	no	no	yes	no	no	no	no	no	no	no	no	no	1
1341	TRIUR3_06708	TRIUR3_06708	40.2924	2.80668	0.0696578	-3.84357	4.83623e-29	1.48747e-27	A	#N/A	#N/A	-2.79739	1.37557e-06	-4.2746	8.2405e-19				-2.79739	1.37557e-06	-4.2746	8.2405e-19	no	no	no	no	no	yes	no	no	no	no	no	no	no	no	no	1
1343	TRIUR3_06721_BLOCK_2	TRIUR3_06721	246.26	120.862	0.490792	-1.02682	1.11958e-05	5.10506e-05	A	#N/A	#N/A	-1.66262	1.98944e-12	-1.20211	0.000192068				-1.66262	1.98944e-12	-1.20211	0.000192068	no	no	no	no	no	yes	no	no	no	no	no	no	no	no	no	1
1347	TRIUR3_06736	TRIUR3_06736	7.83691	1.38236	0.176391	-2.50315	7.01986e-05	0.000279601	A	#N/A	#N/A	#N/A	#N/A	-3.05438	0.00783749						-3.05438	0.00783749	no	no	no	no	no	no	no	no	no	no	no	no	no	yes	no	1
1349	TRIUR3_06752	TRIUR3_06752	37.9523	11.006	0.289995	-1.7859	5.94192e-10	4.53819e-09	A	-1.79507	0.00401689	-2.35818	3.5777e-08	-1.4065	0.00298048		-1.79507	0.00401689	-2.35818	3.5777e-08	-1.4065	0.00298048	no	yes	no	no	no	no	no	no	no	no	no	no	no	no	no	1
1352	TRIUR3_06758_BLOCK_1	TRIUR3_06758	52.9994	100.465	1.89559	0.922648	4.24597e-06	2.0776e-05	B	#N/A	#N/A	0.942975	0.000278858	1.09546	0.000380593				0.942975	0.000278858	1.09546	0.000380593	no	no	no	no	no	no	yes	no	no	no	no	no	no	no	no	1
1353	TRIUR3_06769	TRIUR3_06769	2.14777	40.1465	18.6922	4.22436	1.68213e-23	3.80678e-22	B	3.45678	1.21594e-05	6.26563	1.6205e-24	#N/A	#N/A		3.45678	1.21594e-05	6.26563	1.6205e-24			no	no	no	no	yes	no	no	no	no	no	no	no	no	no	no	1
1358	TRIUR3_06787_BLOCK_2	TRIUR3_06787	20.9252	8.93298	0.426901	-1.22803	7.03343e-05	0.000280001	A	#N/A	#N/A	-2.38605	0.000550598	-1.15344	0.00358572				-2.38605	0.000550598	-1.15344	0.00358572	no	no	no	no	no	yes	no	no	no	no	no	no	no	no	no	1
1360	TRIUR3_06790_BLOCK_2	TRIUR3_06790	23.3876	0.987011	0.0422023	-4.56654	3.36612e-12	3.26607e-11	A	-4.52131	2.53906e-11	#N/A	#N/A	#N/A	#N/A		-4.52131	2.53906e-11					no	no	no	no	no	no	no	no	no	yes	no	no	no	no	no	1
1365	TRIUR3_06823	TRIUR3_06823	117.815	44.1741	0.374943	-1.41526	5.99204e-08	3.70307e-07	A	-2.20975	7.5532e-08	#N/A	#N/A	#N/A	#N/A		-2.20975	7.5532e-08					no	no	no	no	no	no	no	no	no	yes	no	no	no	no	no	1
1367	TRIUR3_06829	TRIUR3_06829	93.0987	7.73397	0.0830728	-3.58948	9.95222e-39	4.74727e-37	A	-5.36818	1.09955e-18	-4.22455	8.86878e-52	#N/A	#N/A		-5.36818	1.09955e-18	-4.22455	8.86878e-52			no	no	no	yes	no	no	no	no	no	no	no	no	no	no	no	1
1370	TRIUR3_06857_BLOCK_2	TRIUR3_06857	17.0283	3.3199	0.194964	-2.35872	1.43702e-06	7.47703e-06	A	-5.53362	1.06569e-05	#N/A	#N/A	#N/A	#N/A		-5.53362	1.06569e-05					no	no	no	no	no	no	no	no	no	yes	no	no	no	no	no	1
1373	TRIUR3_06861	TRIUR3_06861	113.922	62.0234	0.544437	-0.877162	2.81327e-05	0.000119842	A	-1.15965	0.0016145	-1.22394	0.000377674	#N/A	#N/A		-1.15965	0.0016145	-1.22394	0.000377674			no	no	no	yes	no	no	no	no	no	no	no	no	no	no	no	1
1374	TRIUR3_06864	TRIUR3_06864	39.276	11.0012	0.2801	-1.83599	3.32328e-10	2.61852e-09	A	-1.93205	0.00884384	-1.35832	7.81301e-05	-2.23852	4.77734e-07		-1.93205	0.00884384	-1.35832	7.81301e-05	-2.23852	4.77734e-07	no	yes	no	no	no	no	no	no	no	no	no	no	no	no	no	1
1375	TRIUR3_06868	TRIUR3_06868	12.2876	0.201853	0.0164274	-5.92775	1.01674e-15	1.35441e-14	A	#N/A	#N/A	-5.70069	3.652e-06	-4.95323	9.40896e-07				-5.70069	3.652e-06	-4.95323	9.40896e-07	no	no	no	no	no	yes	no	no	no	no	no	no	no	no	no	1
1376	TRIUR3_06872	TRIUR3_06872	52.1053	676.542	12.9841	3.69868	4.65433e-18	7.2985e-17	B	3.80106	5.54969e-19	#N/A	#N/A	#N/A	#N/A		3.80106	5.54969e-19					no	no	no	no	no	no	no	no	no	no	yes	no	no	no	no	1
1379	TRIUR3_06875_BLOCK_2	TRIUR3_06875	39.9245	140.398	3.5166	1.81418	8.87781e-11	7.47576e-10	B	2.98521	4.23493e-06	0.664272	0.00295294	2.49229	3.13222e-08		2.98521	4.23493e-06	0.664272	0.00295294	2.49229	3.13222e-08	no	no	yes	no	no	no	no	no	no	no	no	no	no	no	no	1
1381	TRIUR3_06885	TRIUR3_06885	158.065	85.056	0.538108	-0.894032	2.81304e-05	0.000119842	A	-1.56137	0.000269802	#N/A	#N/A	#N/A	#N/A		-1.56137	0.000269802					no	no	no	no	no	no	no	no	no	yes	no	no	no	no	no	1
1384	TRIUR3_06904	TRIUR3_06904	52.5751	21.5037	0.40901	-1.28979	5.54418e-06	2.66696e-05	A	-1.5099	0.000477963	#N/A	#N/A	-5.41253	7.35974e-07		-1.5099	0.000477963			-5.41253	7.35974e-07	no	no	no	no	no	no	no	yes	no	no	no	no	no	no	no	1
1386	TRIUR3_06909	TRIUR3_06909	21.1528	2.56767	0.121387	-3.04232	4.18924e-14	4.80165e-13	A	-3.95733	0.00421603	-2.26178	5.8647e-06	-3.50151	2.35082e-09		-3.95733	0.00421603	-2.26178	5.8647e-06	-3.50151	2.35082e-09	no	yes	no	no	no	no	no	no	no	no	no	no	no	no	no	1
1387	TRIUR3_06922_BLOCK_2	TRIUR3_06922	4.43463	0.271893	0.0613114	-4.0277	5.86436e-06	2.8108e-05	A	#N/A	#N/A	-4.54611	0.00818595	#N/A	#N/A				-4.54611	0.00818595			no	no	no	no	no	no	no	no	no	no	no	yes	no	no	no	1
1388	TRIUR3_06923	TRIUR3_06923	16.7085	0.920123	0.055069	-4.18262	2.05391e-10	1.6577e-09	A	-4.16849	8.57832e-09	#N/A	#N/A	#N/A	#N/A		-4.16849	8.57832e-09					no	no	no	no	no	no	no	no	no	yes	no	no	no	no	no	1
1390	TRIUR3_06951_BLOCK_1	TRIUR3_06951	3.91955	27.9328	7.12655	2.8332	2.21658e-08	1.45208e-07	B	#N/A	#N/A	#N/A	#N/A	3.88486	1.37549e-13						3.88486	1.37549e-13	no	no	no	no	no	no	no	no	no	no	no	no	no	no	yes	1
1393	TRIUR3_06972	TRIUR3_06972	375.773	600.294	1.59749	0.675807	8.03413e-05	0.000317617	B	#N/A	#N/A	1.15955	2.30076e-12	#N/A	#N/A				1.15955	2.30076e-12			no	no	no	no	no	no	no	no	no	no	no	no	yes	no	no	1
1398	TRIUR3_06986	TRIUR3_06986	78.6411	15.4033	0.195869	-2.35204	2.08419e-24	4.89753e-23	A	#N/A	#N/A	-3.30646	1.19818e-31	-2.97667	1.42686e-14				-3.30646	1.19818e-31	-2.97667	1.42686e-14	no	no	no	no	no	yes	no	no	no	no	no	no	no	no	no	1
1399	TRIUR3_06994_BLOCK_1	TRIUR3_06994	4.25228	11.0663	2.60243	1.37986	0.000266874	0.000967207	B	#N/A	#N/A	2.03305	1.84728e-05	#N/A	#N/A				2.03305	1.84728e-05			no	no	no	no	no	no	no	no	no	no	no	no	yes	no	no	1
1423	TRIUR3_07097	TRIUR3_07097	13.1144	1.90943	0.145598	-2.77994	3.6194e-08	2.29922e-07	A	#N/A	#N/A	-1.5439	0.00687902	-4.65207	4.94559e-08				-1.5439	0.00687902	-4.65207	4.94559e-08	no	no	no	no	no	yes	no	no	no	no	no	no	no	no	no	1
1429	TRIUR3_07108	TRIUR3_07108	354.059	184.492	0.521078	-0.940428	5.20379e-05	0.000212742	A	-2.35367	6.71114e-09	-0.685003	8.68848e-05	#N/A	#N/A		-2.35367	6.71114e-09	-0.685003	8.68848e-05			no	no	no	yes	no	no	no	no	no	no	no	no	no	no	no	1
1430	TRIUR3_07109	TRIUR3_07109	816.39	377.56	0.462475	-1.11255	7.2876e-07	3.95187e-06	A	-1.48367	1.94076e-06	#N/A	#N/A	#N/A	#N/A		-1.48367	1.94076e-06					no	no	no	no	no	no	no	no	no	yes	no	no	no	no	no	1
1434	TRIUR3_07123	TRIUR3_07123	188.463	549.237	2.9143	1.54315	2.71888e-06	1.36523e-05	B	1.59503	1.20454e-06	-1.74441	0.00557521	#N/A	#N/A		1.59503	1.20454e-06	-1.74441	0.00557521			no	no	no	no	no	no	no	no	no	no	no	no	no	no	no	0
1440	TRIUR3_07145	TRIUR3_07145	41.6019	106.188	2.55249	1.3519	1.18767e-08	7.99745e-08	B	#N/A	#N/A	0.960782	0.000273111	1.72663	2.63955e-08				0.960782	0.000273111	1.72663	2.63955e-08	no	no	no	no	no	no	yes	no	no	no	no	no	no	no	no	1
1442	TRIUR3_07147	TRIUR3_07147	11.8701	0.62309	0.0524925	-4.25174	5.48397e-09	3.80534e-08	A	#N/A	#N/A	-3.84377	0.000959464	#N/A	#N/A				-3.84377	0.000959464			no	no	no	no	no	no	no	no	no	no	no	yes	no	no	no	1
1450	TRIUR3_07197	TRIUR3_07197	10.7812	0.153981	0.0142824	-6.12962	5.39509e-15	6.64254e-14	A	#N/A	#N/A	#N/A	#N/A	-5.77791	1.42916e-12						-5.77791	1.42916e-12	no	no	no	no	no	no	no	no	no	no	no	no	no	yes	no	1
1455	TRIUR3_07234	TRIUR3_07234	171.804	65.1363	0.379131	-1.39923	1.24059e-10	1.02516e-09	A	-2.43406	2.41435e-09	-1.26373	2.82364e-10	-0.878588	0.00238083		-2.43406	2.41435e-09	-1.26373	2.82364e-10	-0.878588	0.00238083	no	yes	no	no	no	no	no	no	no	no	no	no	no	no	no	1
1456	TRIUR3_07242_BLOCK_1	TRIUR3_07242	376.954	111.829	0.296664	-1.7531	5.54912e-19	9.40517e-18	A	-2.02492	2.39636e-10	-1.81922	4.15736e-19	-1.1247	3.78539e-05		-2.02492	2.39636e-10	-1.81922	4.15736e-19	-1.1247	3.78539e-05	no	yes	no	no	no	no	no	no	no	no	no	no	no	no	no	1
1457	TRIUR3_07242_BLOCK_2	TRIUR3_07242	183.117	43.6461	0.238351	-2.06884	5.60459e-20	9.94347e-19	A	-2.28001	1.25915e-10	-1.94484	1.36657e-10	-1.23958	0.000466318		-2.28001	1.25915e-10	-1.94484	1.36657e-10	-1.23958	0.000466318	no	yes	no	no	no	no	no	no	no	no	no	no	no	no	no	1
1462	TRIUR3_07282	TRIUR3_07282	0.174065	3.92922	22.5733	4.49654	0.000110127	0.000424417	B	4.71808	0.00721999	#N/A	#N/A	#N/A	#N/A		4.71808	0.00721999					no	no	no	no	no	no	no	no	no	no	yes	no	no	no	no	1
1468	TRIUR3_07297_BLOCK_2	TRIUR3_07297	32.704	57.3226	1.75277	0.809637	4.06877e-06	1.9958e-05	B	#N/A	#N/A	1.42964	2.15889e-05	2.28249	2.30716e-10				1.42964	2.15889e-05	2.28249	2.30716e-10	no	no	no	no	no	no	yes	no	no	no	no	no	no	no	no	1
1471	TRIUR3_07307	TRIUR3_07307	106.914	203.996	1.90803	0.932087	2.73635e-07	1.55813e-06	B	#N/A	#N/A	1.06545	7.8701e-08	1.03048	0.00151627				1.06545	7.8701e-08	1.03048	0.00151627	no	no	no	no	no	no	yes	no	no	no	no	no	no	no	no	1
1472	TRIUR3_07308	TRIUR3_07308	480.594	203.008	0.422411	-1.24328	6.57432e-09	4.51864e-08	A	-1.25054	8.21269e-05	-1.37756	0.0003244	#N/A	#N/A		-1.25054	8.21269e-05	-1.37756	0.0003244			no	no	no	yes	no	no	no	no	no	no	no	no	no	no	no	1
1474	TRIUR3_07325	TRIUR3_07325	184.14	628.249	3.4118	1.77053	4.1172e-21	7.94131e-20	B	1.91837	8.21027e-09	1.76457	1.4755e-26	1.62334	1.98075e-11		1.91837	8.21027e-09	1.76457	1.4755e-26	1.62334	1.98075e-11	no	no	yes	no	no	no	no	no	no	no	no	no	no	no	no	1
1485	TRIUR3_07380_BLOCK_2	TRIUR3_07380	5.54495	20.8048	3.75202	1.90767	1.23874e-06	6.48769e-06	B	#N/A	#N/A	#N/A	#N/A	5.91328	5.75516e-18						5.91328	5.75516e-18	no	no	no	no	no	no	no	no	no	no	no	no	no	no	yes	1
1488	TRIUR3_07390	TRIUR3_07390	49.2364	11.3984	0.231503	-2.1109	5.3862e-15	6.64186e-14	A	-1.886	0.000585426	-2.19939	6.51811e-07	-2.31624	3.35771e-06		-1.886	0.000585426	-2.19939	6.51811e-07	-2.31624	3.35771e-06	no	yes	no	no	no	no	no	no	no	no	no	no	no	no	no	1
1489	TRIUR3_07394	TRIUR3_07394	409.447	109.826	0.268231	-1.89845	2.918e-20	5.29494e-19	A	#N/A	#N/A	-1.87473	9.34463e-17	-5.83367	7.57935e-17				-1.87473	9.34463e-17	-5.83367	7.57935e-17	no	no	no	no	no	yes	no	no	no	no	no	no	no	no	no	1
1493	TRIUR3_07398_BLOCK_2	TRIUR3_07398	34.5657	73.7359	2.13321	1.09302	8.30337e-06	3.88629e-05	B	3.90962	1.60528e-05	0.816102	0.00339804	#N/A	#N/A		3.90962	1.60528e-05	0.816102	0.00339804			no	no	no	no	yes	no	no	no	no	no	no	no	no	no	no	1
1500	TRIUR3_07435	TRIUR3_07435	785.353	1561.48	1.98826	0.991504	2.59841e-08	1.67467e-07	B	0.991077	0.00155114	#N/A	#N/A	1.10563	0.00389667		0.991077	0.00155114			1.10563	0.00389667	no	no	no	no	no	no	no	no	yes	no	no	no	no	no	no	1
1511	TRIUR3_07484	TRIUR3_07484	83.5002	24.9774	0.29913	-1.74116	4.2796e-12	4.11234e-11	A	-2.52529	8.05317e-07	-1.27786	1.10445e-07	-1.56921	1.2958e-05		-2.52529	8.05317e-07	-1.27786	1.10445e-07	-1.56921	1.2958e-05	no	yes	no	no	no	no	no	no	no	no	no	no	no	no	no	1
1515	TRIUR3_07504	TRIUR3_07504	142.407	4.89889	0.0344006	-4.86142	5.56299e-68	7.26472e-66	A	-5.30253	2.08792e-28	-3.72258	4.40869e-33	-5.33053	4.75857e-24		-5.30253	2.08792e-28	-3.72258	4.40869e-33	-5.33053	4.75857e-24	no	yes	no	no	no	no	no	no	no	no	no	no	no	no	no	1
1519	TRIUR3_07542	TRIUR3_07542	414.136	227.815	0.550097	-0.862243	3.57099e-06	1.76796e-05	A	#N/A	#N/A	-0.829927	0.00129172	#N/A	#N/A				-0.829927	0.00129172			no	no	no	no	no	no	no	no	no	no	no	yes	no	no	no	1
1524	TRIUR3_07560	TRIUR3_07560	3.53066	70.9484	20.0949	4.32876	9.22707e-51	7.27751e-49	B	#N/A	#N/A	4.41689	4.93741e-77	#N/A	#N/A				4.41689	4.93741e-77			no	no	no	no	no	no	no	no	no	no	no	no	yes	no	no	1
1534	TRIUR3_07596	TRIUR3_07596	11.474	4.36314	0.380262	-1.39493	0.000260078	0.000945156	A	#N/A	#N/A	-2.18488	4.79065e-09	#N/A	#N/A				-2.18488	4.79065e-09			no	no	no	no	no	no	no	no	no	no	no	yes	no	no	no	1
1539	TRIUR3_07621	TRIUR3_07621	15.8462	0.930192	0.0587011	-4.09047	2.34661e-14	2.73291e-13	A	-4.0225	4.34904e-06	-5.52678	1.824e-05	#N/A	#N/A		-4.0225	4.34904e-06	-5.52678	1.824e-05			no	no	no	yes	no	no	no	no	no	no	no	no	no	no	no	1
1543	TRIUR3_07634	TRIUR3_07634	22.5838	52.7716	2.3367	1.22448	3.30112e-06	1.64355e-05	B	1.36354	0.00139362	#N/A	#N/A	#N/A	#N/A		1.36354	0.00139362					no	no	no	no	no	no	no	no	no	no	yes	no	no	no	no	1
1544	TRIUR3_07642	TRIUR3_07642	2.66433	33.7634	12.6724	3.66361	4.52316e-15	5.62992e-14	B	4.20652	1.32724e-14	#N/A	#N/A	#N/A	#N/A		4.20652	1.32724e-14					no	no	no	no	no	no	no	no	no	no	yes	no	no	no	no	1
1549	TRIUR3_07669	TRIUR3_07669	71.6181	153.717	2.14634	1.10188	2.49075e-07	1.42846e-06	B	2.31538	0.00410727	#N/A	#N/A	1.20265	4.49573e-06		2.31538	0.00410727			1.20265	4.49573e-06	no	no	no	no	no	no	no	no	yes	no	no	no	no	no	no	1
1561	TRIUR3_07762	TRIUR3_07762	125.618	484.342	3.85568	1.94699	7.57201e-15	9.20895e-14	B	2.03692	6.33387e-10	1.8962	1.64174e-15	1.7668	1.23829e-05		2.03692	6.33387e-10	1.8962	1.64174e-15	1.7668	1.23829e-05	no	no	yes	no	no	no	no	no	no	no	no	no	no	no	no	1
1563	TRIUR3_07786	TRIUR3_07786	223.41	364.067	1.62959	0.70451	0.000198667	0.000737113	B	#N/A	#N/A	0.725937	3.5926e-05	#N/A	#N/A				0.725937	3.5926e-05			no	no	no	no	no	no	no	no	no	no	no	no	yes	no	no	1
1568	TRIUR3_07806	TRIUR3_07806	509.338	1002.07	1.96739	0.976282	5.47907e-08	3.40455e-07	B	0.984602	0.00424535	1.29595	8.28876e-05	0.781403	0.0021331		0.984602	0.00424535	1.29595	8.28876e-05	0.781403	0.0021331	no	no	yes	no	no	no	no	no	no	no	no	no	no	no	no	1
1570	TRIUR3_07812_BLOCK_1	TRIUR3_07812	8.36932	1.24992	0.149345	-2.74327	1.45425e-06	7.55677e-06	A	#N/A	#N/A	-2.65412	0.000110399	-2.83962	0.000345059				-2.65412	0.000110399	-2.83962	0.000345059	no	no	no	no	no	yes	no	no	no	no	no	no	no	no	no	1
1575	TRIUR3_07831	TRIUR3_07831	71.7261	11.9031	0.165952	-2.59116	2.6509e-18	4.23187e-17	A	-6.55019	1.47134e-08	-2.3088	2.20025e-13	#N/A	#N/A		-6.55019	1.47134e-08	-2.3088	2.20025e-13			no	no	no	yes	no	no	no	no	no	no	no	no	no	no	no	1
1579	TRIUR3_07850	TRIUR3_07850	57.2916	109.301	1.90781	0.931917	3.37507e-06	1.67513e-05	B	#N/A	#N/A	1.00619	1.81149e-05	1.09173	0.000489366				1.00619	1.81149e-05	1.09173	0.000489366	no	no	no	no	no	no	yes	no	no	no	no	no	no	no	no	1
1587	TRIUR3_07898_BLOCK_1	TRIUR3_07898	38.9724	6.50375	0.166881	-2.58311	1.4388e-16	2.06141e-15	A	-2.92786	0.000666606	-2.84031	1.29742e-18	-1.82603	0.000527194		-2.92786	0.000666606	-2.84031	1.29742e-18	-1.82603	0.000527194	no	yes	no	no	no	no	no	no	no	no	no	no	no	no	no	1
1588	TRIUR3_07898_BLOCK_2	TRIUR3_07898	128.637	30.8487	0.239812	-2.06003	1.51464e-22	3.26982e-21	A	-1.759	5.60584e-05	-2.31377	1.69712e-20	-2.13628	2.37887e-05		-1.759	5.60584e-05	-2.31377	1.69712e-20	-2.13628	2.37887e-05	no	yes	no	no	no	no	no	no	no	no	no	no	no	no	no	1
1589	TRIUR3_07899	TRIUR3_07899	160.857	419.157	2.60577	1.38171	3.6581e-14	4.21714e-13	B	1.32636	3.37164e-05	2.97118	2.64415e-28	1.09514	0.000422426		1.32636	3.37164e-05	2.97118	2.64415e-28	1.09514	0.000422426	no	no	yes	no	no	no	no	no	no	no	no	no	no	no	no	1
1594	TRIUR3_07912	TRIUR3_07912	570.107	950.259	1.66681	0.737087	7.13235e-06	3.37389e-05	B	-2.66578	0.00140225	1.09583	4.97869e-08	-2.10008	3.65023e-06		-2.66578	0.00140225	1.09583	4.97869e-08	-2.10008	3.65023e-06	no	no	no	no	no	no	no	yes	no	no	no	no	no	no	no	1
1595	TRIUR3_07914	TRIUR3_07914	164.253	2.12224	0.0129206	-6.27419	1.73308e-71	2.55662e-69	A	#N/A	#N/A	#N/A	#N/A	-6.25305	6.22076e-65						-6.25305	6.22076e-65	no	no	no	no	no	no	no	no	no	no	no	no	no	yes	no	1
1598	TRIUR3_07933	TRIUR3_07933	6.17115	239.127	38.7492	5.27609	1.74829e-12	1.73868e-11	B	#N/A	#N/A	#N/A	#N/A	2.40553	3.03694e-12						2.40553	3.03694e-12	no	no	no	no	no	no	no	no	no	no	no	no	no	no	yes	1
1600	TRIUR3_07937	TRIUR3_07937	21.5938	1.24869	0.0578261	-4.11213	1.88073e-18	3.07006e-17	A	-3.84903	9.21442e-05	-4.41815	1.08237e-16	#N/A	#N/A		-3.84903	9.21442e-05	-4.41815	1.08237e-16			no	no	no	yes	no	no	no	no	no	no	no	no	no	no	no	1
1606	TRIUR3_07971_BLOCK_1	TRIUR3_07971	1.60441	8.18399	5.10093	2.35076	1.70948e-05	7.51315e-05	B	#N/A	#N/A	3.77191	0.00083276	#N/A	#N/A				3.77191	0.00083276			no	no	no	no	no	no	no	no	no	no	no	no	yes	no	no	1
1609	TRIUR3_07976	TRIUR3_07976	59.5224	23.121	0.388442	-1.36423	7.18998e-06	3.39913e-05	A	#N/A	#N/A	-0.775866	0.00245963	#N/A	#N/A				-0.775866	0.00245963			no	no	no	no	no	no	no	no	no	no	no	yes	no	no	no	1
1614	TRIUR3_07999	TRIUR3_07999	86.7018	48.8972	0.56397	-0.826309	3.53304e-06	1.75135e-05	A	#N/A	#N/A	-1.99001	4.68705e-11	-0.910185	0.00715923				-1.99001	4.68705e-11	-0.910185	0.00715923	no	no	no	no	no	yes	no	no	no	no	no	no	no	no	no	1
1616	TRIUR3_08021	TRIUR3_08021	372.957	224.298	0.601404	-0.733594	0.000130062	0.000495411	A	#N/A	#N/A	-0.631803	0.000222432	#N/A	#N/A				-0.631803	0.000222432			no	no	no	no	no	no	no	no	no	no	no	yes	no	no	no	1
1619	TRIUR3_08035	TRIUR3_08035	155.417	53.4267	0.343763	-1.54051	2.96733e-09	2.12761e-08	A	-4.0475	1.21505e-20	-0.708997	0.000547267	#N/A	#N/A		-4.0475	1.21505e-20	-0.708997	0.000547267			no	no	no	yes	no	no	no	no	no	no	no	no	no	no	no	1
1621	TRIUR3_08055	TRIUR3_08055	50.2865	135.002	2.68466	1.42474	2.86674e-12	2.80546e-11	B	#N/A	#N/A	2.43119	4.73693e-17	1.30465	2.2029e-07				2.43119	4.73693e-17	1.30465	2.2029e-07	no	no	no	no	no	no	yes	no	no	no	no	no	no	no	no	1
1632	TRIUR3_08112	TRIUR3_08112	1260.13	8916.78	7.07608	2.82295	1.48091e-10	1.21243e-09	B	2.81024	1.84172e-08	#N/A	#N/A	#N/A	#N/A		2.81024	1.84172e-08					no	no	no	no	no	no	no	no	no	no	yes	no	no	no	no	1
1635	TRIUR3_08120	TRIUR3_08120	128.861	71.8058	0.557234	-0.843645	1.14938e-05	5.226e-05	A	#N/A	#N/A	-0.62266	0.00544669	-1.09125	0.000130065				-0.62266	0.00544669	-1.09125	0.000130065	no	no	no	no	no	yes	no	no	no	no	no	no	no	no	no	1
1636	TRIUR3_08129	TRIUR3_08129	0.957012	15.9501	16.6665	4.05888	6.34794e-17	9.29552e-16	B	#N/A	#N/A	5.13369	6.28303e-20	3.99045	1.37229e-06				5.13369	6.28303e-20	3.99045	1.37229e-06	no	no	no	no	no	no	yes	no	no	no	no	no	no	no	no	1
1637	TRIUR3_08132	TRIUR3_08132	66.8692	9.64459	0.144231	-2.79355	3.88668e-26	9.98751e-25	A	-2.62734	3.88273e-06	-2.66014	1.27263e-10	-3.06637	1.59755e-16		-2.62734	3.88273e-06	-2.66014	1.27263e-10	-3.06637	1.59755e-16	no	yes	no	no	no	no	no	no	no	no	no	no	no	no	no	1
1638	TRIUR3_08143	TRIUR3_08143	7.56436	0.101411	0.0134064	-6.22094	3.45383e-11	3.02011e-10	A	#N/A	#N/A	-5.09875	0.000347308	-6.1484	2.96749e-06				-5.09875	0.000347308	-6.1484	2.96749e-06	no	no	no	no	no	yes	no	no	no	no	no	no	no	no	no	1
1639	TRIUR3_08153	TRIUR3_08153	1.76717	8.50657	4.81367	2.26714	1.49837e-05	6.64961e-05	B	#N/A	#N/A	2.30206	0.000112198	#N/A	#N/A				2.30206	0.000112198			no	no	no	no	no	no	no	no	no	no	no	no	yes	no	no	1
1643	TRIUR3_08167	TRIUR3_08167	83.9488	23.604	0.281171	-1.83048	1.65006e-13	1.80803e-12	A	-1.98822	0.00125082	-1.753	1.29247e-08	-1.54862	0.000248929		-1.98822	0.00125082	-1.753	1.29247e-08	-1.54862	0.000248929	no	yes	no	no	no	no	no	no	no	no	no	no	no	no	no	1
1645	TRIUR3_08192_BLOCK_1	TRIUR3_08192	13.2875	4.33617	0.326334	-1.61558	1.63764e-06	8.46007e-06	A	#N/A	#N/A	-2.67225	0.00609143	-3.47672	0.000155408				-2.67225	0.00609143	-3.47672	0.000155408	no	no	no	no	no	yes	no	no	no	no	no	no	no	no	no	1
1659	TRIUR3_08233	TRIUR3_08233	171.658	698.47	4.06897	2.02466	7.45387e-08	4.56048e-07	B	3.96264	4.4907e-25	-1.24697	3.33561e-05	#N/A	#N/A		3.96264	4.4907e-25	-1.24697	3.33561e-05			no	no	no	no	no	no	no	no	no	no	no	no	no	no	no	0
1663	TRIUR3_08241	TRIUR3_08241	7.90959	0.229479	0.0290128	-5.10717	3.99016e-11	3.47005e-10	A	#N/A	#N/A	#N/A	#N/A	#N/A	#N/A								yes	no	no	no	no	no	no	no	no	no	no	no	no	no	no	1
1665	TRIUR3_08246	TRIUR3_08246	31.11	10.8193	0.347774	-1.52378	8.95585e-07	4.77525e-06	A	-1.56105	0.00844073	-1.52931	0.000400681	#N/A	#N/A		-1.56105	0.00844073	-1.52931	0.000400681			no	no	no	yes	no	no	no	no	no	no	no	no	no	no	no	1
1671	TRIUR3_08270	TRIUR3_08270	50.3035	20.0331	0.398246	-1.32827	6.54663e-12	6.17165e-11	A	2.51323	0.00158226	-2.73008	1.13215e-14	-1.87385	0.00224476		2.51323	0.00158226	-2.73008	1.13215e-14	-1.87385	0.00224476	no	no	no	no	no	yes	no	no	no	no	no	no	no	no	no	1
1672	TRIUR3_08271_BLOCK_2	TRIUR3_08271	120.996	24.7105	0.204225	-2.29177	6.85934e-21	1.2979e-19	A	-2.81851	7.49332e-12	-2.00949	4.93876e-13	-1.22389	0.0018859		-2.81851	7.49332e-12	-2.00949	4.93876e-13	-1.22389	0.0018859	no	yes	no	no	no	no	no	no	no	no	no	no	no	no	no	1
1676	TRIUR3_08299	TRIUR3_08299	568.18	1899.59	3.34329	1.74127	3.96195e-25	9.65166e-24	B	1.42753	7.48083e-06	2.26499	1.46579e-48	2.30206	0.000718987		1.42753	7.48083e-06	2.26499	1.46579e-48	2.30206	0.000718987	no	no	yes	no	no	no	no	no	no	no	no	no	no	no	no	1
1678	TRIUR3_08323	TRIUR3_08323	40.8979	13.0928	0.320134	-1.64325	1.51554e-10	1.23823e-09	A	#N/A	#N/A	-1.71404	1.1269e-06	-2.31948	2.48323e-07				-1.71404	1.1269e-06	-2.31948	2.48323e-07	no	no	no	no	no	yes	no	no	no	no	no	no	no	no	no	1
1686	TRIUR3_08359	TRIUR3_08359	445.946	972.864	2.18157	1.12537	1.52719e-08	1.01804e-07	B	1.56632	6.45033e-07	0.904111	2.07241e-08	#N/A	#N/A		1.56632	6.45033e-07	0.904111	2.07241e-08			no	no	no	no	yes	no	no	no	no	no	no	no	no	no	no	1
1687	TRIUR3_08366_BLOCK_2	TRIUR3_08366	162.618	49.2256	0.302708	-1.724	5.84971e-13	6.02831e-12	A	-1.31554	0.00184862	#N/A	#N/A	#N/A	#N/A		-1.31554	0.00184862					no	no	no	no	no	no	no	no	no	yes	no	no	no	no	no	1
1694	TRIUR3_08412_BLOCK_1	TRIUR3_08412	62.8099	25.2232	0.40158	-1.31624	2.43983e-08	1.58521e-07	A	#N/A	#N/A	-0.939981	0.0097382	-1.44776	8.16216e-07				-0.939981	0.0097382	-1.44776	8.16216e-07	no	no	no	no	no	yes	no	no	no	no	no	no	no	no	no	1
1696	TRIUR3_08424	TRIUR3_08424	1469.63	402.994	0.274215	-1.86662	1.23194e-20	2.28755e-19	A	-2.88287	4.96517e-22	-1.3455	6.41243e-19	#N/A	#N/A		-2.88287	4.96517e-22	-1.3455	6.41243e-19			no	no	no	yes	no	no	no	no	no	no	no	no	no	no	no	1
1697	TRIUR3_08425_BLOCK_1	TRIUR3_08425	64.7187	127.557	1.97095	0.978888	1.42148e-06	7.40582e-06	B	#N/A	#N/A	1.04028	1.38756e-08	#N/A	#N/A				1.04028	1.38756e-08			no	no	no	no	no	no	no	no	no	no	no	no	yes	no	no	1
1700	TRIUR3_08429	TRIUR3_08429	4.27797	0.174202	0.0407207	-4.6181	2.29552e-05	9.92194e-05	A	#N/A	#N/A	#N/A	#N/A	-4.75127	0.00625637						-4.75127	0.00625637	no	no	no	no	no	no	no	no	no	no	no	no	no	yes	no	1
1704	TRIUR3_08458	TRIUR3_08458	30.6616	119.086	3.8839	1.95751	1.29782e-11	1.18969e-10	B	#N/A	#N/A	2.39815	4.47752e-11	#N/A	#N/A				2.39815	4.47752e-11			no	no	no	no	no	no	no	no	no	no	no	no	yes	no	no	1
1708	TRIUR3_08473	TRIUR3_08473	86.0853	263.616	3.06227	1.6146	1.94211e-07	1.12679e-06	B	3.16709	2.88417e-05	1.86309	2.18213e-22	#N/A	#N/A		3.16709	2.88417e-05	1.86309	2.18213e-22			no	no	no	no	yes	no	no	no	no	no	no	no	no	no	no	1
1712	TRIUR3_08491	TRIUR3_08491	53.8213	113.098	2.10137	1.07133	0.000160027	0.000602447	B	1.11961	0.00262153	#N/A	#N/A	#N/A	#N/A		1.11961	0.00262153					no	no	no	no	no	no	no	no	no	no	yes	no	no	no	no	1
1720	TRIUR3_08535_BLOCK_2	TRIUR3_08535	54.1544	16.8288	0.310755	-1.68615	4.02445e-11	3.49224e-10	A	#N/A	#N/A	-1.05161	0.000140664	-2.24921	4.94559e-08				-1.05161	0.000140664	-2.24921	4.94559e-08	no	no	no	no	no	yes	no	no	no	no	no	no	no	no	no	1
1725	TRIUR3_08549_BLOCK_1	TRIUR3_08549	80.9971	42.0106	0.518668	-0.947118	6.75847e-05	0.000270815	A	#N/A	#N/A	-0.770935	0.000200833	#N/A	#N/A				-0.770935	0.000200833			no	no	no	no	no	no	no	no	no	no	no	yes	no	no	no	1
1735	TRIUR3_08584	TRIUR3_08584	179.45	332.267	1.85159	0.888762	4.72442e-07	2.62263e-06	B	#N/A	#N/A	1.80535	2.61791e-25	#N/A	#N/A				1.80535	2.61791e-25			no	no	no	no	no	no	no	no	no	no	no	no	yes	no	no	1
1736	TRIUR3_08585	TRIUR3_08585	3458.73	1851.74	0.53538	-0.901364	5.92663e-07	3.25042e-06	A	-1.08415	0.000303599	-0.867539	1.46609e-07	#N/A	#N/A		-1.08415	0.000303599	-0.867539	1.46609e-07			no	no	no	yes	no	no	no	no	no	no	no	no	no	no	no	1
1737	TRIUR3_08590	TRIUR3_08590	115.789	307.339	2.65431	1.40834	1.67709e-10	1.36742e-09	B	3.2874	9.45159e-17	0.866698	2.38493e-06	0.989148	0.000169951		3.2874	9.45159e-17	0.866698	2.38493e-06	0.989148	0.000169951	no	no	yes	no	no	no	no	no	no	no	no	no	no	no	no	1
1740	TRIUR3_08639	TRIUR3_08639	57.5776	119.012	2.06699	1.04753	2.60973e-05	0.000111589	B	3.05764	0.000319256	1.27227	2.13871e-08	#N/A	#N/A		3.05764	0.000319256	1.27227	2.13871e-08			no	no	no	no	yes	no	no	no	no	no	no	no	no	no	no	1
1741	TRIUR3_08658	TRIUR3_08658	153.291	286.179	1.86689	0.900641	0.000271809	0.0009833	B	1.02329	0.00138698	#N/A	#N/A	#N/A	#N/A		1.02329	0.00138698					no	no	no	no	no	no	no	no	no	no	yes	no	no	no	no	1
1743	TRIUR3_08660	TRIUR3_08660	202.863	45.8035	0.225785	-2.14698	8.40236e-25	2.01001e-23	A	#N/A	#N/A	-2.11692	1.04347e-36	#N/A	#N/A				-2.11692	1.04347e-36			no	no	no	no	no	no	no	no	no	no	no	yes	no	no	no	1
1746	TRIUR3_08666	TRIUR3_08666	38.8476	90.8977	2.33985	1.22642	6.38229e-10	4.85746e-09	B	#N/A	#N/A	1.61037	1.80009e-11	1.36215	3.34599e-05				1.61037	1.80009e-11	1.36215	3.34599e-05	no	no	no	no	no	no	yes	no	no	no	no	no	no	no	no	1
1750	TRIUR3_08680	TRIUR3_08680	61.0783	6.37545	0.104382	-3.26006	1.07503e-21	2.17905e-20	A	#N/A	#N/A	-2.98318	2.32934e-14	-2.08995	4.1812e-05				-2.98318	2.32934e-14	-2.08995	4.1812e-05	no	no	no	no	no	yes	no	no	no	no	no	no	no	no	no	1
1751	TRIUR3_08683_BLOCK_1	TRIUR3_08683	585.457	295.48	0.5047	-0.986502	1.21177e-06	6.36318e-06	A	-1.31791	4.57645e-05	-0.639353	0.000183066	#N/A	#N/A		-1.31791	4.57645e-05	-0.639353	0.000183066			no	no	no	yes	no	no	no	no	no	no	no	no	no	no	no	1
1759	TRIUR3_08723	TRIUR3_08723	144.908	5.15272	0.0355587	-4.81366	1.0893e-79	1.97212e-77	A	-4.02432	8.81581e-21	-5.57317	4.11369e-53	#N/A	#N/A		-4.02432	8.81581e-21	-5.57317	4.11369e-53			no	no	no	yes	no	no	no	no	no	no	no	no	no	no	no	1
1766	TRIUR3_08780	TRIUR3_08780	5.50088	16.9168	3.07529	1.62072	1.98945e-05	8.66956e-05	B	#N/A	#N/A	2.44237	0.00118221	#N/A	#N/A				2.44237	0.00118221			no	no	no	no	no	no	no	no	no	no	no	no	yes	no	no	1
1768	TRIUR3_08785	TRIUR3_08785	249.3	484.41	1.94308	0.958347	6.55995e-06	3.11607e-05	B	1.49282	6.64721e-06	0.606686	0.000610659	#N/A	#N/A		1.49282	6.64721e-06	0.606686	0.000610659			no	no	no	no	yes	no	no	no	no	no	no	no	no	no	no	1
1770	TRIUR3_08787_BLOCK_1	TRIUR3_08787	0.314931	5.09284	16.1713	4.01536	1.90558e-06	9.73691e-06	B	#N/A	#N/A	#N/A	#N/A	#N/A	#N/A								yes	no	no	no	no	no	no	no	no	no	no	no	no	no	no	1
1776	TRIUR3_08813	TRIUR3_08813	54.5644	15.0743	0.276266	-1.85587	9.76448e-07	5.18559e-06	A	#N/A	#N/A	-1.53429	6.49753e-09	#N/A	#N/A				-1.53429	6.49753e-09			no	no	no	no	no	no	no	no	no	no	no	yes	no	no	no	1
1778	TRIUR3_08823	TRIUR3_08823	229.51	33.7045	0.146854	-2.76754	7.53988e-31	2.52364e-29	A	-3.86562	2.96987e-25	-1.57922	3.35616e-06	-1.84015	0.000247056		-3.86562	2.96987e-25	-1.57922	3.35616e-06	-1.84015	0.000247056	no	yes	no	no	no	no	no	no	no	no	no	no	no	no	no	1
1779	TRIUR3_08829	TRIUR3_08829	40.3489	11.0086	0.272836	-1.8739	4.72226e-09	3.30692e-08	A	-2.82884	1.84517e-05	-2.07148	3.66008e-07	#N/A	#N/A		-2.82884	1.84517e-05	-2.07148	3.66008e-07			no	no	no	yes	no	no	no	no	no	no	no	no	no	no	no	1
1780	TRIUR3_08830	TRIUR3_08830	62.4395	21.4795	0.344005	-1.5395	5.06475e-09	3.52673e-08	A	-2.06216	3.57253e-05	-1.66937	4.6331e-07	#N/A	#N/A		-2.06216	3.57253e-05	-1.66937	4.6331e-07			no	no	no	yes	no	no	no	no	no	no	no	no	no	no	no	1
1782	TRIUR3_08833_BLOCK_2	TRIUR3_08833	104.992	2.65475	0.0252853	-5.30556	7.74683e-46	5.1001e-44	A	#N/A	#N/A	-6.16558	1.59871e-25	-5.44958	3.98712e-25				-6.16558	1.59871e-25	-5.44958	3.98712e-25	no	no	no	no	no	yes	no	no	no	no	no	no	no	no	no	1
1785	TRIUR3_08850	TRIUR3_08850	13.9464	43.7625	3.13791	1.6498	1.52393e-07	8.95255e-07	B	#N/A	#N/A	#N/A	#N/A	2.47281	0.000489366						2.47281	0.000489366	no	no	no	no	no	no	no	no	no	no	no	no	no	no	yes	1
1787	TRIUR3_08852_BLOCK_2	TRIUR3_08852	19.6547	44.6165	2.27002	1.1827	1.18383e-05	5.35819e-05	B	#N/A	#N/A	1.22907	0.000340427	#N/A	#N/A				1.22907	0.000340427			no	no	no	no	no	no	no	no	no	no	no	no	yes	no	no	1
1789	TRIUR3_08854	TRIUR3_08854	41.7889	4.55731	0.109056	-3.19687	6.61846e-05	0.000265739	A	-4.16024	0.00171963	-1.86528	0.00182415	-2.06306	0.00110604		-4.16024	0.00171963	-1.86528	0.00182415	-2.06306	0.00110604	no	yes	no	no	no	no	no	no	no	no	no	no	no	no	no	1
1790	TRIUR3_08858_BLOCK_1	TRIUR3_08858	22.4221	60.9891	2.72004	1.44363	6.16015e-07	3.36569e-06	B	2.31961	8.97236e-08	#N/A	#N/A	#N/A	#N/A		2.31961	8.97236e-08					no	no	no	no	no	no	no	no	no	no	yes	no	no	no	no	1
1795	TRIUR3_08870_BLOCK_2	TRIUR3_08870	15.9142	2.48792	0.156333	-2.6773	2.24076e-09	1.62272e-08	A	#N/A	#N/A	-3.25721	1.36377e-06	-2.28594	0.00089129				-3.25721	1.36377e-06	-2.28594	0.00089129	no	no	no	no	no	yes	no	no	no	no	no	no	no	no	no	1
1797	TRIUR3_08871	TRIUR3_08871	407.278	225.379	0.553378	-0.853663	2.67423e-05	0.000114163	A	-1.67874	1.99748e-06	#N/A	#N/A	#N/A	#N/A		-1.67874	1.99748e-06					no	no	no	no	no	no	no	no	no	yes	no	no	no	no	no	1
1803	TRIUR3_08885_BLOCK_2	TRIUR3_08885	179.851	423.243	2.3533	1.23468	9.78103e-09	6.62548e-08	B	2.51914	3.94209e-12	0.597481	0.00064781	0.844855	0.000989901		2.51914	3.94209e-12	0.597481	0.00064781	0.844855	0.000989901	no	no	yes	no	no	no	no	no	no	no	no	no	no	no	no	1
1811	TRIUR3_08937_BLOCK_2	TRIUR3_08937	11.7845	0.904167	0.0767249	-3.70416	5.66831e-12	5.36905e-11	A	#N/A	#N/A	-4.37546	1.79479e-11	-4.72772	1.2685e-07				-4.37546	1.79479e-11	-4.72772	1.2685e-07	no	no	no	no	no	yes	no	no	no	no	no	no	no	no	no	1
1814	TRIUR3_08948	TRIUR3_08948	474.105	709.949	1.49745	0.582509	0.000170374	0.000637607	B	#N/A	#N/A	0.553192	0.000856567	1.05733	9.42477e-06				0.553192	0.000856567	1.05733	9.42477e-06	no	no	no	no	no	no	yes	no	no	no	no	no	no	no	no	1
1815	TRIUR3_08957	TRIUR3_08957	2.74886	15.9647	5.80773	2.53797	1.56378e-08	1.04156e-07	B	#N/A	#N/A	#N/A	#N/A	2.21033	6.72127e-06						2.21033	6.72127e-06	no	no	no	no	no	no	no	no	no	no	no	no	no	no	yes	1
1827	TRIUR3_09004	TRIUR3_09004	268.535	662.042	2.46538	1.30181	9.4809e-11	7.93328e-10	B	2.20206	2.55067e-12	0.883127	0.000332624	#N/A	#N/A		2.20206	2.55067e-12	0.883127	0.000332624			no	no	no	no	yes	no	no	no	no	no	no	no	no	no	no	1
1829	TRIUR3_09009_BLOCK_1	TRIUR3_09009	29.9376	68.2834	2.28085	1.18957	1.95157e-05	8.5138e-05	B	1.6074	9.77585e-05	#N/A	#N/A	#N/A	#N/A		1.6074	9.77585e-05					no	no	no	no	no	no	no	no	no	no	yes	no	no	no	no	1
1830	TRIUR3_09009_BLOCK_2	TRIUR3_09009	48.5381	132.847	2.73696	1.45258	0.000130103	0.000495411	B	1.7143	0.000284758	#N/A	#N/A	#N/A	#N/A		1.7143	0.000284758					no	no	no	no	no	no	no	no	no	no	yes	no	no	no	no	1
1832	TRIUR3_09011	TRIUR3_09011	290.893	12.8251	0.0440888	-4.50345	5.74409e-58	5.38323e-56	A	-5.05012	3.27213e-06	-4.4738	4.76479e-41	-4.10393	1.59569e-21		-5.05012	3.27213e-06	-4.4738	4.76479e-41	-4.10393	1.59569e-21	no	yes	no	no	no	no	no	no	no	no	no	no	no	no	no	1
1834	TRIUR3_09025	TRIUR3_09025	1.25182	30.6442	24.4798	4.61352	1.55053e-26	4.11716e-25	B	5.95892	1.4951e-05	3.48708	2.08789e-10	4.83458	5.22364e-17		5.95892	1.4951e-05	3.48708	2.08789e-10	4.83458	5.22364e-17	no	no	yes	no	no	no	no	no	no	no	no	no	no	no	no	1
1839	TRIUR3_09049_BLOCK_1	TRIUR3_09049	314.029	712.821	2.26992	1.18264	1.79519e-11	1.6177e-10	B	1.07302	0.00291977	1.21527	1.1237e-14	1.32917	5.21792e-08		1.07302	0.00291977	1.21527	1.1237e-14	1.32917	5.21792e-08	no	no	yes	no	no	no	no	no	no	no	no	no	no	no	no	1
1840	TRIUR3_09049_BLOCK_2	TRIUR3_09049	545.988	1208.29	2.21303	1.14602	2.73593e-11	2.4216e-10	B	1.05305	0.00124635	1.31227	4.25995e-17	1.28002	1.33653e-07		1.05305	0.00124635	1.31227	4.25995e-17	1.28002	1.33653e-07	no	no	yes	no	no	no	no	no	no	no	no	no	no	no	no	1
1845	TRIUR3_09090	TRIUR3_09090	47.7423	0.446037	0.00934259	-6.74196	3.73976e-45	2.34574e-43	A	-6.90358	5.79663e-22	#N/A	#N/A	-4.93006	0.000107041		-6.90358	5.79663e-22			-4.93006	0.000107041	no	no	no	no	no	no	no	yes	no	no	no	no	no	no	no	1
1847	TRIUR3_09102	TRIUR3_09102	143.575	46.4077	0.32323	-1.62937	4.88235e-05	0.000200893	A	-1.6295	0.00149255	#N/A	#N/A	#N/A	#N/A		-1.6295	0.00149255					no	no	no	no	no	no	no	no	no	yes	no	no	no	no	no	1
1854	TRIUR3_09122_BLOCK_1	TRIUR3_09122	0.216277	6.50951	30.0981	4.9116	6.30489e-05	0.000254302	B	4.8616	0.000259963	#N/A	#N/A	#N/A	#N/A		4.8616	0.000259963					no	no	no	no	no	no	no	no	no	no	yes	no	no	no	no	1
1857	TRIUR3_09135_BLOCK_1	TRIUR3_09135	59.5412	6.38886	0.107301	-3.22026	1.3468e-18	2.23979e-17	A	-3.48287	3.68484e-08	-2.9393	1.72578e-18	-2.60722	0.000320074		-3.48287	3.68484e-08	-2.9393	1.72578e-18	-2.60722	0.000320074	no	yes	no	no	no	no	no	no	no	no	no	no	no	no	no	1
1858	TRIUR3_09135_BLOCK_2	TRIUR3_09135	81.7572	37.2042	0.455057	-1.13588	5.87557e-06	2.81448e-05	A	-1.41861	0.0027752	-0.849546	0.000422207	#N/A	#N/A		-1.41861	0.0027752	-0.849546	0.000422207			no	no	no	yes	no	no	no	no	no	no	no	no	no	no	no	1
1862	TRIUR3_09163	TRIUR3_09163	1154.96	467.858	0.405084	-1.30371	2.25594e-09	1.63222e-08	A	-1.32517	4.35152e-05	#N/A	#N/A	#N/A	#N/A		-1.32517	4.35152e-05					no	no	no	no	no	no	no	no	no	yes	no	no	no	no	no	1
1869	TRIUR3_09180	TRIUR3_09180	11.1181	0.277351	0.0249459	-5.32505	1.93794e-15	2.51428e-14	A	#N/A	#N/A	-6.03563	6.43837e-08	#N/A	#N/A				-6.03563	6.43837e-08			no	no	no	no	no	no	no	no	no	no	no	yes	no	no	no	1
1875	TRIUR3_09191	TRIUR3_09191	363.62	181.362	0.498767	-1.00356	5.60198e-07	3.08186e-06	A	#N/A	#N/A	-0.927839	2.1139e-06	-0.725561	0.00719652				-0.927839	2.1139e-06	-0.725561	0.00719652	no	no	no	no	no	yes	no	no	no	no	no	no	no	no	no	1
1877	TRIUR3_09199_BLOCK_2	TRIUR3_09199	45.9266	19.5391	0.425443	-1.23296	3.03308e-05	0.000128587	A	#N/A	#N/A	-2.17233	5.25842e-06	#N/A	#N/A				-2.17233	5.25842e-06			no	no	no	no	no	no	no	no	no	no	no	yes	no	no	no	1
1878	TRIUR3_09206	TRIUR3_09206	182.605	84.5587	0.463069	-1.1107	4.77635e-08	2.99358e-07	A	#N/A	#N/A	-1.08257	1.94556e-07	#N/A	#N/A				-1.08257	1.94556e-07			no	no	no	no	no	no	no	no	no	no	no	yes	no	no	no	1
1883	TRIUR3_09237	TRIUR3_09237	9.98191	0.17557	0.0175888	-5.8292	1.34189e-07	7.9417e-07	A	#N/A	#N/A	#N/A	#N/A	#N/A	#N/A								yes	no	no	no	no	no	no	no	no	no	no	no	no	no	no	1
1889	TRIUR3_09261_BLOCK_1	TRIUR3_09261	250.187	42.9773	0.171781	-2.54136	2.34492e-41	1.26214e-39	A	-1.74559	2.27694e-06	-3.61471	1.12733e-59	-3.10336	3.49759e-06		-1.74559	2.27694e-06	-3.61471	1.12733e-59	-3.10336	3.49759e-06	no	yes	no	no	no	no	no	no	no	no	no	no	no	no	no	1
1892	TRIUR3_09269_BLOCK_1	TRIUR3_09269	6.73881	0.226946	0.0336775	-4.89207	1.79057e-08	1.18469e-07	A	#N/A	#N/A	-4.08161	5.70722e-07	#N/A	#N/A				-4.08161	5.70722e-07			no	no	no	no	no	no	no	no	no	no	no	yes	no	no	no	1
1896	TRIUR3_09273	TRIUR3_09273	197.058	323.973	1.64405	0.717251	0.000114238	0.000439199	B	#N/A	#N/A	0.659256	0.000163876	0.731051	0.00677196				0.659256	0.000163876	0.731051	0.00677196	no	no	no	no	no	no	yes	no	no	no	no	no	no	no	no	1
1897	TRIUR3_09276	TRIUR3_09276	123.009	40.5471	0.329626	-1.6011	3.89617e-06	1.91704e-05	A	-1.60012	4.71719e-05	#N/A	#N/A	#N/A	#N/A		-1.60012	4.71719e-05					no	no	no	no	no	no	no	no	no	yes	no	no	no	no	no	1
1901	TRIUR3_09303	TRIUR3_09303	39.9117	91.7893	2.29981	1.20152	2.56227e-07	1.46631e-06	B	#N/A	#N/A	1.32389	4.48047e-05	#N/A	#N/A				1.32389	4.48047e-05			no	no	no	no	no	no	no	no	no	no	no	no	yes	no	no	1
1907	TRIUR3_09325	TRIUR3_09325	87.8217	49.923	0.568458	-0.814873	8.40538e-05	0.000331144	A	#N/A	#N/A	#N/A	#N/A	-1.35596	6.02458e-05						-1.35596	6.02458e-05	no	no	no	no	no	no	no	no	no	no	no	no	no	yes	no	1
1908	TRIUR3_09347	TRIUR3_09347	12.2426	77.931	6.36555	2.67029	2.79282e-22	5.90123e-21	B	3.51236	6.39792e-11	#N/A	#N/A	2.43032	1.42686e-14		3.51236	6.39792e-11			2.43032	1.42686e-14	no	no	no	no	no	no	no	no	yes	no	no	no	no	no	no	1
1911	TRIUR3_09373	TRIUR3_09373	232.6	77.6964	0.334034	-1.58193	1.92844e-15	2.50603e-14	A	-1.82703	2.22764e-07	-3.90846	5.16646e-53	#N/A	#N/A		-1.82703	2.22764e-07	-3.90846	5.16646e-53			no	no	no	yes	no	no	no	no	no	no	no	no	no	no	no	1
1918	TRIUR3_09391	TRIUR3_09391	75.3769	23.6571	0.313851	-1.67185	1.67956e-12	1.67662e-11	A	-1.6626	3.35758e-05	-1.79741	1.17206e-05	-1.46496	0.00103239		-1.6626	3.35758e-05	-1.79741	1.17206e-05	-1.46496	0.00103239	no	yes	no	no	no	no	no	no	no	no	no	no	no	no	no	1
1921	TRIUR3_09408	TRIUR3_09408	274.373	106.959	0.389831	-1.35908	3.35106e-13	3.55453e-12	A	#N/A	#N/A	-1.51295	1.76334e-16	-1.3192	1.2685e-07				-1.51295	1.76334e-16	-1.3192	1.2685e-07	no	no	no	no	no	yes	no	no	no	no	no	no	no	no	no	1
1926	TRIUR3_09453_BLOCK_2	TRIUR3_09453	69.9821	139.935	1.99958	0.999696	5.51113e-06	2.65267e-05	B	1.59626	0.00112295	1.18111	1.9953e-08	#N/A	#N/A		1.59626	0.00112295	1.18111	1.9953e-08			no	no	no	no	yes	no	no	no	no	no	no	no	no	no	no	1
1927	TRIUR3_09454	TRIUR3_09454	270.539	122.828	0.454012	-1.1392	8.83561e-08	5.38107e-07	A	-2.36325	7.99213e-06	-0.968634	1.40503e-08	#N/A	#N/A		-2.36325	7.99213e-06	-0.968634	1.40503e-08			no	no	no	yes	no	no	no	no	no	no	no	no	no	no	no	1
1929	TRIUR3_09484	TRIUR3_09484	428.069	132.822	0.310281	-1.68835	6.38042e-20	1.11953e-18	A	-1.63883	1.17485e-06	-1.98812	1.43111e-28	-1.47098	2.1158e-08		-1.63883	1.17485e-06	-1.98812	1.43111e-28	-1.47098	2.1158e-08	no	yes	no	no	no	no	no	no	no	no	no	no	no	no	no	1
1935	TRIUR3_09510_BLOCK_1	TRIUR3_09510	14.0602	1.13066	0.0804159	-3.63638	2.31108e-08	1.50902e-07	A	-6.19473	9.99488e-10	#N/A	#N/A	#N/A	#N/A		-6.19473	9.99488e-10					no	no	no	no	no	no	no	no	no	yes	no	no	no	no	no	1
1940	TRIUR3_09514_BLOCK_2	TRIUR3_09514	40.3341	65.3035	1.61906	0.695158	6.15868e-05	0.000249036	B	#N/A	#N/A	2.32116	2.05676e-10	#N/A	#N/A				2.32116	2.05676e-10			no	no	no	no	no	no	no	no	no	no	no	no	yes	no	no	1
1943	TRIUR3_09531	TRIUR3_09531	86.6889	225.764	2.60431	1.3809	4.98277e-08	3.1156e-07	B	4.08087	3.73978e-13	#N/A	#N/A	1.18427	4.02305e-06		4.08087	3.73978e-13			1.18427	4.02305e-06	no	no	no	no	no	no	no	no	yes	no	no	no	no	no	no	1
1946	TRIUR3_09537_BLOCK_1	TRIUR3_09537	8.68867	0.891357	0.102588	-3.28506	1.87549e-08	1.23523e-07	A	#N/A	#N/A	#N/A	#N/A	-3.89972	1.48704e-07						-3.89972	1.48704e-07	no	no	no	no	no	no	no	no	no	no	no	no	no	yes	no	1
1953	TRIUR3_09562	TRIUR3_09562	0.369807	12.0834	32.6749	5.03011	8.41467e-15	1.01563e-13	B	#N/A	#N/A	6.57774	3.80999e-11	3.87104	5.45359e-06				6.57774	3.80999e-11	3.87104	5.45359e-06	no	no	no	no	no	no	yes	no	no	no	no	no	no	no	no	1
1958	TRIUR3_09578_BLOCK_2	TRIUR3_09578	23.2639	3.4624	0.148832	-2.74825	9.55813e-06	4.41648e-05	A	-2.94451	0.000271755	#N/A	#N/A	#N/A	#N/A		-2.94451	0.000271755					no	no	no	no	no	no	no	no	no	yes	no	no	no	no	no	1
1975	TRIUR3_09628	TRIUR3_09628	128.261	39.0224	0.304242	-1.71671	4.05242e-10	3.15867e-09	A	#N/A	#N/A	-1.84839	1.36712e-06	-1.4939	0.00795574				-1.84839	1.36712e-06	-1.4939	0.00795574	no	no	no	no	no	yes	no	no	no	no	no	no	no	no	no	1
1976	TRIUR3_09635	TRIUR3_09635	0.640134	6.60101	10.3119	3.36624	9.92348e-06	4.56939e-05	B	#N/A	#N/A	3.80862	1.44214e-05	#N/A	#N/A				3.80862	1.44214e-05			no	no	no	no	no	no	no	no	no	no	no	no	yes	no	no	1
1977	TRIUR3_09649	TRIUR3_09649	24.2758	50.6499	2.08644	1.06104	4.41324e-05	0.000182723	B	#N/A	#N/A	#N/A	#N/A	1.42312	2.10842e-05						1.42312	2.10842e-05	no	no	no	no	no	no	no	no	no	no	no	no	no	no	yes	1
1978	TRIUR3_09657	TRIUR3_09657	0.172393	4.36752	25.3347	4.66304	6.02017e-05	0.000243559	B	#N/A	#N/A	#N/A	#N/A	#N/A	#N/A								yes	no	no	no	no	no	no	no	no	no	no	no	no	no	no	1
1983	TRIUR3_09681_BLOCK_2	TRIUR3_09681	27.5574	9.73857	0.353392	-1.50066	3.6423e-06	1.79768e-05	A	#N/A	#N/A	-1.40563	0.0098632	-1.37593	0.0056458				-1.40563	0.0098632	-1.37593	0.0056458	no	no	no	no	no	yes	no	no	no	no	no	no	no	no	no	1
1986	TRIUR3_09700	TRIUR3_09700	16.5482	40.4499	2.44437	1.28946	4.45269e-05	0.000184165	B	#N/A	#N/A	-1.3526	0.000590537	2.23502	2.74076e-07				-1.3526	0.000590537	2.23502	2.74076e-07	no	no	no	no	no	no	no	no	no	no	no	no	no	no	no	0
1990	TRIUR3_09723_BLOCK_1	TRIUR3_09723	10.1853	50.0465	4.91362	2.29679	7.11966e-18	1.09913e-16	B	1.8447	0.00512629	3.36199	1.26195e-14	2.30191	1.04584e-10		1.8447	0.00512629	3.36199	1.26195e-14	2.30191	1.04584e-10	no	no	yes	no	no	no	no	no	no	no	no	no	no	no	no	1
1991	TRIUR3_09723_BLOCK_2	TRIUR3_09723	12.3895	46.2801	3.73544	1.90128	2.60734e-12	2.56104e-11	B	#N/A	#N/A	3.75333	3.21382e-10	1.80772	5.22711e-06				3.75333	3.21382e-10	1.80772	5.22711e-06	no	no	no	no	no	no	yes	no	no	no	no	no	no	no	no	1
1994	TRIUR3_09726	TRIUR3_09726	50.6967	127.075	2.50658	1.32572	2.82808e-11	2.49485e-10	B	#N/A	#N/A	1.60295	5.37163e-13	#N/A	#N/A				1.60295	5.37163e-13			no	no	no	no	no	no	no	no	no	no	no	no	yes	no	no	1
1995	TRIUR3_09730	TRIUR3_09730	58.9964	27.4385	0.465088	-1.10442	8.42767e-06	3.94215e-05	A	#N/A	#N/A	#N/A	#N/A	-1.36755	1.5312e-05						-1.36755	1.5312e-05	no	no	no	no	no	no	no	no	no	no	no	no	no	yes	no	1
2000	TRIUR3_09742	TRIUR3_09742	34.5596	62.2806	1.80212	0.849698	0.00016097	0.000605424	B	#N/A	#N/A	0.884586	0.00196206	1.09363	0.00169404				0.884586	0.00196206	1.09363	0.00169404	no	no	no	no	no	no	yes	no	no	no	no	no	no	no	no	1
2004	TRIUR3_09751	TRIUR3_09751	34.5895	167.53	4.84339	2.27602	8.94821e-25	2.13417e-23	B	2.33726	1.47851e-10	2.21132	8.85305e-14	2.10757	1.23638e-09		2.33726	1.47851e-10	2.21132	8.85305e-14	2.10757	1.23638e-09	no	no	yes	no	no	no	no	no	no	no	no	no	no	no	no	1
2005	TRIUR3_09757	TRIUR3_09757	319.721	156.351	0.489022	-1.03203	5.92878e-07	3.25042e-06	A	-1.00577	0.00174973	#N/A	#N/A	-1.66028	5.23604e-05		-1.00577	0.00174973			-1.66028	5.23604e-05	no	no	no	no	no	no	no	yes	no	no	no	no	no	no	no	1
2008	TRIUR3_09774_BLOCK_2	TRIUR3_09774	421.87	197.697	0.468619	-1.09351	0.00016232	0.000609924	A	-1.18783	0.0043598	#N/A	#N/A	#N/A	#N/A		-1.18783	0.0043598					no	no	no	no	no	no	no	no	no	yes	no	no	no	no	no	1
2014	TRIUR3_09798	TRIUR3_09798	0.130834	10.9449	83.6552	6.38638	0.000157318	0.000593087	B	#N/A	#N/A	#N/A	#N/A	#N/A	#N/A								yes	no	no	no	no	no	no	no	no	no	no	no	no	no	no	1
2015	TRIUR3_09799	TRIUR3_09799	196.139	347.561	1.77201	0.825388	0.000103879	0.000401113	B	1.2442	0.000418699	0.774414	3.1933e-05	#N/A	#N/A		1.2442	0.000418699	0.774414	3.1933e-05			no	no	no	no	yes	no	no	no	no	no	no	no	no	no	no	1
2018	TRIUR3_09813	TRIUR3_09813	123.256	347.469	2.81909	1.49523	4.71873e-07	2.62155e-06	B	#N/A	#N/A	1.53837	5.73627e-06	#N/A	#N/A				1.53837	5.73627e-06			no	no	no	no	no	no	no	no	no	no	no	no	yes	no	no	1
2030	TRIUR3_09849	TRIUR3_09849	16.6425	62.3969	3.74925	1.9066	5.75982e-08	3.56787e-07	B	3.38631	3.33259e-12	#N/A	#N/A	#N/A	#N/A		3.38631	3.33259e-12					no	no	no	no	no	no	no	no	no	no	yes	no	no	no	no	1
2035	TRIUR3_09863_BLOCK_1	TRIUR3_09863	63.9841	122.627	1.91652	0.938486	6.16746e-07	3.36738e-06	B	#N/A	#N/A	0.898829	2.13397e-07	1.94773	9.14455e-07				0.898829	2.13397e-07	1.94773	9.14455e-07	no	no	no	no	no	no	yes	no	no	no	no	no	no	no	no	1
2037	TRIUR3_09871	TRIUR3_09871	65.272	26.9191	0.412414	-1.27783	4.55226e-08	2.85988e-07	A	#N/A	#N/A	-1.31481	4.94799e-07	-1.2307	0.000975576				-1.31481	4.94799e-07	-1.2307	0.000975576	no	no	no	no	no	yes	no	no	no	no	no	no	no	no	no	1
2038	TRIUR3_09873	TRIUR3_09873	33.0851	73.0602	2.20825	1.1429	6.25332e-05	0.00025235	B	#N/A	#N/A	1.3644	0.000403631	#N/A	#N/A				1.3644	0.000403631			no	no	no	no	no	no	no	no	no	no	no	no	yes	no	no	1
2041	TRIUR3_09883	TRIUR3_09883	101.151	46.3378	0.458104	-1.12625	2.19836e-05	9.52781e-05	A	-1.86609	4.70634e-06	-1.14786	0.0019992	#N/A	#N/A		-1.86609	4.70634e-06	-1.14786	0.0019992			no	no	no	yes	no	no	no	no	no	no	no	no	no	no	no	1
2048	TRIUR3_09897	TRIUR3_09897	136.393	15.9675	0.11707	-3.09456	4.64202e-23	1.03872e-21	A	-3.35921	1.24734e-10	-3.24019	1.99321e-18	-2.50762	4.25942e-13		-3.35921	1.24734e-10	-3.24019	1.99321e-18	-2.50762	4.25942e-13	no	yes	no	no	no	no	no	no	no	no	no	no	no	no	no	1
2050	TRIUR3_09900	TRIUR3_09900	10.2035	0.423687	0.0415236	-4.58993	1.4138e-08	9.45621e-08	A	#N/A	#N/A	-4.53242	3.80535e-08	#N/A	#N/A				-4.53242	3.80535e-08			no	no	no	no	no	no	no	no	no	no	no	yes	no	no	no	1
2053	TRIUR3_09915	TRIUR3_09915	367.575	176.995	0.48152	-1.05433	1.01529e-09	7.62999e-09	A	3.00314	1.72364e-07	-1.25837	1.1786e-15	-1.70918	8.41813e-07		3.00314	1.72364e-07	-1.25837	1.1786e-15	-1.70918	8.41813e-07	no	no	no	no	no	yes	no	no	no	no	no	no	no	no	no	1
2054	TRIUR3_09919	TRIUR3_09919	1072.99	3072.29	2.8633	1.51768	9.53228e-07	5.06565e-06	B	1.51298	3.81994e-06	#N/A	#N/A	#N/A	#N/A		1.51298	3.81994e-06					no	no	no	no	no	no	no	no	no	no	yes	no	no	no	no	1
2066	TRIUR3_09961_BLOCK_2	TRIUR3_09961	25.8631	124.473	4.81275	2.26686	6.16512e-25	1.48822e-23	B	2.9832	1.21982e-06	2.85197	2.36188e-35	#N/A	#N/A		2.9832	1.21982e-06	2.85197	2.36188e-35			no	no	no	no	yes	no	no	no	no	no	no	no	no	no	no	1
2077	TRIUR3_10038	TRIUR3_10038	62.9371	8.49463	0.13497	-2.88929	1.06825e-17	1.62708e-16	A	-4.71001	1.51452e-18	#N/A	#N/A	-3.54104	0.000859423		-4.71001	1.51452e-18			-3.54104	0.000859423	no	no	no	no	no	no	no	yes	no	no	no	no	no	no	no	1
2080	TRIUR3_10048	TRIUR3_10048	102.992	214.76	2.0852	1.06019	2.2046e-08	1.44542e-07	B	#N/A	#N/A	1.29184	1.02515e-11	0.976545	0.000217994				1.29184	1.02515e-11	0.976545	0.000217994	no	no	no	no	no	no	yes	no	no	no	no	no	no	no	no	1
2086	TRIUR3_10062_BLOCK_3	TRIUR3_10062	5.70706	0.265265	0.0464802	-4.42724	6.49894e-07	3.54593e-06	A	#N/A	#N/A	-4.55659	0.0080302	#N/A	#N/A				-4.55659	0.0080302			no	no	no	no	no	no	no	no	no	no	no	yes	no	no	no	1
2092	TRIUR3_10086_BLOCK_1	TRIUR3_10086	156.206	251.873	1.61244	0.689244	2.75259e-05	0.000117446	B	#N/A	#N/A	0.733384	8.48231e-06	#N/A	#N/A				0.733384	8.48231e-06			no	no	no	no	no	no	no	no	no	no	no	no	yes	no	no	1
2093	TRIUR3_10086_BLOCK_2	TRIUR3_10086	43.5528	71.1485	1.63361	0.708067	0.000249141	0.000909141	B	#N/A	#N/A	0.783328	4.00175e-05	#N/A	#N/A				0.783328	4.00175e-05			no	no	no	no	no	no	no	no	no	no	no	no	yes	no	no	1
2099	TRIUR3_10104_BLOCK_2	TRIUR3_10104	0.497693	20.678	41.5478	5.3767	7.80596e-25	1.87296e-23	B	#N/A	#N/A	5.12496	3.46054e-08	5.13316	1.10865e-18				5.12496	3.46054e-08	5.13316	1.10865e-18	no	no	no	no	no	no	yes	no	no	no	no	no	no	no	no	1
2103	TRIUR3_10115	TRIUR3_10115	3.01909	225.579	74.7173	6.22337	3.58923e-37	1.58843e-35	B	#N/A	#N/A	#N/A	#N/A	4.51603	2.26447e-36						4.51603	2.26447e-36	no	no	no	no	no	no	no	no	no	no	no	no	no	no	yes	1
2104	TRIUR3_10120	TRIUR3_10120	733.129	456.198	0.622262	-0.684405	5.05599e-06	2.44245e-05	A	#N/A	#N/A	-1.02567	1.93939e-10	-1.70332	6.0246e-08				-1.02567	1.93939e-10	-1.70332	6.0246e-08	no	no	no	no	no	yes	no	no	no	no	no	no	no	no	no	1
2110	TRIUR3_10132_BLOCK_2	TRIUR3_10132	250.907	413.018	1.6461	0.719053	7.80075e-05	0.000308697	B	#N/A	#N/A	0.592258	0.00450004	0.777232	0.00170992				0.592258	0.00450004	0.777232	0.00170992	no	no	no	no	no	no	yes	no	no	no	no	no	no	no	no	1
2111	TRIUR3_10139_BLOCK_1	TRIUR3_10139	31.0348	1.90016	0.0612267	-4.0297	9.10227e-12	8.41168e-11	A	#N/A	#N/A	#N/A	#N/A	-4.06676	2.85348e-11						-4.06676	2.85348e-11	no	no	no	no	no	no	no	no	no	no	no	no	no	yes	no	1
2124	TRIUR3_10173	TRIUR3_10173	161.891	287.897	1.77834	0.83053	0.000115215	0.00044274	B	1.7429	6.99235e-06	0.778049	2.3785e-05	#N/A	#N/A		1.7429	6.99235e-06	0.778049	2.3785e-05			no	no	no	no	yes	no	no	no	no	no	no	no	no	no	no	1
2141	TRIUR3_10275	TRIUR3_10275	70.8551	30.3291	0.428044	-1.22417	6.31594e-08	3.89116e-07	A	-1.25848	0.00300156	-0.927776	0.00346104	-1.38538	0.00340346		-1.25848	0.00300156	-0.927776	0.00346104	-1.38538	0.00340346	no	yes	no	no	no	no	no	no	no	no	no	no	no	no	no	1
2147	TRIUR3_10328	TRIUR3_10328	82.4525	3.49522	0.0423907	-4.56011	1.05365e-49	7.77168e-48	A	-5.66006	2.2243e-18	-4.34532	5.10541e-35	-3.01845	5.43935e-06		-5.66006	2.2243e-18	-4.34532	5.10541e-35	-3.01845	5.43935e-06	no	yes	no	no	no	no	no	no	no	no	no	no	no	no	no	1
2155	TRIUR3_10358	TRIUR3_10358	16.9463	48.4706	2.86026	1.51614	1.40323e-07	8.274e-07	B	3.24298	0.00185129	1.04761	0.000357381	1.45841	0.00011006		3.24298	0.00185129	1.04761	0.000357381	1.45841	0.00011006	no	no	yes	no	no	no	no	no	no	no	no	no	no	no	no	1
2161	TRIUR3_10392	TRIUR3_10392	18.5747	1.67386	0.0901152	-3.47209	8.35336e-14	9.38545e-13	A	#N/A	#N/A	-3.36002	1.80348e-09	-3.02862	5.52343e-06				-3.36002	1.80348e-09	-3.02862	5.52343e-06	no	no	no	no	no	yes	no	no	no	no	no	no	no	no	no	1
2164	TRIUR3_10402_BLOCK_2	TRIUR3_10402	9.93348	30.4615	3.06655	1.61662	4.41945e-05	0.000182885	B	2.96019	0.000221152	#N/A	#N/A	#N/A	#N/A		2.96019	0.000221152					no	no	no	no	no	no	no	no	no	no	yes	no	no	no	no	1
2170	TRIUR3_10434_BLOCK_2	TRIUR3_10434	4.93602	0.300376	0.0608538	-4.03851	6.89789e-07	3.75332e-06	A	#N/A	#N/A	#N/A	#N/A	-4.68228	4.28094e-06						-4.68228	4.28094e-06	no	no	no	no	no	no	no	no	no	no	no	no	no	yes	no	1
2171	TRIUR3_10437	TRIUR3_10437	92.3972	48.6097	0.526095	-0.926605	0.000207505	0.000767404	A	#N/A	#N/A	#N/A	#N/A	#N/A	#N/A								yes	no	no	no	no	no	no	no	no	no	no	no	no	no	no	1
2172	TRIUR3_10443	TRIUR3_10443	236.323	515.256	2.1803	1.12453	3.70581e-09	2.63341e-08	B	1.78559	0.000193549	1.18301	1.27755e-13	#N/A	#N/A		1.78559	0.000193549	1.18301	1.27755e-13			no	no	no	no	yes	no	no	no	no	no	no	no	no	no	no	1
2173	TRIUR3_10448_BLOCK_1	TRIUR3_10448	9.18085	0.716711	0.0780659	-3.67916	2.89745e-09	2.07938e-08	A	#N/A	#N/A	-3.15177	1.05999e-07	-5.02719	7.98519e-06				-3.15177	1.05999e-07	-5.02719	7.98519e-06	no	no	no	no	no	yes	no	no	no	no	no	no	no	no	no	1
2178	TRIUR3_10462	TRIUR3_10462	133.139	1295.85	9.73309	3.2829	1.38188e-58	1.34245e-56	B	4.0874	1.84356e-15	3.07119	6.14863e-73	2.67494	1.69395e-28		4.0874	1.84356e-15	3.07119	6.14863e-73	2.67494	1.69395e-28	no	no	yes	no	no	no	no	no	no	no	no	no	no	no	no	1
2179	TRIUR3_10463	TRIUR3_10463	34.1778	13.3663	0.391083	-1.35445	1.16735e-05	5.29863e-05	A	-1.8584	0.00385984	#N/A	#N/A	#N/A	#N/A		-1.8584	0.00385984					no	no	no	no	no	no	no	no	no	yes	no	no	no	no	no	1
2180	TRIUR3_10465_BLOCK_1	TRIUR3_10465	13.7027	1.07892	0.0787375	-3.6668	8.26651e-12	7.70188e-11	A	-3.92146	0.000712688	-3.79049	3.5727e-05	-3.20763	0.000277015		-3.92146	0.000712688	-3.79049	3.5727e-05	-3.20763	0.000277015	no	yes	no	no	no	no	no	no	no	no	no	no	no	no	no	1
2181	TRIUR3_10467_BLOCK_2	TRIUR3_10467	10.8163	0.376669	0.0348242	-4.84377	5.47783e-11	4.7022e-10	A	-4.95137	2.24061e-06	#N/A	#N/A	#N/A	#N/A		-4.95137	2.24061e-06					no	no	no	no	no	no	no	no	no	yes	no	no	no	no	no	1
2192	TRIUR3_10494	TRIUR3_10494	0.218452	3.61766	16.5604	4.04967	0.000237851	0.000869535	B	#N/A	#N/A	#N/A	#N/A	3.77209	0.00301817						3.77209	0.00301817	no	no	no	no	no	no	no	no	no	no	no	no	no	no	yes	1
2201	TRIUR3_10538	TRIUR3_10538	817.5	1549.69	1.89564	0.922686	7.55692e-06	3.55895e-05	B	#N/A	#N/A	#N/A	#N/A	#N/A	#N/A								yes	no	no	no	no	no	no	no	no	no	no	no	no	no	no	1
2202	TRIUR3_10540	TRIUR3_10540	12.7163	1.6633	0.1308	-2.93457	7.47341e-06	3.52685e-05	A	#N/A	#N/A	-2.93651	0.000238147	#N/A	#N/A				-2.93651	0.000238147			no	no	no	no	no	no	no	no	no	no	no	yes	no	no	no	1
2207	TRIUR3_10551_BLOCK_2	TRIUR3_10551	81.7659	41.9455	0.512996	-0.962981	9.23112e-06	4.27779e-05	A	#N/A	#N/A	-0.982771	4.099e-05	-0.968303	0.00128399				-0.982771	4.099e-05	-0.968303	0.00128399	no	no	no	no	no	yes	no	no	no	no	no	no	no	no	no	1
2217	TRIUR3_10621_BLOCK_1	TRIUR3_10621	18.461	147.394	7.98408	2.99713	6.20879e-08	3.83108e-07	B	3.05483	8.35694e-06	3.02409	8.35746e-06	#N/A	#N/A		3.05483	8.35694e-06	3.02409	8.35746e-06			no	no	no	no	yes	no	no	no	no	no	no	no	no	no	no	1
2222	TRIUR3_10652	TRIUR3_10652	127.039	70.8859	0.557987	-0.841697	8.65565e-07	4.6338e-06	A	#N/A	#N/A	-1.71057	5.60649e-10	-0.996259	0.00144204				-1.71057	5.60649e-10	-0.996259	0.00144204	no	no	no	no	no	yes	no	no	no	no	no	no	no	no	no	1
2227	TRIUR3_10656	TRIUR3_10656	194.968	80.6143	0.413474	-1.27413	7.58872e-07	4.09564e-06	A	-1.55938	0.00018295	#N/A	#N/A	-1.73006	5.71113e-05		-1.55938	0.00018295			-1.73006	5.71113e-05	no	no	no	no	no	no	no	yes	no	no	no	no	no	no	no	1
2229	TRIUR3_10658	TRIUR3_10658	41.6064	105.849	2.54406	1.34713	2.77956e-08	1.78708e-07	B	2.34724	8.89133e-07	0.937244	2.24894e-05	0.983712	0.00473297		2.34724	8.89133e-07	0.937244	2.24894e-05	0.983712	0.00473297	no	no	yes	no	no	no	no	no	no	no	no	no	no	no	no	1
2231	TRIUR3_10672	TRIUR3_10672	29.6124	1.3428	0.045346	-4.46288	4.85899e-13	5.08629e-12	A	#N/A	#N/A	-3.18197	1.55494e-14	-5.03984	1.06274e-05				-3.18197	1.55494e-14	-5.03984	1.06274e-05	no	no	no	no	no	yes	no	no	no	no	no	no	no	no	no	1
2232	TRIUR3_10674	TRIUR3_10674	7.22788	0.272604	0.0377156	-4.72869	9.85391e-05	0.000382163	A	#N/A	#N/A	#N/A	#N/A	-6.82515	8.6514e-05						-6.82515	8.6514e-05	no	no	no	no	no	no	no	no	no	no	no	no	no	yes	no	1
2233	TRIUR3_10676	TRIUR3_10676	79.7345	170.136	2.13378	1.09341	1.54104e-07	9.04638e-07	B	1.46674	0.00649694	0.959708	1.03282e-06	1.08132	8.33202e-05		1.46674	0.00649694	0.959708	1.03282e-06	1.08132	8.33202e-05	no	no	yes	no	no	no	no	no	no	no	no	no	no	no	no	1
2239	TRIUR3_10708_BLOCK_2	TRIUR3_10708	10.3623	1.64275	0.158531	-2.65716	6.75181e-07	3.68138e-06	A	#N/A	#N/A	-2.83086	4.56388e-05	-2.45299	0.00178015				-2.83086	4.56388e-05	-2.45299	0.00178015	no	no	no	no	no	yes	no	no	no	no	no	no	no	no	no	1
2243	TRIUR3_10714_BLOCK_3	TRIUR3_10714	27.4684	0.526588	0.0191707	-5.70495	2.98631e-32	1.09123e-30	A	#N/A	#N/A	-5.40599	3.46702e-33	#N/A	#N/A				-5.40599	3.46702e-33			no	no	no	no	no	no	no	no	no	no	no	yes	no	no	no	1
2245	TRIUR3_10722	TRIUR3_10722	35.1086	14.3247	0.40801	-1.29332	1.6729e-06	8.60873e-06	A	#N/A	#N/A	-0.949724	0.00115671	-2.11315	0.000181113				-0.949724	0.00115671	-2.11315	0.000181113	no	no	no	no	no	yes	no	no	no	no	no	no	no	no	no	1
2248	TRIUR3_10729_BLOCK_3	TRIUR3_10729	5.56851	17.1837	3.08587	1.62568	3.05633e-05	0.000129435	B	#N/A	#N/A	#N/A	#N/A	1.2744	0.00605722						1.2744	0.00605722	no	no	no	no	no	no	no	no	no	no	no	no	no	no	yes	1
2253	TRIUR3_10744	TRIUR3_10744	18.8849	0.430844	0.0228142	-5.45392	2.92445e-22	6.14675e-21	A	#N/A	#N/A	-4.75764	4.67977e-22	#N/A	#N/A				-4.75764	4.67977e-22			no	no	no	no	no	no	no	no	no	no	no	yes	no	no	no	1
2256	TRIUR3_10747	TRIUR3_10747	34.2743	2.23298	0.0651504	-3.94008	6.03867e-18	9.35877e-17	A	-3.77206	0.000359179	-3.4542	3.84503e-08	-4.58968	9.52789e-14		-3.77206	0.000359179	-3.4542	3.84503e-08	-4.58968	9.52789e-14	no	yes	no	no	no	no	no	no	no	no	no	no	no	no	no	1
2259	TRIUR3_10760_BLOCK_2	TRIUR3_10760	42.6046	13.3235	0.312723	-1.67704	7.28432e-05	0.000289555	A	-2.64007	1.58024e-07	#N/A	#N/A	#N/A	#N/A		-2.64007	1.58024e-07					no	no	no	no	no	no	no	no	no	yes	no	no	no	no	no	1
2260	TRIUR3_10762_BLOCK_1	TRIUR3_10762	0.568188	34.7202	61.1068	5.93326	2.27639e-37	1.04217e-35	B	#N/A	#N/A	5.62169	4.54381e-16	4.8397	1.91133e-16				5.62169	4.54381e-16	4.8397	1.91133e-16	no	no	no	no	no	no	yes	no	no	no	no	no	no	no	no	1
2266	TRIUR3_10774	TRIUR3_10774	169.961	287.021	1.68875	0.755954	2.0654e-05	8.99069e-05	B	#N/A	#N/A	0.859417	1.53934e-06	0.815824	0.00191288				0.859417	1.53934e-06	0.815824	0.00191288	no	no	no	no	no	no	yes	no	no	no	no	no	no	no	no	1
2268	TRIUR3_10776	TRIUR3_10776	28.9781	14.1082	0.486859	-1.03842	9.11911e-05	0.000356792	A	#N/A	#N/A	-1.39047	0.000163967	-1.18301	0.00324038				-1.39047	0.000163967	-1.18301	0.00324038	no	no	no	no	no	yes	no	no	no	no	no	no	no	no	no	1
2271	TRIUR3_10802	TRIUR3_10802	209.218	432.445	2.06696	1.04751	1.96089e-08	1.28882e-07	B	1.22241	0.000745564	1.16887	4.30899e-12	0.866098	0.000810945		1.22241	0.000745564	1.16887	4.30899e-12	0.866098	0.000810945	no	no	yes	no	no	no	no	no	no	no	no	no	no	no	no	1
2274	TRIUR3_10824_BLOCK_1	TRIUR3_10824	392.47	105.9	0.269829	-1.88988	5.32279e-12	5.07801e-11	A	#N/A	#N/A	-2.04712	1.19465e-07	-1.90118	1.73821e-05				-2.04712	1.19465e-07	-1.90118	1.73821e-05	no	no	no	no	no	yes	no	no	no	no	no	no	no	no	no	1
2275	TRIUR3_10824_BLOCK_2	TRIUR3_10824	94.7669	45.5107	0.480238	-1.05818	2.85253e-06	1.42913e-05	A	#N/A	#N/A	-1.34245	1.02172e-05	#N/A	#N/A				-1.34245	1.02172e-05			no	no	no	no	no	no	no	no	no	no	no	yes	no	no	no	1
2277	TRIUR3_10841	TRIUR3_10841	23.4824	49.6772	2.1155	1.081	7.00844e-05	0.000279426	B	#N/A	#N/A	#N/A	#N/A	1.18633	0.00248598						1.18633	0.00248598	no	no	no	no	no	no	no	no	no	no	no	no	no	no	yes	1
2283	TRIUR3_10868_BLOCK_2	TRIUR3_10868	1.61416	19.3946	12.0153	3.58681	3.14966e-20	5.68939e-19	B	#N/A	#N/A	5.54598	1.17498e-27	#N/A	#N/A				5.54598	1.17498e-27			no	no	no	no	no	no	no	no	no	no	no	no	yes	no	no	1
2286	TRIUR3_10893	TRIUR3_10893	136.682	499.589	3.65511	1.86991	3.83569e-20	6.91291e-19	B	2.20369	3.09721e-11	1.76944	7.31837e-23	1.19464	7.2129e-06		2.20369	3.09721e-11	1.76944	7.31837e-23	1.19464	7.2129e-06	no	no	yes	no	no	no	no	no	no	no	no	no	no	no	no	1
2288	TRIUR3_10912	TRIUR3_10912	1.33371	7.82146	5.86446	2.552	1.51538e-05	6.72133e-05	B	#N/A	#N/A	4.71762	1.39477e-10	#N/A	#N/A				4.71762	1.39477e-10			no	no	no	no	no	no	no	no	no	no	no	no	yes	no	no	1
2292	TRIUR3_10937	TRIUR3_10937	237.427	321.334	1.3534	0.43659	0.000269171	0.000975088	B	-1.17422	0.00520049	1.85524	1.42447e-28	#N/A	#N/A		-1.17422	0.00520049	1.85524	1.42447e-28			no	no	no	no	no	no	no	no	no	no	no	no	no	no	no	0
2298	TRIUR3_10987	TRIUR3_10987	84.0797	37.2975	0.443597	-1.17268	1.70027e-07	9.91536e-07	A	-1.38304	0.000495782	-1.56242	5.02235e-05	#N/A	#N/A		-1.38304	0.000495782	-1.56242	5.02235e-05			no	no	no	yes	no	no	no	no	no	no	no	no	no	no	no	1
2299	TRIUR3_10998	TRIUR3_10998	1092.89	561.016	0.513332	-0.962035	4.66204e-05	0.000192324	A	-1.43034	4.34904e-06	#N/A	#N/A	-2.21241	1.31235e-06		-1.43034	4.34904e-06			-2.21241	1.31235e-06	no	no	no	no	no	no	no	yes	no	no	no	no	no	no	no	1
2300	TRIUR3_11001	TRIUR3_11001	43.1734	11.1128	0.257401	-1.95791	1.06373e-06	5.62662e-06	A	#N/A	#N/A	-1.22315	0.00814973	-2.10588	5.71113e-05				-1.22315	0.00814973	-2.10588	5.71113e-05	no	no	no	no	no	yes	no	no	no	no	no	no	no	no	no	1
2305	TRIUR3_11025	TRIUR3_11025	65.576	28.4004	0.433091	-1.20726	1.44617e-05	6.44306e-05	A	-1.71246	0.00583122	-0.755488	0.00631112	-1.15407	0.0081944		-1.71246	0.00583122	-0.755488	0.00631112	-1.15407	0.0081944	no	yes	no	no	no	no	no	no	no	no	no	no	no	no	no	1
2306	TRIUR3_11026	TRIUR3_11026	165.282	91.3651	0.552784	-0.855211	0.000198278	0.000736012	A	-2.65117	3.93158e-09	-0.898664	5.75086e-05	#N/A	#N/A		-2.65117	3.93158e-09	-0.898664	5.75086e-05			no	no	no	yes	no	no	no	no	no	no	no	no	no	no	no	1
2310	TRIUR3_11053_BLOCK_1	TRIUR3_11053	4.2615	0.11474	0.0269247	-5.21493	3.23383e-07	1.827e-06	A	#N/A	#N/A	#N/A	#N/A	#N/A	#N/A								yes	no	no	no	no	no	no	no	no	no	no	no	no	no	no	1
2312	TRIUR3_11053_BLOCK_3	TRIUR3_11053	4.29433	0.252307	0.0587536	-4.08918	2.83183e-05	0.00012044	A	#N/A	#N/A	#N/A	#N/A	-4.77697	0.000179913						-4.77697	0.000179913	no	no	no	no	no	no	no	no	no	no	no	no	no	yes	no	1
2316	TRIUR3_11078	TRIUR3_11078	72.646	35.8007	0.492811	-1.02089	3.28112e-06	1.63461e-05	A	#N/A	#N/A	-1.62229	8.56992e-08	#N/A	#N/A				-1.62229	8.56992e-08			no	no	no	no	no	no	no	no	no	no	no	yes	no	no	no	1
2321	TRIUR3_11098	TRIUR3_11098	19.2083	1.95303	0.101676	-3.29794	1.80581e-13	1.96249e-12	A	#N/A	#N/A	-2.66019	0.00034734	-2.91457	5.84103e-06				-2.66019	0.00034734	-2.91457	5.84103e-06	no	no	no	no	no	yes	no	no	no	no	no	no	no	no	no	1
2322	TRIUR3_11107	TRIUR3_11107	42.0459	16.4985	0.392393	-1.34963	1.75303e-07	1.02156e-06	A	#N/A	#N/A	-1.44251	0.000247717	-1.47439	0.000229478				-1.44251	0.000247717	-1.47439	0.000229478	no	no	no	no	no	yes	no	no	no	no	no	no	no	no	no	1
2323	TRIUR3_11118	TRIUR3_11118	370.561	116.527	0.314461	-1.66905	3.34823e-15	4.21359e-14	A	-1.17398	0.00507336	-1.96986	8.17633e-14	-2.51088	4.86389e-20		-1.17398	0.00507336	-1.96986	8.17633e-14	-2.51088	4.86389e-20	no	yes	no	no	no	no	no	no	no	no	no	no	no	no	no	1
2326	TRIUR3_11132	TRIUR3_11132	11.4974	1.97071	0.171405	-2.54452	4.86299e-07	2.6958e-06	A	#N/A	#N/A	#N/A	#N/A	-2.5256	1.20704e-06						-2.5256	1.20704e-06	no	no	no	no	no	no	no	no	no	no	no	no	no	yes	no	1
2327	TRIUR3_11141	TRIUR3_11141	57.7652	0.706631	0.0122328	-6.3531	1.79818e-58	1.72581e-56	A	-6.89874	6.39792e-11	#N/A	#N/A	-5.94353	4.47047e-37		-6.89874	6.39792e-11			-5.94353	4.47047e-37	no	no	no	no	no	no	no	yes	no	no	no	no	no	no	no	1
2332	TRIUR3_11155	TRIUR3_11155	55.4311	23.7714	0.428846	-1.22147	1.64892e-06	8.50182e-06	A	#N/A	#N/A	-1.32694	0.000139878	#N/A	#N/A				-1.32694	0.000139878			no	no	no	no	no	no	no	no	no	no	no	yes	no	no	no	1
2334	TRIUR3_11157	TRIUR3_11157	20.0486	65.714	3.27774	1.7127	1.47867e-12	1.47979e-11	B	2.60355	8.80776e-05	1.76987	1.46609e-07	1.43115	7.98519e-06		2.60355	8.80776e-05	1.76987	1.46609e-07	1.43115	7.98519e-06	no	no	yes	no	no	no	no	no	no	no	no	no	no	no	no	1
2339	TRIUR3_11178_BLOCK_1	TRIUR3_11178	0.584659	7.57896	12.963	3.69633	7.1054e-09	4.87525e-08	B	#N/A	#N/A	4.47976	2.12176e-10	#N/A	#N/A				4.47976	2.12176e-10			no	no	no	no	no	no	no	no	no	no	no	no	yes	no	no	1
2340	TRIUR3_11178_BLOCK_2	TRIUR3_11178	10.4754	24.453	2.33433	1.22301	7.89655e-09	5.39022e-08	B	-2.8236	0.00218613	2.83711	1.2594e-20	#N/A	#N/A		-2.8236	0.00218613	2.83711	1.2594e-20			no	no	no	no	no	no	no	no	no	no	no	no	no	no	no	0
2341	TRIUR3_11184	TRIUR3_11184	0.645567	8.95575	13.8727	3.79417	2.53171e-09	1.82347e-08	B	#N/A	#N/A	2.93995	0.000149566	4.44771	9.8638e-05				2.93995	0.000149566	4.44771	9.8638e-05	no	no	no	no	no	no	yes	no	no	no	no	no	no	no	no	1
2345	TRIUR3_11212_BLOCK_1	TRIUR3_11212	10.5056	0.784636	0.0746875	-3.74299	3.7992e-05	0.000158785	A	-4.86758	0.00834747	#N/A	#N/A	#N/A	#N/A		-4.86758	0.00834747					no	no	no	no	no	no	no	no	no	yes	no	no	no	no	no	1
2347	TRIUR3_11214_BLOCK_2	TRIUR3_11214	15.7753	1.80985	0.114727	-3.12373	1.13374e-05	5.16077e-05	A	#N/A	#N/A	-2.99242	2.70058e-09	#N/A	#N/A				-2.99242	2.70058e-09			no	no	no	no	no	no	no	no	no	no	no	yes	no	no	no	1
2348	TRIUR3_11236	TRIUR3_11236	88.4629	3.33423	0.0376907	-4.72965	7.19754e-26	1.83181e-24	A	#N/A	#N/A	#N/A	#N/A	-4.73918	1.54032e-25						-4.73918	1.54032e-25	no	no	no	no	no	no	no	no	no	no	no	no	no	yes	no	1
2357	TRIUR3_11275	TRIUR3_11275	33.9097	71.4905	2.10826	1.07605	1.21828e-07	7.275e-07	B	-6.3882	3.98462e-08	-4.63534	3.22258e-17	2.76527	1.46829e-16		-6.3882	3.98462e-08	-4.63534	3.22258e-17	2.76527	1.46829e-16	no	no	no	yes	no	no	no	no	no	no	no	no	no	no	no	1
2360	TRIUR3_11282_BLOCK_1	TRIUR3_11282	6.79723	214.273	31.5236	4.97836	7.48485e-52	6.02266e-50	B	#N/A	#N/A	#N/A	#N/A	5.26355	1.01924e-57						5.26355	1.01924e-57	no	no	no	no	no	no	no	no	no	no	no	no	no	no	yes	1
2365	TRIUR3_11306	TRIUR3_11306	46.8836	12.226	0.260773	-1.93913	2.2009e-09	1.59675e-08	A	-1.71372	0.00724107	-2.24809	2.13871e-08	-2.52592	2.4735e-05		-1.71372	0.00724107	-2.24809	2.13871e-08	-2.52592	2.4735e-05	no	yes	no	no	no	no	no	no	no	no	no	no	no	no	no	1
2369	TRIUR3_11329	TRIUR3_11329	13.8806	0.197155	0.0142037	-6.13759	1.57592e-18	2.59913e-17	A	#N/A	#N/A	-4.42882	0.000203778	-6.15881	1.70326e-12				-4.42882	0.000203778	-6.15881	1.70326e-12	no	no	no	no	no	yes	no	no	no	no	no	no	no	no	no	1
2371	TRIUR3_11342_BLOCK_1	TRIUR3_11342	6.24032	21.9077	3.51066	1.81174	1.76909e-07	1.03016e-06	B	#N/A	#N/A	1.76641	1.51631e-09	#N/A	#N/A				1.76641	1.51631e-09			no	no	no	no	no	no	no	no	no	no	no	no	yes	no	no	1
2374	TRIUR3_11350	TRIUR3_11350	232.04	116.925	0.503902	-0.988785	1.20523e-06	6.33722e-06	A	-1.14097	0.0020368	-1.07282	4.77955e-07	#N/A	#N/A		-1.14097	0.0020368	-1.07282	4.77955e-07			no	no	no	yes	no	no	no	no	no	no	no	no	no	no	no	1
2377	TRIUR3_11364	TRIUR3_11364	0.0857369	3.74176	43.6424	5.44766	2.31065e-06	1.1709e-05	B	#N/A	#N/A	5.39046	2.62355e-08	#N/A	#N/A				5.39046	2.62355e-08			no	no	no	no	no	no	no	no	no	no	no	no	yes	no	no	1
2381	TRIUR3_11385_BLOCK_1	TRIUR3_11385	0.244433	3.23933	13.2524	3.72818	0.000200955	0.000744561	B	#N/A	#N/A	3.97428	6.41436e-05	#N/A	#N/A				3.97428	6.41436e-05			no	no	no	no	no	no	no	no	no	no	no	no	yes	no	no	1
2384	TRIUR3_11388_BLOCK_3	TRIUR3_11388	51.701	10.5344	0.203756	-2.29509	1.15318e-16	1.66966e-15	A	-2.57761	0.00057843	-1.90767	3.88205e-10	-2.47908	5.20363e-11		-2.57761	0.00057843	-1.90767	3.88205e-10	-2.47908	5.20363e-11	no	yes	no	no	no	no	no	no	no	no	no	no	no	no	no	1
2385	TRIUR3_11400_BLOCK_2	TRIUR3_11400	5.35384	1.32299	0.24711	-2.01677	0.000125497	0.000479019	A	#N/A	#N/A	-3.25896	0.000166646	#N/A	#N/A				-3.25896	0.000166646			no	no	no	no	no	no	no	no	no	no	no	yes	no	no	no	1
2388	TRIUR3_11414	TRIUR3_11414	3.27857	131.734	40.1802	5.32841	9.74199e-68	1.23182e-65	B	5.09259	5.85177e-11	5.33244	3.02356e-53	5.59778	1.62649e-48		5.09259	5.85177e-11	5.33244	3.02356e-53	5.59778	1.62649e-48	no	no	yes	no	no	no	no	no	no	no	no	no	no	no	no	1
2391	TRIUR3_11431	TRIUR3_11431	136.764	231.045	1.68937	0.756482	9.19285e-05	0.000359324	B	#N/A	#N/A	0.583889	0.00310845	0.896247	0.000726222				0.583889	0.00310845	0.896247	0.000726222	no	no	no	no	no	no	yes	no	no	no	no	no	no	no	no	1
2394	TRIUR3_11439_BLOCK_2	TRIUR3_11439	432.533	258.211	0.596975	-0.744257	1.27338e-05	5.74066e-05	A	#N/A	#N/A	-1.16369	1.05915e-12	#N/A	#N/A				-1.16369	1.05915e-12			no	no	no	no	no	no	no	no	no	no	no	yes	no	no	no	1
2395	TRIUR3_11448	TRIUR3_11448	609.02	297.565	0.488596	-1.03329	6.41517e-08	3.94619e-07	A	#N/A	#N/A	-0.988566	1.51529e-05	-1.02574	5.32804e-05				-0.988566	1.51529e-05	-1.02574	5.32804e-05	no	no	no	no	no	yes	no	no	no	no	no	no	no	no	no	1
2398	TRIUR3_11462_BLOCK_2	TRIUR3_11462	47.0959	9.11974	0.193642	-2.36854	3.51724e-17	5.27652e-16	A	#N/A	#N/A	-2.52994	5.80168e-11	-2.27687	7.79326e-09				-2.52994	5.80168e-11	-2.27687	7.79326e-09	no	no	no	no	no	yes	no	no	no	no	no	no	no	no	no	1
2400	TRIUR3_11469_BLOCK_2	TRIUR3_11469	294.26	64.3634	0.218729	-2.19278	3.79594e-25	9.27559e-24	A	-1.43544	0.00269477	-2.44383	5.37163e-13	-3.43355	4.15022e-25		-1.43544	0.00269477	-2.44383	5.37163e-13	-3.43355	4.15022e-25	no	yes	no	no	no	no	no	no	no	no	no	no	no	no	no	1
2402	TRIUR3_11475	TRIUR3_11475	94.0013	31.9515	0.339905	-1.5568	1.78106e-10	1.44923e-09	A	-2.60727	1.27835e-06	#N/A	#N/A	-1.65146	1.47698e-06		-2.60727	1.27835e-06			-1.65146	1.47698e-06	no	no	no	no	no	no	no	yes	no	no	no	no	no	no	no	1
2410	TRIUR3_11518	TRIUR3_11518	112.651	298.881	2.65316	1.40771	3.99288e-06	1.9622e-05	B	1.4618	8.81224e-05	1.52214	0.000341243	#N/A	#N/A		1.4618	8.81224e-05	1.52214	0.000341243			no	no	no	no	yes	no	no	no	no	no	no	no	no	no	no	1
2412	TRIUR3_11534_BLOCK_1	TRIUR3_11534	239.57	106.154	0.443102	-1.17429	1.38806e-09	1.02763e-08	A	#N/A	#N/A	-1.19303	4.62672e-07	-1.14165	0.000110959				-1.19303	4.62672e-07	-1.14165	0.000110959	no	no	no	no	no	yes	no	no	no	no	no	no	no	no	no	1
2413	TRIUR3_11534_BLOCK_2	TRIUR3_11534	125.08	15.209	0.121593	-3.03986	8.36805e-33	3.15924e-31	A	-3.21556	4.13303e-10	-3.14862	3.14921e-23	-2.40974	5.21032e-06		-3.21556	4.13303e-10	-3.14862	3.14921e-23	-2.40974	5.21032e-06	no	yes	no	no	no	no	no	no	no	no	no	no	no	no	no	1
2414	TRIUR3_11537_BLOCK_1	TRIUR3_11537	2.2345	21.8584	9.78221	3.29016	2.84657e-16	3.9643e-15	B	#N/A	#N/A	3.40844	1.2419e-14	3.28995	4.48661e-08				3.40844	1.2419e-14	3.28995	4.48661e-08	no	no	no	no	no	no	yes	no	no	no	no	no	no	no	no	1
2415	TRIUR3_11537_BLOCK_2	TRIUR3_11537	20.1668	0.810741	0.0402017	-4.6366	2.58933e-21	5.1056e-20	A	#N/A	#N/A	-5.57314	1.1688e-18	-4.11033	1.7631e-08				-5.57314	1.1688e-18	-4.11033	1.7631e-08	no	no	no	no	no	yes	no	no	no	no	no	no	no	no	no	1
2416	TRIUR3_11542	TRIUR3_11542	5.21609	16.0116	3.06965	1.61807	3.15804e-05	0.000133601	B	#N/A	#N/A	2.27694	2.22505e-05	#N/A	#N/A				2.27694	2.22505e-05			no	no	no	no	no	no	no	no	no	no	no	no	yes	no	no	1
2417	TRIUR3_11554	TRIUR3_11554	120.414	50.027	0.415459	-1.26722	3.55754e-09	2.53483e-08	A	-1.78947	0.000841791	-1.06713	4.25234e-07	-1.19322	2.53196e-05		-1.78947	0.000841791	-1.06713	4.25234e-07	-1.19322	2.53196e-05	no	yes	no	no	no	no	no	no	no	no	no	no	no	no	no	1
2418	TRIUR3_11555	TRIUR3_11555	103.006	49.6381	0.481894	-1.05321	7.51295e-07	4.06301e-06	A	#N/A	#N/A	-0.882399	0.000343772	-1.29659	8.93895e-06				-0.882399	0.000343772	-1.29659	8.93895e-06	no	no	no	no	no	yes	no	no	no	no	no	no	no	no	no	1
2420	TRIUR3_11580	TRIUR3_11580	81.8786	257.952	3.15042	1.65555	3.71219e-13	3.91673e-12	B	3.30583	2.78484e-16	0.745429	0.000257423	1.42702	3.86689e-08		3.30583	2.78484e-16	0.745429	0.000257423	1.42702	3.86689e-08	no	no	yes	no	no	no	no	no	no	no	no	no	no	no	no	1
2426	TRIUR3_11622	TRIUR3_11622	157.658	56.7799	0.360146	-1.47335	2.83902e-10	2.24808e-09	A	-2.27955	2.42877e-09	-1.24616	8.89764e-07	#N/A	#N/A		-2.27955	2.42877e-09	-1.24616	8.89764e-07			no	no	no	yes	no	no	no	no	no	no	no	no	no	no	no	1
2431	TRIUR3_11636_BLOCK_2	TRIUR3_11636	70.3972	115.899	1.64636	0.719277	9.31984e-05	0.000363218	B	#N/A	#N/A	0.943456	5.00548e-07	#N/A	#N/A				0.943456	5.00548e-07			no	no	no	no	no	no	no	no	no	no	no	no	yes	no	no	1
2434	TRIUR3_11641	TRIUR3_11641	23.4969	44.6045	1.89831	0.924717	2.27219e-05	9.82644e-05	B	-4.774	0.000588147	#N/A	#N/A	2.24015	1.42373e-07		-4.774	0.000588147			2.24015	1.42373e-07	no	no	no	no	no	no	no	no	no	no	no	no	no	no	no	0
2440	TRIUR3_11669	TRIUR3_11669	58.4219	23.3009	0.398838	-1.32613	5.77937e-07	3.17288e-06	A	#N/A	#N/A	-0.729047	0.00841871	-1.83767	4.34389e-08				-0.729047	0.00841871	-1.83767	4.34389e-08	no	no	no	no	no	yes	no	no	no	no	no	no	no	no	no	1
2443	TRIUR3_11682	TRIUR3_11682	76.0333	349.812	4.60077	2.20188	1.99767e-27	5.52549e-26	B	2.4886	3.29816e-11	2.1319	2.36356e-32	1.97192	4.90419e-12		2.4886	3.29816e-11	2.1319	2.36356e-32	1.97192	4.90419e-12	no	no	yes	no	no	no	no	no	no	no	no	no	no	no	no	1
2457	TRIUR3_11732	TRIUR3_11732	6.96176	0.0955428	0.0137239	-6.18716	5.85131e-11	5.00661e-10	A	#N/A	#N/A	#N/A	#N/A	#N/A	#N/A								yes	no	no	no	no	no	no	no	no	no	no	no	no	no	no	1
2462	TRIUR3_11748_BLOCK_2	TRIUR3_11748	16.6745	3.29467	0.197588	-2.33943	2.83536e-07	1.61102e-06	A	-2.61393	0.000249053	-2.39839	0.00303097	#N/A	#N/A		-2.61393	0.000249053	-2.39839	0.00303097			no	no	no	yes	no	no	no	no	no	no	no	no	no	no	no	1
2463	TRIUR3_11751	TRIUR3_11751	67.3109	28.7004	0.426386	-1.22977	4.85523e-08	3.03824e-07	A	#N/A	#N/A	-0.995269	0.000236784	-1.62719	2.2531e-07				-0.995269	0.000236784	-1.62719	2.2531e-07	no	no	no	no	no	yes	no	no	no	no	no	no	no	no	no	1
2464	TRIUR3_11752	TRIUR3_11752	30.2176	0.575134	0.019033	-5.71535	1.06744e-28	3.16104e-27	A	-4.99847	3.55997e-10	#N/A	#N/A	#N/A	#N/A		-4.99847	3.55997e-10					no	no	no	no	no	no	no	no	no	yes	no	no	no	no	no	1
2467	TRIUR3_11761	TRIUR3_11761	73.6591	13.4102	0.182058	-2.45753	5.62626e-22	1.16412e-20	A	-2.43622	0.00788377	-2.67933	4.43365e-23	-2.24492	1.00757e-10		-2.43622	0.00788377	-2.67933	4.43365e-23	-2.24492	1.00757e-10	no	yes	no	no	no	no	no	no	no	no	no	no	no	no	no	1
2468	TRIUR3_11762	TRIUR3_11762	4.76894	0.0513271	0.0107628	-6.53781	1.2269e-07	7.32094e-07	A	#N/A	#N/A	#N/A	#N/A	-5.42751	0.000998937						-5.42751	0.000998937	no	no	no	no	no	no	no	no	no	no	no	no	no	yes	no	1
2469	TRIUR3_11764	TRIUR3_11764	365.706	156.932	0.42912	-1.22055	1.25785e-07	7.48322e-07	A	-1.22204	0.000527652	#N/A	#N/A	#N/A	#N/A		-1.22204	0.000527652					no	no	no	no	no	no	no	no	no	yes	no	no	no	no	no	1
2479	TRIUR3_11801	TRIUR3_11801	55.844	1.67398	0.0299761	-5.06004	1.96812e-34	7.99902e-33	A	-4.23696	4.27448e-10	-5.70221	1.50209e-15	#N/A	#N/A		-4.23696	4.27448e-10	-5.70221	1.50209e-15			no	no	no	yes	no	no	no	no	no	no	no	no	no	no	no	1
2481	TRIUR3_11814	TRIUR3_11814	254.894	144.694	0.567661	-0.816898	0.000133422	0.000506839	A	#N/A	#N/A	-0.955009	0.0042983	#N/A	#N/A				-0.955009	0.0042983			no	no	no	no	no	no	no	no	no	no	no	yes	no	no	no	1
2488	TRIUR3_11842_BLOCK_1	TRIUR3_11842	0.696375	9.68021	13.9009	3.7971	3.42829e-10	2.69859e-09	B	#N/A	#N/A	3.82801	4.97128e-10	3.71264	9.90911e-05				3.82801	4.97128e-10	3.71264	9.90911e-05	no	no	no	no	no	no	yes	no	no	no	no	no	no	no	no	1
2489	TRIUR3_11842_BLOCK_2	TRIUR3_11842	8.7044	21.2643	2.44294	1.28862	6.71569e-05	0.000269372	B	#N/A	#N/A	1.40938	4.7562e-05	#N/A	#N/A				1.40938	4.7562e-05			no	no	no	no	no	no	no	no	no	no	no	no	yes	no	no	1
2506	TRIUR3_11917	TRIUR3_11917	68.5661	26.2565	0.382937	-1.38482	4.72418e-09	3.30692e-08	A	#N/A	#N/A	-1.42957	3.75377e-12	#N/A	#N/A				-1.42957	3.75377e-12			no	no	no	no	no	no	no	no	no	no	no	yes	no	no	no	1
2512	TRIUR3_11957	TRIUR3_11957	38.1916	18.9656	0.496592	-1.00987	4.02891e-05	0.000167944	A	#N/A	#N/A	-1.39486	0.000203778	#N/A	#N/A				-1.39486	0.000203778			no	no	no	no	no	no	no	no	no	no	no	yes	no	no	no	1
2516	TRIUR3_11970_BLOCK_2	TRIUR3_11970	13.6721	0.962708	0.0704138	-3.828	4.98155e-13	5.19412e-12	A	#N/A	#N/A	-3.76289	2.73032e-19	#N/A	#N/A				-3.76289	2.73032e-19			no	no	no	no	no	no	no	no	no	no	no	yes	no	no	no	1
2519	TRIUR3_11974	TRIUR3_11974	255.74	123.579	0.483221	-1.04924	1.73573e-08	1.15032e-07	A	#N/A	#N/A	-1.1071	2.14692e-08	-1.18145	1.47643e-05				-1.1071	2.14692e-08	-1.18145	1.47643e-05	no	no	no	no	no	yes	no	no	no	no	no	no	no	no	no	1
2529	TRIUR3_12041	TRIUR3_12041	37.7422	467.934	12.3982	3.63206	4.10492e-74	6.53995e-72	B	3.06178	4.57645e-05	4.8015	1.66284e-153	#N/A	#N/A		3.06178	4.57645e-05	4.8015	1.66284e-153			no	no	no	no	yes	no	no	no	no	no	no	no	no	no	no	1
2532	TRIUR3_12046_BLOCK_1	TRIUR3_12046	4.73878	0.0428028	0.00903245	-6.79067	1.801e-06	9.25002e-06	A	#N/A	#N/A	#N/A	#N/A	#N/A	#N/A								yes	no	no	no	no	no	no	no	no	no	no	no	no	no	no	1
2535	TRIUR3_12070	TRIUR3_12070	56.1399	24.7409	0.440701	-1.18213	1.56452e-05	6.92772e-05	A	#N/A	#N/A	#N/A	#N/A	-1.23536	0.000197624						-1.23536	0.000197624	no	no	no	no	no	no	no	no	no	no	no	no	no	yes	no	1
2536	TRIUR3_12071	TRIUR3_12071	29.2769	7.87057	0.268832	-1.89522	2.44497e-10	1.95745e-09	A	-1.63525	0.00370168	-2.74694	2.22038e-07	#N/A	#N/A		-1.63525	0.00370168	-2.74694	2.22038e-07			no	no	no	yes	no	no	no	no	no	no	no	no	no	no	no	1
2542	TRIUR3_12101	TRIUR3_12101	70.3856	157.531	2.23811	1.16228	3.7964e-07	2.1279e-06	B	1.54669	3.45202e-05	1.05271	2.17915e-06	#N/A	#N/A		1.54669	3.45202e-05	1.05271	2.17915e-06			no	no	no	no	yes	no	no	no	no	no	no	no	no	no	no	1
2543	TRIUR3_12105_BLOCK_1	TRIUR3_12105	27.5946	56.776	2.0575	1.0409	1.13963e-05	5.18464e-05	B	#N/A	#N/A	1.11109	6.66764e-07	#N/A	#N/A				1.11109	6.66764e-07			no	no	no	no	no	no	no	no	no	no	no	no	yes	no	no	1
2544	TRIUR3_12105_BLOCK_3	TRIUR3_12105	35.4448	80.4655	2.27017	1.1828	3.70576e-07	2.08034e-06	B	2.15524	0.00121002	1.10435	7.39694e-08	#N/A	#N/A		2.15524	0.00121002	1.10435	7.39694e-08			no	no	no	no	yes	no	no	no	no	no	no	no	no	no	no	1
2545	TRIUR3_12106	TRIUR3_12106	12.5781	2.33137	0.185351	-2.43166	9.60611e-08	5.83249e-07	A	#N/A	#N/A	-2.22118	0.000300631	-2.88254	4.37997e-06				-2.22118	0.000300631	-2.88254	4.37997e-06	no	no	no	no	no	yes	no	no	no	no	no	no	no	no	no	1
2546	TRIUR3_12111	TRIUR3_12111	17.3069	2.32492	0.134334	-2.8961	3.703e-09	2.63341e-08	A	#N/A	#N/A	#N/A	#N/A	-4.26268	3.57887e-09						-4.26268	3.57887e-09	no	no	no	no	no	no	no	no	no	no	no	no	no	yes	no	1
2548	TRIUR3_12113_BLOCK_1	TRIUR3_12113	15.2323	2.10615	0.138269	-2.85445	1.42889e-10	1.17467e-09	A	#N/A	#N/A	-3.10734	1.8023e-15	#N/A	#N/A				-3.10734	1.8023e-15			no	no	no	no	no	no	no	no	no	no	no	yes	no	no	no	1
2549	TRIUR3_12119	TRIUR3_12119	67.3673	25.0371	0.371651	-1.42798	4.04747e-08	2.55687e-07	A	-2.3123	2.07248e-06	-2.15726	4.30766e-12	#N/A	#N/A		-2.3123	2.07248e-06	-2.15726	4.30766e-12			no	no	no	yes	no	no	no	no	no	no	no	no	no	no	no	1
2563	TRIUR3_12138	TRIUR3_12138	60.5149	23.1552	0.382637	-1.38595	1.8363e-08	1.21092e-07	A	#N/A	#N/A	-1.2794	4.76222e-08	-1.31193	0.000812037				-1.2794	4.76222e-08	-1.31193	0.000812037	no	no	no	no	no	yes	no	no	no	no	no	no	no	no	no	1
2565	TRIUR3_12142_BLOCK_1	TRIUR3_12142	10.3608	0.336668	0.0324945	-4.94366	2.87663e-12	2.81168e-11	A	#N/A	#N/A	-4.90393	2.32564e-11	#N/A	#N/A				-4.90393	2.32564e-11			no	no	no	no	no	no	no	no	no	no	no	yes	no	no	no	1
2566	TRIUR3_12142_BLOCK_2	TRIUR3_12142	12.4073	1.46393	0.117989	-3.08328	9.40384e-10	7.09384e-09	A	#N/A	#N/A	-3.05507	2.61337e-12	#N/A	#N/A				-3.05507	2.61337e-12			no	no	no	no	no	no	no	no	no	no	no	yes	no	no	no	1
2575	TRIUR3_12180	TRIUR3_12180	344.819	669.447	1.94145	0.957131	3.57411e-06	1.76841e-05	B	1.46832	1.39406e-05	0.638162	0.000108723	#N/A	#N/A		1.46832	1.39406e-05	0.638162	0.000108723			no	no	no	no	yes	no	no	no	no	no	no	no	no	no	no	1
2581	TRIUR3_12211	TRIUR3_12211	12.0404	0.622331	0.0516869	-4.27406	8.33024e-13	8.48576e-12	A	#N/A	#N/A	-3.92463	7.19401e-16	#N/A	#N/A				-3.92463	7.19401e-16			no	no	no	no	no	no	no	no	no	no	no	yes	no	no	no	1
2605	TRIUR3_12302	TRIUR3_12302	15.4176	402.097	26.0804	4.7049	2.89569e-105	1.15335e-102	B	3.06835	4.1557e-12	5.02958	5.64269e-134	6.55561	4.94334e-27		3.06835	4.1557e-12	5.02958	5.64269e-134	6.55561	4.94334e-27	no	no	yes	no	no	no	no	no	no	no	no	no	no	no	no	1
2608	TRIUR3_12313	TRIUR3_12313	9.00406	0.220846	0.0245274	-5.34946	3.42919e-12	3.32323e-11	A	#N/A	#N/A	#N/A	#N/A	-5.9647	3.54864e-12						-5.9647	3.54864e-12	no	no	no	no	no	no	no	no	no	no	no	no	no	yes	no	1
2609	TRIUR3_12316	TRIUR3_12316	19.4245	0.777614	0.0400327	-4.64268	6.76911e-23	1.49903e-21	A	#N/A	#N/A	#N/A	#N/A	-4.557	1.00634e-08						-4.557	1.00634e-08	no	no	no	no	no	no	no	no	no	no	no	no	no	yes	no	1
2613	TRIUR3_12331_BLOCK_1	TRIUR3_12331	10.5326	38.6978	3.67411	1.87739	9.49419e-11	7.93607e-10	B	2.07799	0.000955884	2.03912	7.70544e-09	1.54362	0.000921279		2.07799	0.000955884	2.03912	7.70544e-09	1.54362	0.000921279	no	no	yes	no	no	no	no	no	no	no	no	no	no	no	no	1
2614	TRIUR3_12331_BLOCK_2	TRIUR3_12331	44.9692	135.187	3.00621	1.58794	5.42981e-12	5.16773e-11	B	2.05203	3.88244e-07	1.25711	2.11381e-08	1.27256	0.000137643		2.05203	3.88244e-07	1.25711	2.11381e-08	1.27256	0.000137643	no	no	yes	no	no	no	no	no	no	no	no	no	no	no	no	1
2618	TRIUR3_12340	TRIUR3_12340	305.14	178.982	0.586558	-0.769655	0.000167945	0.000630169	A	-1.08698	0.00415435	-0.564772	0.00155927	#N/A	#N/A		-1.08698	0.00415435	-0.564772	0.00155927			no	no	no	yes	no	no	no	no	no	no	no	no	no	no	no	1
2629	TRIUR3_12415_BLOCK_2	TRIUR3_12415	28.055	94.3461	3.36289	1.7497	1.42168e-15	1.87191e-14	B	1.44421	0.00240134	1.71987	4.78633e-09	1.99558	1.6128e-11		1.44421	0.00240134	1.71987	4.78633e-09	1.99558	1.6128e-11	no	no	yes	no	no	no	no	no	no	no	no	no	no	no	no	1
2630	TRIUR3_12415_BLOCK_3	TRIUR3_12415	10.8521	27.7734	2.55926	1.35573	5.37895e-05	0.000219287	B	1.82671	0.00678574	#N/A	#N/A	#N/A	#N/A		1.82671	0.00678574					no	no	no	no	no	no	no	no	no	no	yes	no	no	no	no	1
2632	TRIUR3_12420	TRIUR3_12420	68.9176	236.959	3.43829	1.78169	5.41296e-17	7.941e-16	B	1.98691	1.37687e-08	1.60064	1.8613e-13	#N/A	#N/A		1.98691	1.37687e-08	1.60064	1.8613e-13			no	no	no	no	yes	no	no	no	no	no	no	no	no	no	no	1
2635	TRIUR3_12433_BLOCK_1	TRIUR3_12433	46.7224	274.231	5.86937	2.55321	1.28593e-42	7.31695e-41	B	1.45257	0.000238798	3.92839	5.21153e-20	3.01288	1.45738e-33		1.45257	0.000238798	3.92839	5.21153e-20	3.01288	1.45738e-33	no	no	yes	no	no	no	no	no	no	no	no	no	no	no	no	1
2636	TRIUR3_12433_BLOCK_2	TRIUR3_12433	177.311	2.64006	0.0148894	-6.06957	2.18351e-29	6.79447e-28	A	-5.63877	3.69512e-10	#N/A	#N/A	-6.23405	9.7513e-22		-5.63877	3.69512e-10			-6.23405	9.7513e-22	no	no	no	no	no	no	no	yes	no	no	no	no	no	no	no	1
2639	TRIUR3_12444	TRIUR3_12444	401.504	629.126	1.56692	0.647933	2.12449e-05	9.24287e-05	B	#N/A	#N/A	0.741606	0.000837177	0.954947	6.96061e-05				0.741606	0.000837177	0.954947	6.96061e-05	no	no	no	no	no	no	yes	no	no	no	no	no	no	no	no	1
2643	TRIUR3_12447_BLOCK_3	TRIUR3_12447	108.407	188.297	1.73694	0.796549	7.01667e-05	0.000279601	B	1.53098	0.00527028	0.673106	0.00185743	0.755752	0.00421286		1.53098	0.00527028	0.673106	0.00185743	0.755752	0.00421286	no	no	yes	no	no	no	no	no	no	no	no	no	no	no	no	1
2644	TRIUR3_12451_BLOCK_2	TRIUR3_12451	195.015	372.833	1.91182	0.934948	1.57643e-07	9.24052e-07	B	#N/A	#N/A	1.16575	5.1158e-11	1.0912	1.3997e-05				1.16575	5.1158e-11	1.0912	1.3997e-05	no	no	no	no	no	no	yes	no	no	no	no	no	no	no	no	1
2649	TRIUR3_12469	TRIUR3_12469	0.135472	9.68235	71.4712	6.15929	1.68294e-15	2.20137e-14	B	#N/A	#N/A	6.14946	2.74213e-14	#N/A	#N/A				6.14946	2.74213e-14			no	no	no	no	no	no	no	no	no	no	no	no	yes	no	no	1
2652	TRIUR3_12482_BLOCK_1	TRIUR3_12482	2.97048	25.0386	8.42915	3.07539	2.47023e-15	3.14846e-14	B	#N/A	#N/A	3.4729	0.000267633	3.00275	2.00593e-11				3.4729	0.000267633	3.00275	2.00593e-11	no	no	no	no	no	no	yes	no	no	no	no	no	no	no	no	1
2656	TRIUR3_12490	TRIUR3_12490	709.383	351.535	0.49555	-1.0129	6.03289e-07	3.30523e-06	A	-1.76911	3.74275e-08	-0.75572	3.49505e-06	#N/A	#N/A		-1.76911	3.74275e-08	-0.75572	3.49505e-06			no	no	no	yes	no	no	no	no	no	no	no	no	no	no	no	1
2657	TRIUR3_12493	TRIUR3_12493	7.39898	0.679119	0.0917855	-3.44559	2.27984e-08	1.49107e-07	A	#N/A	#N/A	-4.30631	4.05739e-07	#N/A	#N/A				-4.30631	4.05739e-07			no	no	no	no	no	no	no	no	no	no	no	yes	no	no	no	1
2658	TRIUR3_12495_BLOCK_2	TRIUR3_12495	83.6325	46.7613	0.559129	-0.838748	8.29294e-05	0.000327037	A	#N/A	#N/A	-0.710145	0.00457677	#N/A	#N/A				-0.710145	0.00457677			no	no	no	no	no	no	no	no	no	no	no	yes	no	no	no	1
2660	TRIUR3_12500	TRIUR3_12500	3.18948	0.0478716	0.0150092	-6.05801	2.13647e-05	9.28575e-05	A	#N/A	#N/A	#N/A	#N/A	#N/A	#N/A								yes	no	no	no	no	no	no	no	no	no	no	no	no	no	no	1
2661	TRIUR3_12501_BLOCK_1	TRIUR3_12501	938.447	437.163	0.465836	-1.1021	8.93557e-09	6.07863e-08	A	#N/A	#N/A	-1.14231	4.97183e-10	2.90101	8.72766e-08				-1.14231	4.97183e-10	2.90101	8.72766e-08	no	no	no	no	no	no	no	no	no	no	no	no	no	no	no	0
2662	TRIUR3_12509_BLOCK_1	TRIUR3_12509	29.6447	2.18036	0.0735498	-3.76513	3.18539e-12	3.10206e-11	A	-4.17617	4.28259e-06	-4.25497	1.34965e-10	#N/A	#N/A		-4.17617	4.28259e-06	-4.25497	1.34965e-10			no	no	no	yes	no	no	no	no	no	no	no	no	no	no	no	1
2665	TRIUR3_12538_BLOCK_1	TRIUR3_12538	137.905	36.9014	0.267585	-1.90193	2.46907e-12	2.43423e-11	A	-1.49477	0.00313794	-2.56779	1.21479e-15	-2.60766	2.92558e-10		-1.49477	0.00313794	-2.56779	1.21479e-15	-2.60766	2.92558e-10	no	yes	no	no	no	no	no	no	no	no	no	no	no	no	no	1
2666	TRIUR3_12538_BLOCK_2	TRIUR3_12538	261.026	100.447	0.384814	-1.37777	1.26931e-16	1.82845e-15	A	-1.0153	0.00224681	-2.32203	2.72444e-11	-2.18628	1.59338e-09		-1.0153	0.00224681	-2.32203	2.72444e-11	-2.18628	1.59338e-09	no	yes	no	no	no	no	no	no	no	no	no	no	no	no	no	1
2670	TRIUR3_12548	TRIUR3_12548	5.78484	0.8094	0.139917	-2.83735	1.02315e-05	4.70037e-05	A	#N/A	#N/A	-3.96293	8.09887e-07	#N/A	#N/A				-3.96293	8.09887e-07			no	no	no	no	no	no	no	no	no	no	no	yes	no	no	no	1
2680	TRIUR3_12594	TRIUR3_12594	30.2601	72.1295	2.38365	1.25317	4.04075e-06	1.98328e-05	B	2.5277	9.19267e-07	#N/A	#N/A	1.22294	0.000459421		2.5277	9.19267e-07			1.22294	0.000459421	no	no	no	no	no	no	no	no	yes	no	no	no	no	no	no	1
2684	TRIUR3_12602	TRIUR3_12602	24.2449	6.45655	0.266305	-1.90885	5.07856e-09	3.53017e-08	A	#N/A	#N/A	-1.9433	2.54446e-05	-2.68119	9.34891e-07				-1.9433	2.54446e-05	-2.68119	9.34891e-07	no	no	no	no	no	yes	no	no	no	no	no	no	no	no	no	1
2685	TRIUR3_12603	TRIUR3_12603	41.9178	12.9402	0.308705	-1.6957	8.21645e-11	6.95561e-10	A	-1.51288	0.00420064	-2.31204	1.0886e-06	-1.76547	0.000103926		-1.51288	0.00420064	-2.31204	1.0886e-06	-1.76547	0.000103926	no	yes	no	no	no	no	no	no	no	no	no	no	no	no	no	1
2689	TRIUR3_12623	TRIUR3_12623	238.689	148.679	0.622897	-0.682933	5.44575e-05	0.000221784	A	#N/A	#N/A	-0.93919	9.8005e-07	-0.84427	0.00412894				-0.93919	9.8005e-07	-0.84427	0.00412894	no	no	no	no	no	yes	no	no	no	no	no	no	no	no	no	1
2691	TRIUR3_12628_BLOCK_1	TRIUR3_12628	66.9356	111.658	1.66814	0.738243	0.000108774	0.000419408	B	#N/A	#N/A	0.943324	9.64108e-07	#N/A	#N/A				0.943324	9.64108e-07			no	no	no	no	no	no	no	no	no	no	no	no	yes	no	no	1
2695	TRIUR3_12640	TRIUR3_12640	111.112	51.0584	0.459523	-1.12179	1.56918e-06	8.12752e-06	A	-1.89805	3.37863e-05	-0.672911	0.00256311	-1.01188	0.0012111		-1.89805	3.37863e-05	-0.672911	0.00256311	-1.01188	0.0012111	no	yes	no	no	no	no	no	no	no	no	no	no	no	no	no	1
2697	TRIUR3_12660	TRIUR3_12660	114.009	42.2986	0.371011	-1.43047	2.85763e-13	3.0433e-12	A	-1.23136	0.000103664	-6.51781	8.76764e-15	-2.89089	1.38627e-09		-1.23136	0.000103664	-6.51781	8.76764e-15	-2.89089	1.38627e-09	no	yes	no	no	no	no	no	no	no	no	no	no	no	no	no	1
2699	TRIUR3_12666	TRIUR3_12666	48.5951	4.78616	0.0984907	-3.34387	1.15489e-16	1.66966e-15	A	-5.67535	1.31974e-21	#N/A	#N/A	#N/A	#N/A		-5.67535	1.31974e-21					no	no	no	no	no	no	no	no	no	yes	no	no	no	no	no	1
2703	TRIUR3_12682	TRIUR3_12682	466.349	117.944	0.252909	-1.98331	4.61264e-24	1.06197e-22	A	-2.05803	1.29561e-10	#N/A	#N/A	-1.50172	2.22846e-05		-2.05803	1.29561e-10			-1.50172	2.22846e-05	no	no	no	no	no	no	no	yes	no	no	no	no	no	no	no	1
2704	TRIUR3_12685	TRIUR3_12685	48.7453	18.0496	0.370284	-1.4333	9.49398e-08	5.76881e-07	A	#N/A	#N/A	#N/A	#N/A	-2.16872	2.98214e-11						-2.16872	2.98214e-11	no	no	no	no	no	no	no	no	no	no	no	no	no	yes	no	1
2705	TRIUR3_12695	TRIUR3_12695	194.483	25.6934	0.132111	-2.92017	1.75377e-31	6.20912e-30	A	#N/A	#N/A	-2.87071	1.0886e-06	-4.94722	1.91038e-34				-2.87071	1.0886e-06	-4.94722	1.91038e-34	no	no	no	no	no	yes	no	no	no	no	no	no	no	no	no	1
2706	TRIUR3_12696_BLOCK_1	TRIUR3_12696	2.75386	0.0642417	0.0233279	-5.4218	9.10452e-05	0.000356396	A	#N/A	#N/A	#N/A	#N/A	#N/A	#N/A								yes	no	no	no	no	no	no	no	no	no	no	no	no	no	no	1
2720	TRIUR3_12732	TRIUR3_12732	21.6636	3.62397	0.167284	-2.57963	2.44441e-11	2.18298e-10	A	#N/A	#N/A	-2.54253	9.74196e-16	#N/A	#N/A				-2.54253	9.74196e-16			no	no	no	no	no	no	no	no	no	no	no	yes	no	no	no	1
2724	TRIUR3_12753	TRIUR3_12753	6.90478	1.17603	0.170321	-2.55367	0.000121579	0.000465019	A	#N/A	#N/A	-2.77467	0.00356081	#N/A	#N/A				-2.77467	0.00356081			no	no	no	no	no	no	no	no	no	no	no	yes	no	no	no	1
2736	TRIUR3_12799	TRIUR3_12799	21.3374	0.280806	0.0131603	-6.24766	6.21189e-29	1.8887e-27	A	-4.69526	0.000455019	#N/A	#N/A	#N/A	#N/A		-4.69526	0.000455019					no	no	no	no	no	no	no	no	no	yes	no	no	no	no	no	1
2743	TRIUR3_12836	TRIUR3_12836	85.4953	28.0205	0.327743	-1.60936	1.86754e-11	1.6791e-10	A	#N/A	#N/A	-1.01313	0.00440018	-3.03897	1.49164e-17				-1.01313	0.00440018	-3.03897	1.49164e-17	no	no	no	no	no	yes	no	no	no	no	no	no	no	no	no	1
2744	TRIUR3_12847	TRIUR3_12847	128.2	3.53486	0.027573	-5.1806	4.02747e-15	5.03655e-14	A	-6.69371	0.000528872	-4.62442	3.5777e-08	#N/A	#N/A		-6.69371	0.000528872	-4.62442	3.5777e-08			no	no	no	yes	no	no	no	no	no	no	no	no	no	no	no	1
2747	TRIUR3_12852	TRIUR3_12852	26.8077	65.2286	2.43321	1.28286	3.99176e-08	2.52368e-07	B	1.67502	0.00424535	1.8244	9.17303e-11	#N/A	#N/A		1.67502	0.00424535	1.8244	9.17303e-11			no	no	no	no	yes	no	no	no	no	no	no	no	no	no	no	1
2748	TRIUR3_12853	TRIUR3_12853	0.100373	2.87044	28.5979	4.83784	0.000262853	0.000953066	B	#N/A	#N/A	#N/A	#N/A	#N/A	#N/A								yes	no	no	no	no	no	no	no	no	no	no	no	no	no	no	1
2751	TRIUR3_12875_BLOCK_2	TRIUR3_12875	8.05332	1.80948	0.224688	-2.15401	0.000101717	0.00039353	A	#N/A	#N/A	#N/A	#N/A	#N/A	#N/A								yes	no	no	no	no	no	no	no	no	no	no	no	no	no	no	1
2756	TRIUR3_12928	TRIUR3_12928	67.672	36.0059	0.532065	-0.910326	5.89176e-05	0.000238849	A	#N/A	#N/A	#N/A	#N/A	-1.00536	0.00163486						-1.00536	0.00163486	no	no	no	no	no	no	no	no	no	no	no	no	no	yes	no	1
2758	TRIUR3_12941_BLOCK_1	TRIUR3_12941	100.97	180.058	1.78328	0.834531	3.71675e-05	0.00015558	B	#N/A	#N/A	#N/A	#N/A	1.40786	1.11694e-07						1.40786	1.11694e-07	no	no	no	no	no	no	no	no	no	no	no	no	no	no	yes	1
2761	TRIUR3_12945	TRIUR3_12945	136.217	53.2998	0.391285	-1.35371	4.1781e-09	2.94697e-08	A	-1.35675	0.000150216	#N/A	#N/A	-1.55986	0.00132781		-1.35675	0.000150216			-1.55986	0.00132781	no	no	no	no	no	no	no	yes	no	no	no	no	no	no	no	1
2763	TRIUR3_12950_BLOCK_2	TRIUR3_12950	25.2123	0.323609	0.0128354	-6.28373	1.40879e-24	3.33362e-23	A	-4.96059	3.45202e-05	-5.07608	0.00177685	#N/A	#N/A		-4.96059	3.45202e-05	-5.07608	0.00177685			no	no	no	yes	no	no	no	no	no	no	no	no	no	no	no	1
2769	TRIUR3_12974	TRIUR3_12974	34.5745	85.3741	2.46928	1.30409	4.87144e-09	3.40402e-08	B	1.69072	0.00254595	1.16425	2.08417e-09	1.76783	0.00258154		1.69072	0.00254595	1.16425	2.08417e-09	1.76783	0.00258154	no	no	yes	no	no	no	no	no	no	no	no	no	no	no	no	1
2770	TRIUR3_12979	TRIUR3_12979	414.991	781.845	1.88401	0.913804	0.000193667	0.000719901	B	6.20538	9.73414e-42	#N/A	#N/A	#N/A	#N/A		6.20538	9.73414e-42					no	no	no	no	no	no	no	no	no	no	yes	no	no	no	no	1
2777	TRIUR3_13008	TRIUR3_13008	0.135868	5.05169	37.1809	5.21649	4.70262e-07	2.61599e-06	B	#N/A	#N/A	4.50833	0.000109621	#N/A	#N/A				4.50833	0.000109621			no	no	no	no	no	no	no	no	no	no	no	no	yes	no	no	1
2782	TRIUR3_13015	TRIUR3_13015	53.1373	144.234	2.71436	1.44061	1.47797e-11	1.34708e-10	B	2.08849	7.97307e-05	2.3747	1.69489e-23	0.948362	0.00295343		2.08849	7.97307e-05	2.3747	1.69489e-23	0.948362	0.00295343	no	no	yes	no	no	no	no	no	no	no	no	no	no	no	no	1
2788	TRIUR3_13033	TRIUR3_13033	15.6082	4.41421	0.282814	-1.82207	1.37752e-05	6.16826e-05	A	#N/A	#N/A	#N/A	#N/A	-1.80866	0.00161246						-1.80866	0.00161246	no	no	no	no	no	no	no	no	no	no	no	no	no	yes	no	1
2797	TRIUR3_13059_BLOCK_1	TRIUR3_13059	31.8549	3.1062	0.0975108	-3.35829	6.50431e-20	1.13876e-18	A	#N/A	#N/A	#N/A	#N/A	-3.46479	7.399e-18						-3.46479	7.399e-18	no	no	no	no	no	no	no	no	no	no	no	no	no	yes	no	1
2829	TRIUR3_13244	TRIUR3_13244	599.855	1296.99	2.16218	1.11248	2.66125e-10	2.1115e-09	B	1.10367	0.000334079	#N/A	#N/A	2.80697	2.60627e-09		1.10367	0.000334079			2.80697	2.60627e-09	no	no	no	no	no	no	no	no	yes	no	no	no	no	no	no	1
2830	TRIUR3_13245	TRIUR3_13245	864.161	537.403	0.621879	-0.685295	3.66505e-06	1.80779e-05	A	#N/A	#N/A	-1.39536	1.99781e-16	#N/A	#N/A				-1.39536	1.99781e-16			no	no	no	no	no	no	no	no	no	no	no	yes	no	no	no	1
2834	TRIUR3_13252	TRIUR3_13252	200.963	84.2356	0.41916	-1.25443	3.96436e-09	2.80462e-08	A	-1.48282	0.00151824	#N/A	#N/A	-3.20169	2.66822e-18		-1.48282	0.00151824			-3.20169	2.66822e-18	no	no	no	no	no	no	no	yes	no	no	no	no	no	no	no	1
2842	TRIUR3_13289_BLOCK_2	TRIUR3_13289	17.4917	0.927535	0.0530272	-4.23712	2.10458e-15	2.71719e-14	A	-5.41736	6.31988e-08	-3.44066	0.000117353	-3.07791	0.00130113		-5.41736	6.31988e-08	-3.44066	0.000117353	-3.07791	0.00130113	no	yes	no	no	no	no	no	no	no	no	no	no	no	no	no	1
2844	TRIUR3_13300	TRIUR3_13300	19.2323	2.47013	0.128436	-2.96088	2.21328e-09	1.60428e-08	A	-3.43422	0.00010662	-2.40141	4.12045e-07	#N/A	#N/A		-3.43422	0.00010662	-2.40141	4.12045e-07			no	no	no	yes	no	no	no	no	no	no	no	no	no	no	no	1
2845	TRIUR3_13302	TRIUR3_13302	712.111	300.923	0.422579	-1.24271	1.01017e-13	1.12389e-12	A	-0.940916	0.00350321	-1.48795	5.70568e-18	-1.33544	3.66369e-08		-0.940916	0.00350321	-1.48795	5.70568e-18	-1.33544	3.66369e-08	no	yes	no	no	no	no	no	no	no	no	no	no	no	no	no	1
2846	TRIUR3_13310	TRIUR3_13310	54.7256	14.5116	0.26517	-1.91501	2.83064e-08	1.81846e-07	A	-4.22692	3.04748e-10	#N/A	#N/A	-2.31424	3.04338e-06		-4.22692	3.04748e-10			-2.31424	3.04338e-06	no	no	no	no	no	no	no	yes	no	no	no	no	no	no	no	1
2847	TRIUR3_13311	TRIUR3_13311	84.1735	232.815	2.7659	1.46775	8.32838e-15	1.00674e-13	B	#N/A	#N/A	1.36952	2.31946e-07	1.87407	2.84581e-07				1.36952	2.31946e-07	1.87407	2.84581e-07	no	no	no	no	no	no	yes	no	no	no	no	no	no	no	no	1
2851	TRIUR3_13319	TRIUR3_13319	279.951	463.17	1.65447	0.726368	4.32643e-05	0.000179222	B	#N/A	#N/A	0.874529	3.50515e-07	#N/A	#N/A				0.874529	3.50515e-07			no	no	no	no	no	no	no	no	no	no	no	no	yes	no	no	1
2854	TRIUR3_13328	TRIUR3_13328	11.7676	4.66475	0.396406	-1.33495	6.67341e-05	0.000267811	A	#N/A	#N/A	-2.19588	0.00107413	-2.46535	0.000349586				-2.19588	0.00107413	-2.46535	0.000349586	no	no	no	no	no	yes	no	no	no	no	no	no	no	no	no	1
2855	TRIUR3_13336	TRIUR3_13336	7.59014	1.2548	0.16532	-2.59667	1.01928e-05	4.68529e-05	A	#N/A	#N/A	#N/A	#N/A	-4.35012	1.59556e-05						-4.35012	1.59556e-05	no	no	no	no	no	no	no	no	no	no	no	no	no	yes	no	1
2859	TRIUR3_13344	TRIUR3_13344	1.95334	8.43896	4.32028	2.11113	0.00014093	0.000533584	B	#N/A	#N/A	2.01246	0.000145604	#N/A	#N/A				2.01246	0.000145604			no	no	no	no	no	no	no	no	no	no	no	no	yes	no	no	1
2869	TRIUR3_13375	TRIUR3_13375	1126.67	163.834	0.145414	-2.78176	4.78117e-41	2.50571e-39	A	-3.1976	1.27247e-24	#N/A	#N/A	-3.10799	1.52193e-13		-3.1976	1.27247e-24			-3.10799	1.52193e-13	no	no	no	no	no	no	no	yes	no	no	no	no	no	no	no	1
2875	TRIUR3_13397	TRIUR3_13397	162.674	67.4982	0.414929	-1.26906	3.97976e-06	1.95696e-05	A	-1.28066	9.10538e-05	#N/A	#N/A	#N/A	#N/A		-1.28066	9.10538e-05					no	no	no	no	no	no	no	no	no	yes	no	no	no	no	no	1
2881	TRIUR3_13412	TRIUR3_13412	191.837	12.9259	0.06738	-3.89154	6.89104e-12	6.48099e-11	A	#N/A	#N/A	-3.79974	7.67938e-11	-5.5746	1.07752e-07				-3.79974	7.67938e-11	-5.5746	1.07752e-07	no	no	no	no	no	yes	no	no	no	no	no	no	no	no	no	1
2883	TRIUR3_13424	TRIUR3_13424	350.426	126.875	0.362059	-1.4657	1.84829e-12	1.83127e-11	A	-1.96054	4.74719e-09	-0.834452	2.22054e-05	-1.12293	2.7313e-05		-1.96054	4.74719e-09	-0.834452	2.22054e-05	-1.12293	2.7313e-05	no	yes	no	no	no	no	no	no	no	no	no	no	no	no	no	1
2885	TRIUR3_13429	TRIUR3_13429	0.045553	5.67879	124.663	6.96189	2.89367e-09	2.07854e-08	B	#N/A	#N/A	#N/A	#N/A	5.83553	0.00013638						5.83553	0.00013638	no	no	no	no	no	no	no	no	no	no	no	no	no	no	yes	1
2889	TRIUR3_13434_BLOCK_2	TRIUR3_13434	901.525	1547.19	1.71619	0.77921	6.55828e-05	0.000263588	B	0.902699	0.00970422	0.578512	0.00305275	#N/A	#N/A		0.902699	0.00970422	0.578512	0.00305275			no	no	no	no	yes	no	no	no	no	no	no	no	no	no	no	1
2891	TRIUR3_13439	TRIUR3_13439	13.3636	3.72493	0.278738	-1.84302	1.31853e-05	5.92077e-05	A	#N/A	#N/A	-5.35258	1.11685e-10	#N/A	#N/A				-5.35258	1.11685e-10			no	no	no	no	no	no	no	no	no	no	no	yes	no	no	no	1
2892	TRIUR3_13441	TRIUR3_13441	9.69628	0.142568	0.0147034	-6.08771	9.2931e-16	1.24418e-14	A	#N/A	#N/A	#N/A	#N/A	#N/A	#N/A								yes	no	no	no	no	no	no	no	no	no	no	no	no	no	no	1
2906	TRIUR3_13515	TRIUR3_13515	77.9769	19.9232	0.255501	-1.9686	2.59685e-14	3.01113e-13	A	-2.94811	3.40825e-08	-1.60547	8.44044e-07	-1.44372	0.000125443		-2.94811	3.40825e-08	-1.60547	8.44044e-07	-1.44372	0.000125443	no	yes	no	no	no	no	no	no	no	no	no	no	no	no	no	1
2911	TRIUR3_13543	TRIUR3_13543	7.19196	1.30609	0.181605	-2.46113	8.64534e-06	4.03449e-05	A	#N/A	#N/A	-3.07634	8.82861e-09	#N/A	#N/A				-3.07634	8.82861e-09			no	no	no	no	no	no	no	no	no	no	no	yes	no	no	no	1
2921	TRIUR3_13583	TRIUR3_13583	11.7223	33.8799	2.89022	1.53118	5.37746e-07	2.9686e-06	B	#N/A	#N/A	#N/A	#N/A	1.81815	9.97731e-08						1.81815	9.97731e-08	no	no	no	no	no	no	no	no	no	no	no	no	no	no	yes	1
2928	TRIUR3_13625_BLOCK_1	TRIUR3_13625	48.9097	108.178	2.2118	1.14522	2.73641e-07	1.55813e-06	B	#N/A	#N/A	0.869831	0.000427307	1.51768	1.90331e-05				0.869831	0.000427307	1.51768	1.90331e-05	no	no	no	no	no	no	yes	no	no	no	no	no	no	no	no	1
2929	TRIUR3_13625_BLOCK_2	TRIUR3_13625	304.348	691.339	2.27154	1.18367	4.85238e-11	4.19241e-10	B	1.20638	0.000113831	0.851816	4.51021e-05	1.59924	4.34056e-08		1.20638	0.000113831	0.851816	4.51021e-05	1.59924	4.34056e-08	no	no	yes	no	no	no	no	no	no	no	no	no	no	no	no	1
2932	TRIUR3_13626_BLOCK_5	TRIUR3_13626	23.5213	58.3971	2.48273	1.31193	1.42632e-07	8.39767e-07	B	#N/A	#N/A	0.674273	0.00257215	3.52874	2.24745e-16				0.674273	0.00257215	3.52874	2.24745e-16	no	no	no	no	no	no	yes	no	no	no	no	no	no	no	no	1
2933	TRIUR3_13626_BLOCK_6	TRIUR3_13626	23.2962	7.64762	0.328277	-1.60701	1.24253e-06	6.50327e-06	A	#N/A	#N/A	-2.13117	1.43992e-12	#N/A	#N/A				-2.13117	1.43992e-12			no	no	no	no	no	no	no	no	no	no	no	yes	no	no	no	1
2938	TRIUR3_13646	TRIUR3_13646	184.796	92.0011	0.497852	-1.00621	1.09691e-07	6.60468e-07	A	#N/A	#N/A	-1.33372	4.61106e-11	-0.913296	0.00211047				-1.33372	4.61106e-11	-0.913296	0.00211047	no	no	no	no	no	yes	no	no	no	no	no	no	no	no	no	1
2939	TRIUR3_13647	TRIUR3_13647	57.8797	148.065	2.55815	1.3551	1.60139e-13	1.75954e-12	B	#N/A	#N/A	2.2782	6.42158e-27	1.5314	9.20094e-07				2.2782	6.42158e-27	1.5314	9.20094e-07	no	no	no	no	no	no	yes	no	no	no	no	no	no	no	no	1
2944	TRIUR3_13658	TRIUR3_13658	188.208	66.0466	0.350923	-1.51077	8.64823e-15	1.04066e-13	A	#N/A	#N/A	#N/A	#N/A	-1.50579	5.79146e-10						-1.50579	5.79146e-10	no	no	no	no	no	no	no	no	no	no	no	no	no	yes	no	1
2948	TRIUR3_13682	TRIUR3_13682	754.114	1219.84	1.61758	0.693841	9.05827e-06	4.20502e-05	B	#N/A	#N/A	0.759549	7.7037e-06	#N/A	#N/A				0.759549	7.7037e-06			no	no	no	no	no	no	no	no	no	no	no	no	yes	no	no	1
2954	TRIUR3_13703_BLOCK_2	TRIUR3_13703	46.8521	6.50433	0.138827	-2.84864	3.84412e-11	3.35036e-10	A	-3.27869	1.83071e-06	-2.32041	0.000235861	-2.17666	0.000489612		-3.27869	1.83071e-06	-2.32041	0.000235861	-2.17666	0.000489612	no	yes	no	no	no	no	no	no	no	no	no	no	no	no	no	1
2956	TRIUR3_13715	TRIUR3_13715	26.8629	6.20392	0.230947	-2.11436	7.8402e-09	5.35635e-08	A	-2.28302	0.00115487	-1.76656	9.70526e-06	#N/A	#N/A		-2.28302	0.00115487	-1.76656	9.70526e-06			no	no	no	yes	no	no	no	no	no	no	no	no	no	no	no	1
2959	TRIUR3_13720	TRIUR3_13720	174.693	88.3211	0.505579	-0.983993	1.2247e-06	6.42261e-06	A	-1.42496	0.00253554	-1.00401	1.77968e-07	#N/A	#N/A		-1.42496	0.00253554	-1.00401	1.77968e-07			no	no	no	yes	no	no	no	no	no	no	no	no	no	no	no	1
2964	TRIUR3_13730	TRIUR3_13730	163.015	263.872	1.6187	0.694839	0.000238645	0.000872039	B	#N/A	#N/A	1.22743	0.000996621	#N/A	#N/A				1.22743	0.000996621			no	no	no	no	no	no	no	no	no	no	no	no	yes	no	no	1
2974	TRIUR3_13772	TRIUR3_13772	63.8999	27.5723	0.431492	-1.21259	1.25186e-07	7.45318e-07	A	#N/A	#N/A	-2.33342	1.50396e-13	#N/A	#N/A				-2.33342	1.50396e-13			no	no	no	no	no	no	no	no	no	no	no	yes	no	no	no	1
2977	TRIUR3_13798	TRIUR3_13798	48.9129	90.9433	1.85929	0.894753	0.000121596	0.000465019	B	1.68393	0.00244243	0.774908	0.000239482	#N/A	#N/A		1.68393	0.00244243	0.774908	0.000239482			no	no	no	no	yes	no	no	no	no	no	no	no	no	no	no	1
2980	TRIUR3_13808	TRIUR3_13808	107.649	52.3991	0.486758	-1.03872	3.27127e-06	1.63072e-05	A	-1.74588	0.00380065	-1.55375	1.23337e-08	#N/A	#N/A		-1.74588	0.00380065	-1.55375	1.23337e-08			no	no	no	yes	no	no	no	no	no	no	no	no	no	no	no	1
2991	TRIUR3_13858	TRIUR3_13858	30.2918	1.87834	0.0620083	-4.01139	1.09862e-26	2.94668e-25	A	-2.92649	0.00199785	-5.59208	4.42369e-36	#N/A	#N/A		-2.92649	0.00199785	-5.59208	4.42369e-36			no	no	no	yes	no	no	no	no	no	no	no	no	no	no	no	1
2994	TRIUR3_13892	TRIUR3_13892	252.293	459.159	1.81994	0.863893	4.56763e-06	2.22e-05	B	1.66606	2.2764e-06	0.615041	9.93372e-05	1.09339	0.000802841		1.66606	2.2764e-06	0.615041	9.93372e-05	1.09339	0.000802841	no	no	yes	no	no	no	no	no	no	no	no	no	no	no	no	1
3013	TRIUR3_13953_BLOCK_1	TRIUR3_13953	321.098	190.024	0.591793	-0.756835	9.23857e-06	4.27875e-05	A	#N/A	#N/A	-1.14951	2.48492e-11	#N/A	#N/A				-1.14951	2.48492e-11			no	no	no	no	no	no	no	no	no	no	no	yes	no	no	no	1
3025	TRIUR3_13991	TRIUR3_13991	1256.68	572.775	0.455784	-1.13358	7.55219e-07	4.0793e-06	A	-1.98711	5.17154e-11	#N/A	#N/A	#N/A	#N/A		-1.98711	5.17154e-11					no	no	no	no	no	no	no	no	no	yes	no	no	no	no	no	1
3026	TRIUR3_13992_BLOCK_2	TRIUR3_13992	55.4494	4.11933	0.07429	-3.75069	8.38987e-14	9.4132e-13	A	-4.85225	7.43964e-13	#N/A	#N/A	-3.6822	3.46536e-09		-4.85225	7.43964e-13			-3.6822	3.46536e-09	no	no	no	no	no	no	no	yes	no	no	no	no	no	no	no	1
3034	TRIUR3_14028	TRIUR3_14028	2.25864	10.1722	4.50368	2.1711	1.32763e-05	5.95373e-05	B	#N/A	#N/A	#N/A	#N/A	2.3918	1.03929e-05						2.3918	1.03929e-05	no	no	no	no	no	no	no	no	no	no	no	no	no	no	yes	1
3037	TRIUR3_14048	TRIUR3_14048	157.567	62.4527	0.396357	-1.33513	2.29858e-08	1.50209e-07	A	#N/A	#N/A	-4.59431	1.35667e-11	-1.38756	1.60913e-06				-4.59431	1.35667e-11	-1.38756	1.60913e-06	no	no	no	no	no	yes	no	no	no	no	no	no	no	no	no	1
3054	TRIUR3_14076	TRIUR3_14076	3.70149	0.258354	0.0697973	-3.84068	9.46917e-05	0.000368317	A	#N/A	#N/A	#N/A	#N/A	#N/A	#N/A								yes	no	no	no	no	no	no	no	no	no	no	no	no	no	no	1
3062	TRIUR3_14105_BLOCK_2	TRIUR3_14105	17.8995	35.5651	1.98694	0.990545	6.88198e-05	0.00027521	B	#N/A	#N/A	#N/A	#N/A	2.90911	2.29996e-05						2.90911	2.29996e-05	no	no	no	no	no	no	no	no	no	no	no	no	no	no	yes	1
3065	TRIUR3_14118	TRIUR3_14118	11.401	171.128	15.01	3.90785	1.51203e-27	4.24115e-26	B	#N/A	#N/A	#N/A	#N/A	4.01122	5.09127e-28						4.01122	5.09127e-28	no	no	no	no	no	no	no	no	no	no	no	no	no	no	yes	1
3070	TRIUR3_14131_BLOCK_1	TRIUR3_14131	34.0247	208.59	6.13055	2.61602	9.67508e-10	7.29155e-09	B	3.38082	6.10152e-13	#N/A	#N/A	#N/A	#N/A		3.38082	6.10152e-13					no	no	no	no	no	no	no	no	no	no	yes	no	no	no	no	1
3077	TRIUR3_14151_BLOCK_1	TRIUR3_14151	2.44528	8.97944	3.67216	1.87663	0.000209507	0.000773728	B	#N/A	#N/A	#N/A	#N/A	#N/A	#N/A								yes	no	no	no	no	no	no	no	no	no	no	no	no	no	no	1
3082	TRIUR3_14164	TRIUR3_14164	118.62	55.779	0.470234	-1.08855	1.39816e-07	8.25384e-07	A	-1.2228	0.00739622	-1.29837	5.99242e-09	-0.85183	0.0052715		-1.2228	0.00739622	-1.29837	5.99242e-09	-0.85183	0.0052715	no	yes	no	no	no	no	no	no	no	no	no	no	no	no	no	1
3085	TRIUR3_14183	TRIUR3_14183	154.957	385.119	2.48533	1.31343	1.68458e-10	1.37213e-09	B	2.23067	1.01709e-10	1.18384	4.23723e-12	0.77184	0.0038841		2.23067	1.01709e-10	1.18384	4.23723e-12	0.77184	0.0038841	no	no	yes	no	no	no	no	no	no	no	no	no	no	no	no	1
3086	TRIUR3_14185_BLOCK_2	TRIUR3_14185	260.291	84.0658	0.322969	-1.63053	1.47263e-14	1.73792e-13	A	-2.09031	6.21963e-11	-1.00266	5.34627e-07	-0.906073	0.00694342		-2.09031	6.21963e-11	-1.00266	5.34627e-07	-0.906073	0.00694342	no	yes	no	no	no	no	no	no	no	no	no	no	no	no	no	1
3090	TRIUR3_14198	TRIUR3_14198	26.5739	67.8643	2.55379	1.35264	6.87074e-07	3.74366e-06	B	2.38925	1.69059e-07	#N/A	#N/A	1.00525	0.00825541		2.38925	1.69059e-07			1.00525	0.00825541	no	no	no	no	no	no	no	no	yes	no	no	no	no	no	no	1
3092	TRIUR3_14199_BLOCK_3	TRIUR3_14199	162.428	87.0228	0.535761	-0.90034	6.8985e-05	0.000275732	A	#N/A	#N/A	-0.726804	0.00124598	#N/A	#N/A				-0.726804	0.00124598			no	no	no	no	no	no	no	no	no	no	no	yes	no	no	no	1
3094	TRIUR3_14211	TRIUR3_14211	131.488	36.4692	0.277358	-1.85018	8.58677e-11	7.26138e-10	A	-1.93027	1.09126e-06	-1.71791	3.10092e-09	-1.38553	0.00386481		-1.93027	1.09126e-06	-1.71791	3.10092e-09	-1.38553	0.00386481	no	yes	no	no	no	no	no	no	no	no	no	no	no	no	no	1
3102	TRIUR3_14252	TRIUR3_14252	58.6516	209.585	3.57338	1.83729	0.000135702	0.000515255	B	1.9945	0.000177673	#N/A	#N/A	#N/A	#N/A		1.9945	0.000177673					no	no	no	no	no	no	no	no	no	no	yes	no	no	no	no	1
3115	TRIUR3_14318_BLOCK_1	TRIUR3_14318	48.9095	11.8657	0.242606	-2.04331	2.86038e-14	3.30708e-13	A	#N/A	#N/A	-2.54154	6.76563e-18	-1.50662	0.000261852				-2.54154	6.76563e-18	-1.50662	0.000261852	no	no	no	no	no	yes	no	no	no	no	no	no	no	no	no	1
3116	TRIUR3_14318_BLOCK_2	TRIUR3_14318	6.66013	1.31973	0.198154	-2.33531	5.44353e-05	0.000221784	A	#N/A	#N/A	-3.32988	0.000135131	-2.87145	0.00985106				-3.32988	0.000135131	-2.87145	0.00985106	no	no	no	no	no	yes	no	no	no	no	no	no	no	no	no	1
3118	TRIUR3_14335_BLOCK_2	TRIUR3_14335	353.503	135.55	0.38345	-1.38289	9.72211e-08	5.89394e-07	A	-1.74015	0.00426952	-1.02946	0.000898742	-1.16767	1.33883e-05		-1.74015	0.00426952	-1.02946	0.000898742	-1.16767	1.33883e-05	no	yes	no	no	no	no	no	no	no	no	no	no	no	no	no	1
3121	TRIUR3_14342	TRIUR3_14342	750.82	276.495	0.368258	-1.44121	6.98933e-11	5.93831e-10	A	-2.2688	4.32142e-13	-1.26727	2.07447e-05	#N/A	#N/A		-2.2688	4.32142e-13	-1.26727	2.07447e-05			no	no	no	yes	no	no	no	no	no	no	no	no	no	no	no	1
3124	TRIUR3_14355	TRIUR3_14355	184.267	1132.46	6.14577	2.61959	7.98321e-48	5.48227e-46	B	2.23905	1.86548e-12	2.86533	2.07685e-71	2.70043	3.23938e-15		2.23905	1.86548e-12	2.86533	2.07685e-71	2.70043	3.23938e-15	no	no	yes	no	no	no	no	no	no	no	no	no	no	no	no	1
3126	TRIUR3_14364	TRIUR3_14364	148.721	251.102	1.68841	0.755664	4.87302e-05	0.000200612	B	#N/A	#N/A	0.743896	5.4939e-05	#N/A	#N/A				0.743896	5.4939e-05			no	no	no	no	no	no	no	no	no	no	no	no	yes	no	no	1
3127	TRIUR3_14375_BLOCK_2	TRIUR3_14375	69.5033	2.29487	0.0330181	-4.9206	2.6632e-26	6.93303e-25	A	-5.43886	0.000541314	-4.15718	4.58319e-22	-5.12644	7.05547e-15		-5.43886	0.000541314	-4.15718	4.58319e-22	-5.12644	7.05547e-15	no	yes	no	no	no	no	no	no	no	no	no	no	no	no	no	1
3128	TRIUR3_14375_BLOCK_3	TRIUR3_14375	166.566	4.617	0.0277187	-5.173	5.43942e-72	8.17555e-70	A	-4.51253	5.32686e-08	-5.6514	2.20733e-62	-5.1536	6.14124e-39		-4.51253	5.32686e-08	-5.6514	2.20733e-62	-5.1536	6.14124e-39	no	yes	no	no	no	no	no	no	no	no	no	no	no	no	no	1
3129	TRIUR3_14375_BLOCK_4	TRIUR3_14375	104.095	4.67932	0.0449525	-4.47546	1.39311e-56	1.27558e-54	A	#N/A	#N/A	-4.07748	1.32776e-30	-4.28618	2.93692e-38				-4.07748	1.32776e-30	-4.28618	2.93692e-38	no	no	no	no	no	yes	no	no	no	no	no	no	no	no	no	1
3130	TRIUR3_14375_BLOCK_5	TRIUR3_14375	3.70639	0.245871	0.0663371	-3.91404	8.09684e-05	0.000319938	A	#N/A	#N/A	#N/A	#N/A	-4.27652	0.00197364						-4.27652	0.00197364	no	no	no	no	no	no	no	no	no	no	no	no	no	yes	no	1
3132	TRIUR3_14392	TRIUR3_14392	390.136	133.668	0.342619	-1.54532	5.44708e-21	1.03807e-19	A	-1.24188	8.44434e-05	-2.48052	1.61001e-35	#N/A	#N/A		-1.24188	8.44434e-05	-2.48052	1.61001e-35			no	no	no	yes	no	no	no	no	no	no	no	no	no	no	no	1
3135	TRIUR3_14408_BLOCK_1	TRIUR3_14408	43.2875	90.8391	2.09851	1.06936	1.88271e-06	9.63242e-06	B	#N/A	#N/A	0.851976	0.00128763	1.19311	6.63047e-05				0.851976	0.00128763	1.19311	6.63047e-05	no	no	no	no	no	no	yes	no	no	no	no	no	no	no	no	1
3144	TRIUR3_14451	TRIUR3_14451	86.7168	30.8883	0.356197	-1.48925	8.78348e-12	8.13596e-11	A	#N/A	#N/A	-1.36973	7.26743e-09	-1.86929	1.0719e-08				-1.36973	7.26743e-09	-1.86929	1.0719e-08	no	no	no	no	no	yes	no	no	no	no	no	no	no	no	no	1
3145	TRIUR3_14473	TRIUR3_14473	27.4632	4.8544	0.17676	-2.50014	1.35923e-09	1.0091e-08	A	-3.84347	1.51877e-06	#N/A	#N/A	-2.17119	0.000861867		-3.84347	1.51877e-06			-2.17119	0.000861867	no	no	no	no	no	no	no	yes	no	no	no	no	no	no	no	1
3146	TRIUR3_14474_BLOCK_1	TRIUR3_14474	32.4711	10.0462	0.30939	-1.6925	1.59628e-09	1.17306e-08	A	#N/A	#N/A	-1.93884	2.95692e-08	-1.73949	0.000320074				-1.93884	2.95692e-08	-1.73949	0.000320074	no	no	no	no	no	yes	no	no	no	no	no	no	no	no	no	1
3153	TRIUR3_14515_BLOCK_1	TRIUR3_14515	6.05971	0.516832	0.0852899	-3.55148	7.64195e-06	3.59573e-05	A	#N/A	#N/A	-5.0744	0.00135924	#N/A	#N/A				-5.0744	0.00135924			no	no	no	no	no	no	no	no	no	no	no	yes	no	no	no	1
3155	TRIUR3_14525	TRIUR3_14525	216.459	2533.53	11.7044	3.54898	7.57006e-18	1.16191e-16	B	3.59547	2.78009e-11	#N/A	#N/A	3.27721	2.03574e-26		3.59547	2.78009e-11			3.27721	2.03574e-26	no	no	no	no	no	no	no	no	yes	no	no	no	no	no	no	1
3157	TRIUR3_14533_BLOCK_2	TRIUR3_14533	2.45856	35.9126	14.6072	3.86861	3.30098e-19	5.65496e-18	B	6.62809	4.3049e-06	3.39788	3.03736e-16	3.19036	1.46814e-07		6.62809	4.3049e-06	3.39788	3.03736e-16	3.19036	1.46814e-07	no	no	yes	no	no	no	no	no	no	no	no	no	no	no	no	1
3161	TRIUR3_14559	TRIUR3_14559	112.38	43.2389	0.384757	-1.37798	3.78046e-10	2.95537e-09	A	-1.61139	0.000480611	-2.14089	2.69087e-11	#N/A	#N/A		-1.61139	0.000480611	-2.14089	2.69087e-11			no	no	no	yes	no	no	no	no	no	no	no	no	no	no	no	1
3163	TRIUR3_14565	TRIUR3_14565	95.8757	52.9477	0.552253	-0.856598	0.000235637	0.000862652	A	-1.17019	0.00749922	#N/A	#N/A	#N/A	#N/A		-1.17019	0.00749922					no	no	no	no	no	no	no	no	no	yes	no	no	no	no	no	1
3179	TRIUR3_14631_BLOCK_1	TRIUR3_14631	6.69202	0.106481	0.0159116	-5.97378	1.46227e-09	1.07756e-08	A	#N/A	#N/A	#N/A	#N/A	-5.24845	0.00017905						-5.24845	0.00017905	no	no	no	no	no	no	no	no	no	no	no	no	no	yes	no	1
3187	TRIUR3_14673	TRIUR3_14673	14.7227	1.79829	0.122144	-3.03335	1.21033e-10	1.00224e-09	A	#N/A	#N/A	-2.73492	0.000931315	-3.42494	4.77377e-07				-2.73492	0.000931315	-3.42494	4.77377e-07	no	no	no	no	no	yes	no	no	no	no	no	no	no	no	no	1
3196	TRIUR3_14695	TRIUR3_14695	128.725	34.1581	0.265358	-1.91399	2.10684e-07	1.21705e-06	A	-1.91807	3.26152e-06	#N/A	#N/A	#N/A	#N/A		-1.91807	3.26152e-06					no	no	no	no	no	no	no	no	no	yes	no	no	no	no	no	1
3197	TRIUR3_14698	TRIUR3_14698	164.727	60.7897	0.369034	-1.43818	1.30964e-10	1.07886e-09	A	-1.41356	0.000126503	-1.61725	2.17507e-11	-1.28279	0.0013145		-1.41356	0.000126503	-1.61725	2.17507e-11	-1.28279	0.0013145	no	yes	no	no	no	no	no	no	no	no	no	no	no	no	no	1
3200	TRIUR3_14709	TRIUR3_14709	1156.17	3536.4	3.05873	1.61293	6.9729e-07	3.79154e-06	B	1.85393	2.28448e-06	0.610631	8.80471e-05	1.81565	0.00301988		1.85393	2.28448e-06	0.610631	8.80471e-05	1.81565	0.00301988	no	no	yes	no	no	no	no	no	no	no	no	no	no	no	no	1
3205	TRIUR3_14731	TRIUR3_14731	6.60351	0.213938	0.0323976	-4.94797	9.44219e-09	6.41232e-08	A	#N/A	#N/A	-5.9727	2.44587e-07	#N/A	#N/A				-5.9727	2.44587e-07			no	no	no	no	no	no	no	no	no	no	no	yes	no	no	no	1
3214	TRIUR3_14772	TRIUR3_14772	166.378	33.9243	0.203899	-2.29407	3.32231e-25	8.14324e-24	A	-2.88215	9.36235e-13	-2.26774	1.07899e-22	-1.64423	3.70128e-08		-2.88215	9.36235e-13	-2.26774	1.07899e-22	-1.64423	3.70128e-08	no	yes	no	no	no	no	no	no	no	no	no	no	no	no	no	1
3215	TRIUR3_14773	TRIUR3_14773	13.9327	0.5145	0.0369275	-4.75916	8.33234e-16	1.11932e-14	A	#N/A	#N/A	-4.74437	2.22054e-05	-4.31666	1.9885e-10				-4.74437	2.22054e-05	-4.31666	1.9885e-10	no	no	no	no	no	yes	no	no	no	no	no	no	no	no	no	1
3217	TRIUR3_14777_BLOCK_2	TRIUR3_14777	93.3565	25.5325	0.273495	-1.87041	0.00012281	0.000469213	A	-2.92754	4.72992e-07	#N/A	#N/A	#N/A	#N/A		-2.92754	4.72992e-07					no	no	no	no	no	no	no	no	no	yes	no	no	no	no	no	1
3227	TRIUR3_14811	TRIUR3_14811	5.22695	0.437629	0.0837255	-3.57819	7.67239e-06	3.6058e-05	A	#N/A	#N/A	-4.23889	2.18733e-07	#N/A	#N/A				-4.23889	2.18733e-07			no	no	no	no	no	no	no	no	no	no	no	yes	no	no	no	1
3235	TRIUR3_14848	TRIUR3_14848	83.5794	37.2797	0.446039	-1.16476	4.94407e-05	0.000203117	A	-3.24406	3.66822e-08	#N/A	#N/A	#N/A	#N/A		-3.24406	3.66822e-08					no	no	no	no	no	no	no	no	no	yes	no	no	no	no	no	1
3238	TRIUR3_14855	TRIUR3_14855	87.3427	175.214	2.00606	1.00436	3.20925e-07	1.8144e-06	B	#N/A	#N/A	0.817241	1.08513e-05	1.42529	1.31235e-06				0.817241	1.08513e-05	1.42529	1.31235e-06	no	no	no	no	no	no	yes	no	no	no	no	no	no	no	no	1
3239	TRIUR3_14856_BLOCK_2	TRIUR3_14856	244.355	415.151	1.69897	0.764658	1.39781e-05	6.23805e-05	B	#N/A	#N/A	0.70406	2.00464e-05	0.914047	0.0010524				0.70406	2.00464e-05	0.914047	0.0010524	no	no	no	no	no	no	yes	no	no	no	no	no	no	no	no	1
3240	TRIUR3_14857_BLOCK_1	TRIUR3_14857	37.529	74.4056	1.98262	0.987405	1.42766e-05	6.36415e-05	B	#N/A	#N/A	0.800493	0.000197003	1.18832	0.000484877				0.800493	0.000197003	1.18832	0.000484877	no	no	no	no	no	no	yes	no	no	no	no	no	no	no	no	1
3248	TRIUR3_14900	TRIUR3_14900	193.069	32.9297	0.170559	-2.55165	1.76524e-31	6.21537e-30	A	-3.00247	1.91501e-10	-2.20706	5.90655e-20	-2.6365	1.79054e-15		-3.00247	1.91501e-10	-2.20706	5.90655e-20	-2.6365	1.79054e-15	no	yes	no	no	no	no	no	no	no	no	no	no	no	no	no	1
3249	TRIUR3_14901	TRIUR3_14901	87.2847	2.63216	0.0301561	-5.05141	8.01701e-59	7.88439e-57	A	-4.94284	3.06643e-17	-4.84752	6.65935e-34	-5.39173	1.61698e-29		-4.94284	3.06643e-17	-4.84752	6.65935e-34	-5.39173	1.61698e-29	no	yes	no	no	no	no	no	no	no	no	no	no	no	no	no	1
3250	TRIUR3_14902	TRIUR3_14902	28.7721	7.51083	0.261046	-1.93763	1.62798e-10	1.32874e-09	A	#N/A	#N/A	-2.20548	2.12048e-09	-1.7516	0.000259358				-2.20548	2.12048e-09	-1.7516	0.000259358	no	no	no	no	no	yes	no	no	no	no	no	no	no	no	no	1
3251	TRIUR3_14904	TRIUR3_14904	724.63	118.395	0.163386	-2.61364	1.7975e-08	1.18829e-07	A	-2.77771	1.89002e-08	2.46942	0.000271414	3.69126	7.00166e-07		-2.77771	1.89002e-08	2.46942	0.000271414	3.69126	7.00166e-07	no	no	no	no	no	no	yes	no	no	no	no	no	no	no	no	1
3259	TRIUR3_14934	TRIUR3_14934	35.5712	61.7983	1.73731	0.796857	6.91485e-05	0.000276247	B	#N/A	#N/A	6.28283	4.58284e-05	#N/A	#N/A				6.28283	4.58284e-05			no	no	no	no	no	no	no	no	no	no	no	no	yes	no	no	1
3260	TRIUR3_14936	TRIUR3_14936	33.3876	71.5567	2.14321	1.09977	1.32812e-05	5.95373e-05	B	1.74162	0.00379978	1.10651	6.40612e-05	#N/A	#N/A		1.74162	0.00379978	1.10651	6.40612e-05			no	no	no	no	yes	no	no	no	no	no	no	no	no	no	no	1
3273	TRIUR3_14996	TRIUR3_14996	458.505	756.31	1.64951	0.722041	8.85886e-05	0.000347463	B	#N/A	#N/A	#N/A	#N/A	#N/A	#N/A								yes	no	no	no	no	no	no	no	no	no	no	no	no	no	no	1
3277	TRIUR3_15023	TRIUR3_15023	23.599	57.7002	2.44503	1.28985	1.15971e-06	6.10592e-06	B	#N/A	#N/A	1.24324	1.78768e-06	1.09173	0.00553261				1.24324	1.78768e-06	1.09173	0.00553261	no	no	no	no	no	no	yes	no	no	no	no	no	no	no	no	1
3278	TRIUR3_15034	TRIUR3_15034	778.796	359.544	0.461667	-1.11508	4.10912e-10	3.19348e-09	A	-1.12678	0.000194319	-0.72483	1.66222e-05	-1.54648	7.19504e-11		-1.12678	0.000194319	-0.72483	1.66222e-05	-1.54648	7.19504e-11	no	yes	no	no	no	no	no	no	no	no	no	no	no	no	no	1
3283	TRIUR3_15048_BLOCK_2	TRIUR3_15048	20.2674	7.19129	0.354821	-1.49484	8.86892e-05	0.000347686	A	#N/A	#N/A	-1.19935	0.00464011	#N/A	#N/A				-1.19935	0.00464011			no	no	no	no	no	no	no	no	no	no	no	yes	no	no	no	1
3285	TRIUR3_15051_BLOCK_1	TRIUR3_15051	289.678	140.49	0.484987	-1.04398	1.08536e-07	6.54007e-07	A	-2.51017	4.36167e-07	-1.34204	3.09566e-09	#N/A	#N/A		-2.51017	4.36167e-07	-1.34204	3.09566e-09			no	no	no	yes	no	no	no	no	no	no	no	no	no	no	no	1
3286	TRIUR3_15051_BLOCK_2	TRIUR3_15051	93.0914	33.2494	0.35717	-1.48532	1.09461e-09	8.18745e-09	A	-3.32171	1.28489e-08	-1.46545	7.90292e-09	-0.903437	0.0032454		-3.32171	1.28489e-08	-1.46545	7.90292e-09	-0.903437	0.0032454	no	yes	no	no	no	no	no	no	no	no	no	no	no	no	no	1
3289	TRIUR3_15062	TRIUR3_15062	8.17109	215.352	26.3553	4.72002	2.64279e-71	3.82772e-69	B	5.70261	5.17466e-10	4.45445	1.21788e-26	4.95396	3.86538e-47		5.70261	5.17466e-10	4.45445	1.21788e-26	4.95396	3.86538e-47	no	no	yes	no	no	no	no	no	no	no	no	no	no	no	no	1
3292	TRIUR3_15089	TRIUR3_15089	27.0779	3.63644	0.134295	-2.89652	2.5742e-11	2.28608e-10	A	#N/A	#N/A	-2.9307	1.21651e-06	-2.26549	0.00317484				-2.9307	1.21651e-06	-2.26549	0.00317484	no	no	no	no	no	yes	no	no	no	no	no	no	no	no	no	1
3293	TRIUR3_15090	TRIUR3_15090	179.093	25.7418	0.143734	-2.79852	7.86985e-15	9.54709e-14	A	-2.75741	1.2627e-12	#N/A	#N/A	#N/A	#N/A		-2.75741	1.2627e-12					no	no	no	no	no	no	no	no	no	yes	no	no	no	no	no	1
3294	TRIUR3_15091	TRIUR3_15091	250.285	44.9181	0.179468	-2.4782	3.11021e-35	1.29717e-33	A	-2.55025	1.86548e-12	-2.64951	2.28498e-42	-2.13444	3.29362e-11		-2.55025	1.86548e-12	-2.64951	2.28498e-42	-2.13444	3.29362e-11	no	yes	no	no	no	no	no	no	no	no	no	no	no	no	no	1
3295	TRIUR3_15093	TRIUR3_15093	107.148	27.4986	0.25664	-1.96218	2.04226e-17	3.08703e-16	A	#N/A	#N/A	-2.44229	1.09483e-18	5.83723	7.29586e-12				-2.44229	1.09483e-18	5.83723	7.29586e-12	no	no	no	no	no	no	no	no	no	no	no	no	no	no	no	0
3299	TRIUR3_15100	TRIUR3_15100	5.81199	63.5822	10.9398	3.45152	3.54647e-31	1.21772e-29	B	3.92154	1.39635e-11	2.3532	9.21495e-10	3.79092	1.46038e-20		3.92154	1.39635e-11	2.3532	9.21495e-10	3.79092	1.46038e-20	no	no	yes	no	no	no	no	no	no	no	no	no	no	no	no	1
3301	TRIUR3_15102	TRIUR3_15102	61.8858	7.28943	0.117789	-3.08573	1.05627e-27	2.98377e-26	A	#N/A	#N/A	-3.10742	9.99892e-37	-2.89797	1.86933e-07				-3.10742	9.99892e-37	-2.89797	1.86933e-07	no	no	no	no	no	yes	no	no	no	no	no	no	no	no	no	1
3303	TRIUR3_15111	TRIUR3_15111	29.1136	5.01617	0.172296	-2.53704	2.32291e-13	2.50397e-12	A	#N/A	#N/A	-2.27282	5.99242e-09	-2.77747	2.29525e-08				-2.27282	5.99242e-09	-2.77747	2.29525e-08	no	no	no	no	no	yes	no	no	no	no	no	no	no	no	no	1
3304	TRIUR3_15113	TRIUR3_15113	135.295	291.14	2.15189	1.1056	1.54397e-07	9.05687e-07	B	2.11607	1.78043e-08	#N/A	#N/A	1.10866	1.05025e-05		2.11607	1.78043e-08			1.10866	1.05025e-05	no	no	no	no	no	no	no	no	yes	no	no	no	no	no	no	1
3310	TRIUR3_15142	TRIUR3_15142	53.9456	23.0989	0.428188	-1.22368	2.71543e-06	1.36474e-05	A	#N/A	#N/A	-1.15345	1.99976e-07	#N/A	#N/A				-1.15345	1.99976e-07			no	no	no	no	no	no	no	no	no	no	no	yes	no	no	no	1
3314	TRIUR3_15165	TRIUR3_15165	85.2994	162.8	1.90857	0.932491	9.39512e-07	4.99944e-06	B	#N/A	#N/A	0.850565	0.000260909	1.04369	0.00333296				0.850565	0.000260909	1.04369	0.00333296	no	no	no	no	no	no	yes	no	no	no	no	no	no	no	no	1
3315	TRIUR3_15169	TRIUR3_15169	9.36572	0.201222	0.0214849	-5.54053	1.28344e-12	1.29252e-11	A	#N/A	#N/A	#N/A	#N/A	-5.39515	5.9104e-10						-5.39515	5.9104e-10	no	no	no	no	no	no	no	no	no	no	no	no	no	yes	no	1
3325	TRIUR3_15209_BLOCK_2	TRIUR3_15209	30.3121	6.81277	0.224754	-2.15358	3.49251e-12	3.37637e-11	A	#N/A	#N/A	-1.91945	0.000106953	-2.80607	1.17784e-08				-1.91945	0.000106953	-2.80607	1.17784e-08	no	no	no	no	no	yes	no	no	no	no	no	no	no	no	no	1
3335	TRIUR3_15238	TRIUR3_15238	517.225	859.415	1.66159	0.732564	5.55134e-05	0.000225622	B	#N/A	#N/A	0.783604	9.2606e-07	#N/A	#N/A				0.783604	9.2606e-07			no	no	no	no	no	no	no	no	no	no	no	no	yes	no	no	1
3336	TRIUR3_15246_BLOCK_3	TRIUR3_15246	2.0945	9.94351	4.74744	2.24715	5.47198e-05	0.000222738	B	#N/A	#N/A	#N/A	#N/A	4.41525	2.2947e-05						4.41525	2.2947e-05	no	no	no	no	no	no	no	no	no	no	no	no	no	no	yes	1
3337	TRIUR3_15256	TRIUR3_15256	36.4424	8.83614	0.242468	-2.04413	2.31694e-09	1.67484e-08	A	-2.68348	3.84472e-05	-1.81583	0.000313608	#N/A	#N/A		-2.68348	3.84472e-05	-1.81583	0.000313608			no	no	no	yes	no	no	no	no	no	no	no	no	no	no	no	1
3338	TRIUR3_15259	TRIUR3_15259	72.4237	973.043	13.4354	3.74797	3.85769e-14	4.4408e-13	B	#N/A	#N/A	2.58433	0.00020655	-5.5356	3.24189e-40				2.58433	0.00020655	-5.5356	3.24189e-40	no	no	no	no	no	no	no	no	no	no	no	no	no	no	no	0
3343	TRIUR3_15272	TRIUR3_15272	13.5389	101.72	7.51315	2.90942	2.09212e-12	2.07029e-11	B	3.22745	1.34529e-12	#N/A	#N/A	#N/A	#N/A		3.22745	1.34529e-12					no	no	no	no	no	no	no	no	no	no	yes	no	no	no	no	1
3347	TRIUR3_15279	TRIUR3_15279	12.4905	1.30251	0.10428	-3.26146	1.19586e-09	8.90301e-09	A	#N/A	#N/A	-3.11528	1.79755e-12	#N/A	#N/A				-3.11528	1.79755e-12			no	no	no	no	no	no	no	no	no	no	no	yes	no	no	no	1
3349	TRIUR3_15295	TRIUR3_15295	61.8229	28.312	0.457954	-1.12673	6.01324e-08	3.71329e-07	A	#N/A	#N/A	-1.87839	2.24455e-17	#N/A	#N/A				-1.87839	2.24455e-17			no	no	no	no	no	no	no	no	no	no	no	yes	no	no	no	1
3350	TRIUR3_15297_BLOCK_1	TRIUR3_15297	17.8923	0.344219	0.0192384	-5.69987	6.61732e-05	0.000265739	A	-4.09667	0.00285192	#N/A	#N/A	#N/A	#N/A		-4.09667	0.00285192					no	no	no	no	no	no	no	no	no	yes	no	no	no	no	no	1
3353	TRIUR3_15332	TRIUR3_15332	273.464	108.921	0.398302	-1.32806	1.36842e-12	1.37463e-11	A	-1.16291	0.00437637	-1.46739	8.3787e-16	-1.31942	6.11424e-07		-1.16291	0.00437637	-1.46739	8.3787e-16	-1.31942	6.11424e-07	no	yes	no	no	no	no	no	no	no	no	no	no	no	no	no	1
3358	TRIUR3_15343	TRIUR3_15343	505.394	321.376	0.635891	-0.653148	3.7121e-05	0.000155471	A	#N/A	#N/A	#N/A	#N/A	#N/A	#N/A								yes	no	no	no	no	no	no	no	no	no	no	no	no	no	no	1
3365	TRIUR3_15361	TRIUR3_15361	293.514	146.38	0.498715	-1.00371	1.03244e-07	6.24484e-07	A	-1.20101	0.000391528	-1.41009	9.52311e-15	#N/A	#N/A		-1.20101	0.000391528	-1.41009	9.52311e-15			no	no	no	yes	no	no	no	no	no	no	no	no	no	no	no	1
3368	TRIUR3_15381	TRIUR3_15381	66.4726	122.358	1.84073	0.880274	0.000174644	0.000652844	B	1.50495	0.00046813	1.33376	1.80501e-09	#N/A	#N/A		1.50495	0.00046813	1.33376	1.80501e-09			no	no	no	no	yes	no	no	no	no	no	no	no	no	no	no	1
3369	TRIUR3_15385	TRIUR3_15385	16.1082	44.8087	2.78173	1.47598	3.35804e-06	1.66771e-05	B	1.87902	0.000499939	#N/A	#N/A	#N/A	#N/A		1.87902	0.000499939					no	no	no	no	no	no	no	no	no	no	yes	no	no	no	no	1
3371	TRIUR3_15407_BLOCK_1	TRIUR3_15407	10.2517	37.7678	3.68405	1.88129	1.74075e-08	1.15269e-07	B	2.96271	0.000165807	2.44222	4.00446e-08	#N/A	#N/A		2.96271	0.000165807	2.44222	4.00446e-08			no	no	no	no	yes	no	no	no	no	no	no	no	no	no	no	1
3372	TRIUR3_15407_BLOCK_2	TRIUR3_15407	9.84186	37.296	3.78953	1.92202	1.12904e-07	6.76742e-07	B	3.23317	1.06594e-06	1.88941	0.000162797	#N/A	#N/A		3.23317	1.06594e-06	1.88941	0.000162797			no	no	no	no	yes	no	no	no	no	no	no	no	no	no	no	1
3374	TRIUR3_15413	TRIUR3_15413	30.4259	1.70406	0.056007	-4.15825	1.2114e-27	3.4099e-26	A	#N/A	#N/A	-4.8146	1.52978e-31	#N/A	#N/A				-4.8146	1.52978e-31			no	no	no	no	no	no	no	no	no	no	no	yes	no	no	no	1
3381	TRIUR3_15438	TRIUR3_15438	120.578	37.2276	0.308744	-1.69552	6.93898e-05	0.000277072	A	-2.1447	7.07181e-06	#N/A	#N/A	#N/A	#N/A		-2.1447	7.07181e-06					no	no	no	no	no	no	no	no	no	yes	no	no	no	no	no	1
3387	TRIUR3_15461_BLOCK_3	TRIUR3_15461	1.23612	31.7794	25.7091	4.68421	3.44181e-33	1.34399e-31	B	#N/A	#N/A	6.66329	3.14856e-60	#N/A	#N/A				6.66329	3.14856e-60			no	no	no	no	no	no	no	no	no	no	no	no	yes	no	no	1
3393	TRIUR3_15480	TRIUR3_15480	116.608	230.372	1.9756	0.982293	4.76435e-06	2.31278e-05	B	1.33642	0.00168848	0.632673	0.0011936	1.01249	0.000284911		1.33642	0.00168848	0.632673	0.0011936	1.01249	0.000284911	no	no	yes	no	no	no	no	no	no	no	no	no	no	no	no	1
3398	TRIUR3_15497_BLOCK_1	TRIUR3_15497	9.75657	44.2973	4.54026	2.18277	2.33569e-15	2.98174e-14	B	#N/A	#N/A	2.43948	1.54174e-12	2.47345	3.23059e-07				2.43948	1.54174e-12	2.47345	3.23059e-07	no	no	no	no	no	no	yes	no	no	no	no	no	no	no	no	1
3402	TRIUR3_15505_BLOCK_1	TRIUR3_15505	24.9969	60.3983	2.41623	1.27276	1.58855e-07	9.30468e-07	B	#N/A	#N/A	1.19296	1.73621e-06	1.4018	0.000101821				1.19296	1.73621e-06	1.4018	0.000101821	no	no	no	no	no	no	yes	no	no	no	no	no	no	no	no	1
3403	TRIUR3_15505_BLOCK_2	TRIUR3_15505	55.8429	127.278	2.27922	1.18854	2.74146e-08	1.76401e-07	B	1.41731	0.00273263	1.11293	7.70269e-08	1.09496	0.000304562		1.41731	0.00273263	1.11293	7.70269e-08	1.09496	0.000304562	no	no	yes	no	no	no	no	no	no	no	no	no	no	no	no	1
3407	TRIUR3_15519_BLOCK_1	TRIUR3_15519	1.9548	14.2424	7.28584	2.8651	1.97165e-10	1.59454e-09	B	#N/A	#N/A	4.1984	5.08473e-11	#N/A	#N/A				4.1984	5.08473e-11			no	no	no	no	no	no	no	no	no	no	no	no	yes	no	no	1
3410	TRIUR3_15523_BLOCK_2	TRIUR3_15523	107.278	285.42	2.66057	1.41174	5.1497e-15	6.36996e-14	B	#N/A	#N/A	1.28768	0.00346667	1.65416	7.53022e-12				1.28768	0.00346667	1.65416	7.53022e-12	no	no	no	no	no	no	yes	no	no	no	no	no	no	no	no	1
3416	TRIUR3_15554	TRIUR3_15554	168.498	275.756	1.63655	0.710658	0.000186841	0.000695828	B	0.929062	0.00843412	0.733359	7.32364e-05	#N/A	#N/A		0.929062	0.00843412	0.733359	7.32364e-05			no	no	no	no	yes	no	no	no	no	no	no	no	no	no	no	1
3417	TRIUR3_15555	TRIUR3_15555	72.1757	36.7377	0.509003	-0.974253	2.14724e-06	1.09297e-05	A	#N/A	#N/A	-0.960865	7.28772e-05	-1.53877	0.000659204				-0.960865	7.28772e-05	-1.53877	0.000659204	no	no	no	no	no	yes	no	no	no	no	no	no	no	no	no	1
3418	TRIUR3_15556	TRIUR3_15556	186.262	320.307	1.71966	0.78212	9.10731e-06	4.22533e-05	B	#N/A	#N/A	0.795884	2.05959e-06	0.952086	0.000362078				0.795884	2.05959e-06	0.952086	0.000362078	no	no	no	no	no	no	yes	no	no	no	no	no	no	no	no	1
3419	TRIUR3_15558	TRIUR3_15558	48.821	146.127	2.99312	1.58165	8.20169e-24	1.87743e-22	B	#N/A	#N/A	#N/A	#N/A	4.1172	7.87114e-28						4.1172	7.87114e-28	no	no	no	no	no	no	no	no	no	no	no	no	no	no	yes	1
3429	TRIUR3_15621	TRIUR3_15621	122.126	306.042	2.50594	1.32535	5.94622e-11	5.07691e-10	B	1.65508	3.4188e-06	1.54024	0.00707259	0.907213	0.000545802		1.65508	3.4188e-06	1.54024	0.00707259	0.907213	0.000545802	no	no	yes	no	no	no	no	no	no	no	no	no	no	no	no	1
3437	TRIUR3_15658	TRIUR3_15658	95.4037	15.5438	0.162927	-2.6177	2.05697e-28	6.04644e-27	A	-2.09629	9.07387e-05	-2.6345	4.38913e-20	-3.31466	1.90304e-11		-2.09629	9.07387e-05	-2.6345	4.38913e-20	-3.31466	1.90304e-11	no	yes	no	no	no	no	no	no	no	no	no	no	no	no	no	1
3444	TRIUR3_15682	TRIUR3_15682	1.09298	18.023	16.4898	4.0435	4.67766e-20	8.33608e-19	B	2.97975	0.000846964	6.92303	1.96634e-05	#N/A	#N/A		2.97975	0.000846964	6.92303	1.96634e-05			no	no	no	no	yes	no	no	no	no	no	no	no	no	no	no	1
3445	TRIUR3_15683	TRIUR3_15683	110.88	276.449	2.49323	1.31801	6.96689e-11	5.9293e-10	B	1.30827	0.000292544	#N/A	#N/A	1.35552	2.17705e-05		1.30827	0.000292544			1.35552	2.17705e-05	no	no	no	no	no	no	no	no	yes	no	no	no	no	no	no	1
3452	TRIUR3_15713_BLOCK_2	TRIUR3_15713	6.8088	0.339182	0.0498153	-4.32727	3.61105e-08	2.29574e-07	A	#N/A	#N/A	#N/A	#N/A	-5.73331	1.19825e-05						-5.73331	1.19825e-05	no	no	no	no	no	no	no	no	no	no	no	no	no	yes	no	1
3456	TRIUR3_15726	TRIUR3_15726	84.7264	42.6964	0.503933	-0.988696	6.88212e-07	3.7473e-06	A	#N/A	#N/A	-0.804804	0.000240116	-1.88502	0.000100723				-0.804804	0.000240116	-1.88502	0.000100723	no	no	no	no	no	yes	no	no	no	no	no	no	no	no	no	1
3460	TRIUR3_15739_BLOCK_2	TRIUR3_15739	4.80392	0.265459	0.0552588	-4.17765	3.79849e-07	2.1279e-06	A	#N/A	#N/A	#N/A	#N/A	-5.18563	3.48615e-07						-5.18563	3.48615e-07	no	no	no	no	no	no	no	no	no	no	no	no	no	yes	no	1
3462	TRIUR3_15739_BLOCK_4	TRIUR3_15739	13.9717	0.801461	0.0573634	-4.12373	2.02686e-09	1.47857e-08	A	#N/A	#N/A	#N/A	#N/A	-4.14361	3.536e-08						-4.14361	3.536e-08	no	no	no	no	no	no	no	no	no	no	no	no	no	yes	no	1
3466	TRIUR3_15744_BLOCK_1	TRIUR3_15744	37.7499	6.43674	0.17051	-2.55207	8.49899e-08	5.18399e-07	A	#N/A	#N/A	-3.14419	8.6535e-14	-3.43775	4.97025e-10				-3.14419	8.6535e-14	-3.43775	4.97025e-10	no	no	no	no	no	yes	no	no	no	no	no	no	no	no	no	1
3468	TRIUR3_15749_BLOCK_1	TRIUR3_15749	15.9317	6.22576	0.390779	-1.35558	0.000261187	0.000948319	A	#N/A	#N/A	#N/A	#N/A	-1.41719	0.00221241						-1.41719	0.00221241	no	no	no	no	no	no	no	no	no	no	no	no	no	yes	no	1
3471	TRIUR3_15756	TRIUR3_15756	470.251	1110.81	2.36217	1.24011	2.19079e-11	1.95868e-10	B	1.2073	5.67096e-05	1.73452	4.88591e-12	1.32228	0.000117332		1.2073	5.67096e-05	1.73452	4.88591e-12	1.32228	0.000117332	no	no	yes	no	no	no	no	no	no	no	no	no	no	no	no	1
3492	TRIUR3_15841	TRIUR3_15841	24.7362	5.9535	0.24068	-2.05481	2.32531e-08	1.51707e-07	A	-3.06092	2.2915e-05	-1.56986	0.00147157	#N/A	#N/A		-3.06092	2.2915e-05	-1.56986	0.00147157			no	no	no	yes	no	no	no	no	no	no	no	no	no	no	no	1
3496	TRIUR3_15858	TRIUR3_15858	60.5636	209.297	3.45582	1.78903	4.91724e-19	8.35197e-18	B	1.83806	3.38386e-06	1.93932	4.91628e-22	1.67451	5.16368e-10		1.83806	3.38386e-06	1.93932	4.91628e-22	1.67451	5.16368e-10	no	no	yes	no	no	no	no	no	no	no	no	no	no	no	no	1
3497	TRIUR3_15859_BLOCK_1	TRIUR3_15859	70.5105	30.1271	0.427271	-1.22678	1.66736e-06	8.58576e-06	A	#N/A	#N/A	#N/A	#N/A	-0.935807	0.00172477						-0.935807	0.00172477	no	no	no	no	no	no	no	no	no	no	no	no	no	yes	no	1
3508	TRIUR3_15900_BLOCK_1	TRIUR3_15900	38.3044	1.47262	0.0384452	-4.70105	1.9606e-11	1.76079e-10	A	-4.40244	9.4214e-06	-6.33408	8.24028e-14	#N/A	#N/A		-4.40244	9.4214e-06	-6.33408	8.24028e-14			no	no	no	yes	no	no	no	no	no	no	no	no	no	no	no	1
3518	TRIUR3_15928_BLOCK_1	TRIUR3_15928	4.60504	24.9991	5.42864	2.44059	5.23404e-13	5.43603e-12	B	#N/A	#N/A	3.6037	2.21503e-12	2.45562	5.90416e-08				3.6037	2.21503e-12	2.45562	5.90416e-08	no	no	no	no	no	no	yes	no	no	no	no	no	no	no	no	1
3520	TRIUR3_15928_BLOCK_3	TRIUR3_15928	22.7397	77.1746	3.39383	1.76291	2.10297e-16	2.94934e-15	B	#N/A	#N/A	2.75916	7.53563e-20	2.10629	8.98342e-11				2.75916	7.53563e-20	2.10629	8.98342e-11	no	no	no	no	no	no	yes	no	no	no	no	no	no	no	no	1
3524	TRIUR3_15936	TRIUR3_15936	5.87824	56.6187	9.63191	3.26782	1.52412e-28	4.49673e-27	B	5.38953	5.43992e-11	3.42599	3.51458e-39	#N/A	#N/A		5.38953	5.43992e-11	3.42599	3.51458e-39			no	no	no	no	yes	no	no	no	no	no	no	no	no	no	no	1
3525	TRIUR3_15939_BLOCK_1	TRIUR3_15939	2.88621	31.5215	10.9214	3.44909	5.64044e-21	1.07236e-19	B	4.16152	0.00472839	2.76838	1.96578e-11	3.97721	3.35739e-16		4.16152	0.00472839	2.76838	1.96578e-11	3.97721	3.35739e-16	no	no	yes	no	no	no	no	no	no	no	no	no	no	no	no	1
3542	TRIUR3_16004	TRIUR3_16004	596.963	286.923	0.480639	-1.05698	4.83777e-06	2.34272e-05	A	-3.56483	9.445e-24	-0.645856	5.1694e-05	#N/A	#N/A		-3.56483	9.445e-24	-0.645856	5.1694e-05			no	no	no	yes	no	no	no	no	no	no	no	no	no	no	no	1
3549	TRIUR3_16029	TRIUR3_16029	296.866	563.178	1.89708	0.923778	5.62239e-06	2.70295e-05	B	1.24781	0.000147618	0.956414	1.36843e-08	#N/A	#N/A		1.24781	0.000147618	0.956414	1.36843e-08			no	no	no	no	yes	no	no	no	no	no	no	no	no	no	no	1
3553	TRIUR3_16045_BLOCK_2	TRIUR3_16045	64.2532	3.09176	0.0481184	-4.37727	0.000107968	0.000416501	A	#N/A	#N/A	4.96377	5.87598e-06	#N/A	#N/A				4.96377	5.87598e-06			no	no	no	no	no	no	no	no	no	no	no	no	yes	no	no	1
3557	TRIUR3_16071_BLOCK_1	TRIUR3_16071	34.2495	67.3638	1.96685	0.975889	1.83722e-05	8.05023e-05	B	#N/A	#N/A	1.17912	8.64352e-06	0.838369	0.00785998				1.17912	8.64352e-06	0.838369	0.00785998	no	no	no	no	no	no	yes	no	no	no	no	no	no	no	no	1
3560	TRIUR3_16079_BLOCK_1	TRIUR3_16079	20.4924	50.4297	2.4609	1.29919	5.93296e-06	2.83856e-05	B	4.1617	4.89432e-06	0.872066	0.00698677	1.07461	0.00167229		4.1617	4.89432e-06	0.872066	0.00698677	1.07461	0.00167229	no	no	yes	no	no	no	no	no	no	no	no	no	no	no	no	1
3561	TRIUR3_16083	TRIUR3_16083	37.1909	3.04124	0.0817738	-3.61222	1.56278e-29	4.88201e-28	A	#N/A	#N/A	-4.38248	7.57287e-30	-4.68347	2.84372e-07				-4.38248	7.57287e-30	-4.68347	2.84372e-07	no	no	no	no	no	yes	no	no	no	no	no	no	no	no	no	1
3566	TRIUR3_16098_BLOCK_1	TRIUR3_16098	0.401286	35.9428	89.5689	6.48493	1.7232e-40	8.74333e-39	B	#N/A	#N/A	#N/A	#N/A	5.07781	1.12484e-17						5.07781	1.12484e-17	no	no	no	no	no	no	no	no	no	no	no	no	no	no	yes	1
3570	TRIUR3_16116	TRIUR3_16116	78.435	511.569	6.5222	2.70536	1.12524e-46	7.59631e-45	B	2.55282	1.54524e-15	2.6659	2.21704e-50	3.37602	1.67731e-33		2.55282	1.54524e-15	2.6659	2.21704e-50	3.37602	1.67731e-33	no	no	yes	no	no	no	no	no	no	no	no	no	no	no	no	1
3572	TRIUR3_16124	TRIUR3_16124	117.059	186.905	1.59667	0.67507	8.50967e-05	0.000334921	B	#N/A	#N/A	0.816332	3.39333e-06	#N/A	#N/A				0.816332	3.39333e-06			no	no	no	no	no	no	no	no	no	no	no	no	yes	no	no	1
3573	TRIUR3_16137_BLOCK_2	TRIUR3_16137	87.9573	14.1575	0.160958	-2.63524	2.13179e-16	2.98451e-15	A	-5.68024	4.06267e-29	#N/A	#N/A	#N/A	#N/A		-5.68024	4.06267e-29					no	no	no	no	no	no	no	no	no	yes	no	no	no	no	no	1
3576	TRIUR3_16156	TRIUR3_16156	17.3208	0.565733	0.0326621	-4.93624	4.11666e-20	7.38588e-19	A	#N/A	#N/A	-4.92338	7.25839e-21	#N/A	#N/A				-4.92338	7.25839e-21			no	no	no	no	no	no	no	no	no	no	no	yes	no	no	no	1
3578	TRIUR3_16172	TRIUR3_16172	230.833	439.202	1.90268	0.928034	1.16567e-07	6.98173e-07	B	#N/A	#N/A	1.15329	1.53255e-11	0.840355	0.00151546				1.15329	1.53255e-11	0.840355	0.00151546	no	no	no	no	no	no	yes	no	no	no	no	no	no	no	no	1
3585	TRIUR3_16195_BLOCK_1	TRIUR3_16195	94.7413	27.7255	0.292644	-1.77278	1.05367e-15	1.39659e-14	A	#N/A	#N/A	-1.96847	1.01106e-16	-1.69285	1.1036e-08				-1.96847	1.01106e-16	-1.69285	1.1036e-08	no	no	no	no	no	yes	no	no	no	no	no	no	no	no	no	1
3586	TRIUR3_16195_BLOCK_2	TRIUR3_16195	99.0751	28.7175	0.289856	-1.78659	1.53615e-16	2.193e-15	A	#N/A	#N/A	-1.98287	3.86692e-17	-1.94853	1.18232e-09				-1.98287	3.86692e-17	-1.94853	1.18232e-09	no	no	no	no	no	yes	no	no	no	no	no	no	no	no	no	1
3589	TRIUR3_16211_BLOCK_2	TRIUR3_16211	80.9361	47.2745	0.584096	-0.775722	8.16408e-05	0.000322435	A	#N/A	#N/A	-1.09068	1.08106e-08	#N/A	#N/A				-1.09068	1.08106e-08			no	no	no	no	no	no	no	no	no	no	no	yes	no	no	no	1
3590	TRIUR3_16212	TRIUR3_16212	430.665	272.1	0.631813	-0.66243	0.000169034	0.000633659	A	#N/A	#N/A	-0.796177	9.63402e-06	#N/A	#N/A				-0.796177	9.63402e-06			no	no	no	no	no	no	no	no	no	no	no	yes	no	no	no	1
3591	TRIUR3_16216_BLOCK_1	TRIUR3_16216	48.8465	23.9577	0.49047	-1.02776	6.50112e-05	0.000261423	A	#N/A	#N/A	#N/A	#N/A	-1.18085	0.00184524						-1.18085	0.00184524	no	no	no	no	no	no	no	no	no	no	no	no	no	yes	no	1
3595	TRIUR3_16236	TRIUR3_16236	44.3814	21.4919	0.484254	-1.04616	0.000150909	0.000570004	A	#N/A	#N/A	#N/A	#N/A	#N/A	#N/A								yes	no	no	no	no	no	no	no	no	no	no	no	no	no	no	1
3604	TRIUR3_16267_BLOCK_1	TRIUR3_16267	13.0844	0.404546	0.0309182	-5.0154	5.6393e-15	6.93251e-14	A	-5.43471	0.000850648	-3.72707	1.2385e-06	#N/A	#N/A		-5.43471	0.000850648	-3.72707	1.2385e-06			no	no	no	yes	no	no	no	no	no	no	no	no	no	no	no	1
3608	TRIUR3_16275_BLOCK_1	TRIUR3_16275	4.90928	0.634904	0.129327	-2.9509	0.00025752	0.000937999	A	#N/A	#N/A	#N/A	#N/A	-5.0145	0.00934015						-5.0145	0.00934015	no	no	no	no	no	no	no	no	no	no	no	no	no	yes	no	1
3612	TRIUR3_16286	TRIUR3_16286	639.871	1555.81	2.43145	1.28182	3.05792e-11	2.69165e-10	B	1.2844	2.99354e-05	#N/A	#N/A	#N/A	#N/A		1.2844	2.99354e-05					no	no	no	no	no	no	no	no	no	no	yes	no	no	no	no	1
3617	TRIUR3_16292	TRIUR3_16292	97.3059	48.6572	0.500043	-0.999876	2.19456e-05	9.51655e-05	A	-1.82008	1.31453e-05	-0.950262	0.000473724	#N/A	#N/A		-1.82008	1.31453e-05	-0.950262	0.000473724			no	no	no	yes	no	no	no	no	no	no	no	no	no	no	no	1
3620	TRIUR3_16297	TRIUR3_16297	84.9929	265.265	3.12102	1.64202	2.24357e-18	3.63429e-17	B	1.4208	0.00014062	2.37133	2.44689e-20	1.43185	5.14234e-08		1.4208	0.00014062	2.37133	2.44689e-20	1.43185	5.14234e-08	no	no	yes	no	no	no	no	no	no	no	no	no	no	no	no	1
3630	TRIUR3_16333	TRIUR3_16333	90.641	174.273	1.92268	0.943115	0.000131664	0.000500636	B	2.58376	7.44295e-10	1.0172	2.35971e-06	#N/A	#N/A		2.58376	7.44295e-10	1.0172	2.35971e-06			no	no	no	no	yes	no	no	no	no	no	no	no	no	no	no	1
3631	TRIUR3_16339_BLOCK_2	TRIUR3_16339	59.96	118.576	1.97759	0.983746	2.62332e-07	1.49802e-06	B	#N/A	#N/A	1.58364	6.69993e-16	#N/A	#N/A				1.58364	6.69993e-16			no	no	no	no	no	no	no	no	no	no	no	no	yes	no	no	1
3633	TRIUR3_16344_BLOCK_1	TRIUR3_16344	212.953	461.407	2.1667	1.1155	4.52732e-07	2.522e-06	B	1.73419	1.26124e-07	0.730317	0.000115644	#N/A	#N/A		1.73419	1.26124e-07	0.730317	0.000115644			no	no	no	no	yes	no	no	no	no	no	no	no	no	no	no	1
3645	TRIUR3_16404_BLOCK_2	TRIUR3_16404	140.518	6.21289	0.0442143	-4.49934	2.1804e-67	2.67217e-65	A	-4.26031	3.61464e-17	-4.32873	5.18292e-45	-4.86174	5.14737e-37		-4.26031	3.61464e-17	-4.32873	5.18292e-45	-4.86174	5.14737e-37	no	yes	no	no	no	no	no	no	no	no	no	no	no	no	no	1
3648	TRIUR3_16432	TRIUR3_16432	54.8987	91.9525	1.67495	0.744117	0.000174132	0.000651237	B	#N/A	#N/A	1.02795	4.21947e-07	#N/A	#N/A				1.02795	4.21947e-07			no	no	no	no	no	no	no	no	no	no	no	no	yes	no	no	1
3657	TRIUR3_16470	TRIUR3_16470	13.7232	3.1656	0.230675	-2.11607	0.000230505	0.000846567	A	-2.84119	0.00154553	#N/A	#N/A	#N/A	#N/A		-2.84119	0.00154553					no	no	no	no	no	no	no	no	no	yes	no	no	no	no	no	1
3658	TRIUR3_16472	TRIUR3_16472	8.8014	1.77014	0.20112	-2.31387	0.000199478	0.000739778	A	#N/A	#N/A	#N/A	#N/A	#N/A	#N/A								yes	no	no	no	no	no	no	no	no	no	no	no	no	no	no	1
3659	TRIUR3_16479_BLOCK_3	TRIUR3_16479	99.4254	21.4649	0.21589	-2.21163	1.31068e-21	2.63659e-20	A	#N/A	#N/A	#N/A	#N/A	-2.21797	2.51483e-16						-2.21797	2.51483e-16	no	no	no	no	no	no	no	no	no	no	no	no	no	yes	no	1
3662	TRIUR3_16486_BLOCK_1	TRIUR3_16486	17.7481	5.57624	0.314188	-1.6703	3.74295e-05	0.000156516	A	#N/A	#N/A	#N/A	#N/A	-1.82047	0.00481709						-1.82047	0.00481709	no	no	no	no	no	no	no	no	no	no	no	no	no	yes	no	1
3669	TRIUR3_16506	TRIUR3_16506	81.1434	39.1862	0.482925	-1.05013	8.98954e-07	4.78681e-06	A	#N/A	#N/A	-1.2223	3.50071e-09	#N/A	#N/A				-1.2223	3.50071e-09			no	no	no	no	no	no	no	no	no	no	no	yes	no	no	no	1
3670	TRIUR3_16508	TRIUR3_16508	4.62898	0.357553	0.0772423	-3.69447	2.38135e-05	0.000102595	A	#N/A	#N/A	-3.78722	0.000410298	#N/A	#N/A				-3.78722	0.000410298			no	no	no	no	no	no	no	no	no	no	no	yes	no	no	no	1
3673	TRIUR3_16536_BLOCK_1	TRIUR3_16536	9.94793	0.50636	0.050901	-4.29616	1.44343e-11	1.31862e-10	A	#N/A	#N/A	-6.58653	4.45009e-22	#N/A	#N/A				-6.58653	4.45009e-22			no	no	no	no	no	no	no	no	no	no	no	yes	no	no	no	1
3675	TRIUR3_16539	TRIUR3_16539	215.097	104.477	0.48572	-1.0418	2.12294e-07	1.22546e-06	A	#N/A	#N/A	-1.10912	5.71052e-05	-0.882076	0.00485398				-1.10912	5.71052e-05	-0.882076	0.00485398	no	no	no	no	no	yes	no	no	no	no	no	no	no	no	no	1
3677	TRIUR3_16544	TRIUR3_16544	29.9874	11.8781	0.396103	-1.33605	8.62771e-06	4.03099e-05	A	#N/A	#N/A	-1.52957	0.000166473	#N/A	#N/A				-1.52957	0.000166473			no	no	no	no	no	no	no	no	no	no	no	yes	no	no	no	1
3679	TRIUR3_16552	TRIUR3_16552	43.3593	16.1781	0.373117	-1.4223	3.00938e-08	1.93017e-07	A	#N/A	#N/A	-1.49604	8.25948e-06	#N/A	#N/A				-1.49604	8.25948e-06			no	no	no	no	no	no	no	no	no	no	no	yes	no	no	no	1
3681	TRIUR3_16562	TRIUR3_16562	7.9716	1.49062	0.186991	-2.41896	2.89782e-05	0.00012318	A	#N/A	#N/A	#N/A	#N/A	-2.73593	1.02398e-05						-2.73593	1.02398e-05	no	no	no	no	no	no	no	no	no	no	no	no	no	yes	no	1
3683	TRIUR3_16572	TRIUR3_16572	9.98362	1.91033	0.191346	-2.38574	4.93383e-07	2.73316e-06	A	#N/A	#N/A	-2.52492	1.36712e-06	-4.52047	0.000114513				-2.52492	1.36712e-06	-4.52047	0.000114513	no	no	no	no	no	yes	no	no	no	no	no	no	no	no	no	1
3686	TRIUR3_16583	TRIUR3_16583	67.4637	139.635	2.06978	1.04948	3.16948e-07	1.79319e-06	B	1.92582	0.00955892	1.1916	4.09135e-10	0.801936	0.00627543		1.92582	0.00955892	1.1916	4.09135e-10	0.801936	0.00627543	no	no	yes	no	no	no	no	no	no	no	no	no	no	no	no	1
3688	TRIUR3_16596_BLOCK_1	TRIUR3_16596	3.04137	171.993	56.5512	5.82149	4.91473e-16	6.69244e-15	B	#N/A	#N/A	5.84727	3.65792e-16	#N/A	#N/A				5.84727	3.65792e-16			no	no	no	no	no	no	no	no	no	no	no	no	yes	no	no	1
3689	TRIUR3_16606	TRIUR3_16606	9.47178	39.0754	4.12545	2.04455	7.15697e-15	8.73084e-14	B	#N/A	#N/A	3.54042	1.11065e-35	#N/A	#N/A				3.54042	1.11065e-35			no	no	no	no	no	no	no	no	no	no	no	no	yes	no	no	1
3690	TRIUR3_16607_BLOCK_1	TRIUR3_16607	21.1998	6.12258	0.288803	-1.79184	1.80679e-06	9.27377e-06	A	-2.92578	0.00445804	-1.71731	0.00620865	-1.37143	0.00436625		-2.92578	0.00445804	-1.71731	0.00620865	-1.37143	0.00436625	no	yes	no	no	no	no	no	no	no	no	no	no	no	no	no	1
3695	TRIUR3_16637	TRIUR3_16637	17.0395	78.4437	4.60364	2.20278	1.38052e-09	1.02299e-08	B	2.21997	1.62975e-07	#N/A	#N/A	#N/A	#N/A		2.21997	1.62975e-07					no	no	no	no	no	no	no	no	no	no	yes	no	no	no	no	1
3705	TRIUR3_16686_BLOCK_2	TRIUR3_16686	7.71886	37.4451	4.85112	2.27832	1.74103e-13	1.89468e-12	B	2.31157	0.00168546	2.66487	1.26611e-09	1.95067	0.000235933		2.31157	0.00168546	2.66487	1.26611e-09	1.95067	0.000235933	no	no	yes	no	no	no	no	no	no	no	no	no	no	no	no	1
3723	TRIUR3_16740	TRIUR3_16740	65.1736	272.936	4.18782	2.0662	6.46213e-05	0.000259987	B	3.92899	1.90951e-07	2.03747	0.000403631	#N/A	#N/A		3.92899	1.90951e-07	2.03747	0.000403631			no	no	no	no	yes	no	no	no	no	no	no	no	no	no	no	1
3729	TRIUR3_16759	TRIUR3_16759	8.2666	34.606	4.18625	2.06566	1.24056e-12	1.25092e-11	B	#N/A	#N/A	2.43414	5.14243e-12	2.25098	7.62703e-07				2.43414	5.14243e-12	2.25098	7.62703e-07	no	no	no	no	no	no	yes	no	no	no	no	no	no	no	no	1
3730	TRIUR3_16762	TRIUR3_16762	76.6944	13.1058	0.170884	-2.54891	3.07213e-08	1.96883e-07	A	#N/A	#N/A	#N/A	#N/A	-2.53266	2.77257e-07						-2.53266	2.77257e-07	no	no	no	no	no	no	no	no	no	no	no	no	no	yes	no	1
3731	TRIUR3_16763	TRIUR3_16763	6.19086	1.0327	0.16681	-2.58372	3.80792e-05	0.000159066	A	#N/A	#N/A	#N/A	#N/A	#N/A	#N/A								yes	no	no	no	no	no	no	no	no	no	no	no	no	no	no	1
3733	TRIUR3_16768	TRIUR3_16768	31.7641	2.31655	0.0729298	-3.77735	1.10231e-13	1.22468e-12	A	-3.56614	3.07247e-07	-5.85888	1.46315e-11	#N/A	#N/A		-3.56614	3.07247e-07	-5.85888	1.46315e-11			no	no	no	yes	no	no	no	no	no	no	no	no	no	no	no	1
3739	TRIUR3_16778_BLOCK_3	TRIUR3_16778	8.18445	0.0692776	0.00846454	-6.88435	1.13154e-13	1.25541e-12	A	#N/A	#N/A	#N/A	#N/A	#N/A	#N/A								yes	no	no	no	no	no	no	no	no	no	no	no	no	no	no	1
3747	TRIUR3_16797	TRIUR3_16797	56.0195	112.416	2.00674	1.00485	0.000236395	0.00086489	B	2.53592	7.12779e-08	#N/A	#N/A	#N/A	#N/A		2.53592	7.12779e-08					no	no	no	no	no	no	no	no	no	no	yes	no	no	no	no	1
3749	TRIUR3_16800	TRIUR3_16800	698.384	210.891	0.30197	-1.72752	2.57613e-05	0.000110271	A	-1.74687	0.000248953	#N/A	#N/A	#N/A	#N/A		-1.74687	0.000248953					no	no	no	no	no	no	no	no	no	yes	no	no	no	no	no	1
3765	TRIUR3_16887_BLOCK_1	TRIUR3_16887	6.11643	25.9007	4.2346	2.08223	7.41626e-08	4.54096e-07	B	4.28719	8.2099e-07	1.85414	0.00585061	1.21716	0.00946103		4.28719	8.2099e-07	1.85414	0.00585061	1.21716	0.00946103	no	no	yes	no	no	no	no	no	no	no	no	no	no	no	no	1
3766	TRIUR3_16887_BLOCK_2	TRIUR3_16887	3.47397	52.8475	15.2124	3.92718	2.34782e-33	9.2588e-32	B	4.51944	7.54059e-15	4.08656	2.32894e-09	3.20488	6.5046e-08		4.51944	7.54059e-15	4.08656	2.32894e-09	3.20488	6.5046e-08	no	no	yes	no	no	no	no	no	no	no	no	no	no	no	no	1
3768	TRIUR3_16899	TRIUR3_16899	464.473	705.035	1.51792	0.6021	1.3068e-06	6.82621e-06	B	#N/A	#N/A	1.20968	4.96309e-07	1.11544	0.000146861				1.20968	4.96309e-07	1.11544	0.000146861	no	no	no	no	no	no	yes	no	no	no	no	no	no	no	no	1
3776	TRIUR3_16937	TRIUR3_16937	31.3879	81.6841	2.60241	1.37985	1.13113e-09	8.44481e-09	B	#N/A	#N/A	1.59848	4.37456e-10	1.23919	7.21508e-05				1.59848	4.37456e-10	1.23919	7.21508e-05	no	no	no	no	no	no	yes	no	no	no	no	no	no	no	no	1
3779	TRIUR3_16947	TRIUR3_16947	0.421822	14.9504	35.4425	5.14741	1.6833e-16	2.39022e-15	B	#N/A	#N/A	#N/A	#N/A	5.74597	1.58226e-11						5.74597	1.58226e-11	no	no	no	no	no	no	no	no	no	no	no	no	no	no	yes	1
3780	TRIUR3_16951	TRIUR3_16951	15.0419	97.3001	6.46859	2.69345	5.80474e-12	5.49175e-11	B	#N/A	#N/A	3.79391	5.69673e-09	2.02171	3.50396e-05				3.79391	5.69673e-09	2.02171	3.50396e-05	no	no	no	no	no	no	yes	no	no	no	no	no	no	no	no	1
3789	TRIUR3_16993_BLOCK_2	TRIUR3_16993	163.565	66.4608	0.406327	-1.29929	1.43121e-09	1.05663e-08	A	-1.48769	3.37863e-05	-0.94344	1.46627e-05	#N/A	#N/A		-1.48769	3.37863e-05	-0.94344	1.46627e-05			no	no	no	yes	no	no	no	no	no	no	no	no	no	no	no	1
3791	TRIUR3_17001_BLOCK_1	TRIUR3_17001	11.2106	80.3377	7.16625	2.84122	6.36672e-05	0.000256407	B	#N/A	#N/A	#N/A	#N/A	3.73099	0.00242005						3.73099	0.00242005	no	no	no	no	no	no	no	no	no	no	no	no	no	no	yes	1
3792	TRIUR3_17001_BLOCK_2	TRIUR3_17001	66.5892	274.143	4.11692	2.04157	4.01295e-05	0.000167455	B	#N/A	#N/A	#N/A	#N/A	3.02009	0.00331794						3.02009	0.00331794	no	no	no	no	no	no	no	no	no	no	no	no	no	no	yes	1
3793	TRIUR3_17001_BLOCK_3	TRIUR3_17001	352.198	95.6711	0.27164	-1.88023	7.31684e-23	1.61011e-21	A	-3.26119	9.0221e-09	#N/A	#N/A	-1.50513	4.84407e-10		-3.26119	9.0221e-09			-1.50513	4.84407e-10	no	no	no	no	no	no	no	yes	no	no	no	no	no	no	no	1
3794	TRIUR3_17004	TRIUR3_17004	109.53	192.795	1.7602	0.815737	4.4993e-05	0.0001859	B	1.08117	0.00526561	0.774997	4.50603e-05	#N/A	#N/A		1.08117	0.00526561	0.774997	4.50603e-05			no	no	no	no	yes	no	no	no	no	no	no	no	no	no	no	1
3796	TRIUR3_17011	TRIUR3_17011	303.339	201.165	0.663167	-0.592556	0.000210062	0.000775418	A	#N/A	#N/A	-1.18783	7.93725e-12	#N/A	#N/A				-1.18783	7.93725e-12			no	no	no	no	no	no	no	no	no	no	no	yes	no	no	no	1
3798	TRIUR3_17019	TRIUR3_17019	44.5293	1.69645	0.0380975	-4.71416	1.14569e-40	5.8881e-39	A	-3.56103	6.53838e-06	#N/A	#N/A	-5.36061	3.62646e-28		-3.56103	6.53838e-06			-5.36061	3.62646e-28	no	no	no	no	no	no	no	yes	no	no	no	no	no	no	no	1
3800	TRIUR3_17023	TRIUR3_17023	351.799	214.958	0.611024	-0.710699	8.64953e-05	0.000339754	A	#N/A	#N/A	-0.858944	3.30377e-06	#N/A	#N/A				-0.858944	3.30377e-06			no	no	no	no	no	no	no	no	no	no	no	yes	no	no	no	1
3804	TRIUR3_17050	TRIUR3_17050	82.2512	169.235	2.05754	1.04092	1.66266e-06	8.5671e-06	B	1.28751	0.00225242	1.17072	1.18883e-06	#N/A	#N/A		1.28751	0.00225242	1.17072	1.18883e-06			no	no	no	no	yes	no	no	no	no	no	no	no	no	no	no	1
3805	TRIUR3_17055	TRIUR3_17055	239.353	44.6475	0.186534	-2.42249	7.26433e-31	2.44167e-29	A	-2.95725	1.39151e-14	-1.98096	8.54014e-21	-2.28684	4.34432e-15		-2.95725	1.39151e-14	-1.98096	8.54014e-21	-2.28684	4.34432e-15	no	yes	no	no	no	no	no	no	no	no	no	no	no	no	no	1
3807	TRIUR3_17073	TRIUR3_17073	358.377	598.755	1.67074	0.740488	2.183e-05	9.47154e-05	B	#N/A	#N/A	0.887736	3.15344e-08	#N/A	#N/A				0.887736	3.15344e-08			no	no	no	no	no	no	no	no	no	no	no	no	yes	no	no	1
3808	TRIUR3_17079	TRIUR3_17079	0.443435	10.938	24.6664	4.62448	1.57764e-11	1.42975e-10	B	5.35485	1.15552e-06	3.94541	0.000801197	#N/A	#N/A		5.35485	1.15552e-06	3.94541	0.000801197			no	no	no	no	yes	no	no	no	no	no	no	no	no	no	no	1
3812	TRIUR3_17112	TRIUR3_17112	4.66877	0.150526	0.032241	-4.95496	1.32709e-06	6.92763e-06	A	#N/A	#N/A	#N/A	#N/A	-5.28484	2.36437e-06						-5.28484	2.36437e-06	no	no	no	no	no	no	no	no	no	no	no	no	no	yes	no	1
3826	TRIUR3_17160	TRIUR3_17160	8.72511	0.288948	0.0331168	-4.91629	5.75161e-09	3.9772e-08	A	#N/A	#N/A	-3.87254	1.79902e-05	#N/A	#N/A				-3.87254	1.79902e-05			no	no	no	no	no	no	no	no	no	no	no	yes	no	no	no	1
3831	TRIUR3_17213	TRIUR3_17213	437.007	1424.81	3.26039	1.70504	3.25531e-08	2.07787e-07	B	1.69911	1.63011e-07	#N/A	#N/A	#N/A	#N/A		1.69911	1.63011e-07					no	no	no	no	no	no	no	no	no	no	yes	no	no	no	no	1
3838	TRIUR3_17235	TRIUR3_17235	334.015	170.922	0.51172	-0.966574	1.24595e-07	7.42353e-07	A	#N/A	#N/A	-1.2423	2.03012e-06	#N/A	#N/A				-1.2423	2.03012e-06			no	no	no	no	no	no	no	no	no	no	no	yes	no	no	no	1
3841	TRIUR3_17237_BLOCK_3	TRIUR3_17237	90.7641	179.83	1.98129	0.986439	1.74427e-05	7.65556e-05	B	5.36241	2.73555e-15	1.44715	7.86975e-11	#N/A	#N/A		5.36241	2.73555e-15	1.44715	7.86975e-11			no	no	no	no	yes	no	no	no	no	no	no	no	no	no	no	1
3848	TRIUR3_17258_BLOCK_1	TRIUR3_17258	25.0095	66.8471	2.67287	1.41839	0.000175788	0.000656507	B	2.79586	2.05716e-05	2.38849	4.91617e-06	-1.40263	0.00171852		2.79586	2.05716e-05	2.38849	4.91617e-06	-1.40263	0.00171852	no	no	no	no	yes	no	no	no	no	no	no	no	no	no	no	1
3851	TRIUR3_17275	TRIUR3_17275	214.68	71.7422	0.334181	-1.5813	2.35956e-14	2.74398e-13	A	-3.76177	2.42805e-13	-2.33561	3.6293e-25	-1.01643	6.46412e-05		-3.76177	2.42805e-13	-2.33561	3.6293e-25	-1.01643	6.46412e-05	no	yes	no	no	no	no	no	no	no	no	no	no	no	no	no	1
3860	TRIUR3_17320	TRIUR3_17320	30.8015	7.3026	0.237086	-2.07652	1.09101e-10	9.07202e-10	A	#N/A	#N/A	-2.79581	1.10481e-09	-1.70378	0.000118117				-2.79581	1.10481e-09	-1.70378	0.000118117	no	no	no	no	no	yes	no	no	no	no	no	no	no	no	no	1
3865	TRIUR3_17341_BLOCK_1	TRIUR3_17341	14.7931	4.50886	0.304794	-1.7141	0.000271751	0.0009833	A	#N/A	#N/A	#N/A	#N/A	#N/A	#N/A								yes	no	no	no	no	no	no	no	no	no	no	no	no	no	no	1
3870	TRIUR3_17358	TRIUR3_17358	278.971	57.1362	0.20481	-2.28764	1.03973e-31	3.71411e-30	A	-2.09844	5.35545e-09	-2.20002	2.61868e-30	-2.61452	7.02949e-22		-2.09844	5.35545e-09	-2.20002	2.61868e-30	-2.61452	7.02949e-22	no	yes	no	no	no	no	no	no	no	no	no	no	no	no	no	1
3871	TRIUR3_17359	TRIUR3_17359	178.535	47.7498	0.267453	-1.90264	4.08272e-21	7.89393e-20	A	-1.39394	0.00579352	-1.80042	1.70031e-18	-2.29729	6.56734e-17		-1.39394	0.00579352	-1.80042	1.70031e-18	-2.29729	6.56734e-17	no	yes	no	no	no	no	no	no	no	no	no	no	no	no	no	1
3876	TRIUR3_17373	TRIUR3_17373	19.155	68.9864	3.60149	1.84859	6.13478e-14	6.97142e-13	B	#N/A	#N/A	1.06194	8.75306e-05	2.66164	9.27634e-17				1.06194	8.75306e-05	2.66164	9.27634e-17	no	no	no	no	no	no	yes	no	no	no	no	no	no	no	no	1
3878	TRIUR3_17378	TRIUR3_17378	8.22713	1.76946	0.215076	-2.21708	0.000101593	0.000393241	A	#N/A	#N/A	#N/A	#N/A	#N/A	#N/A								yes	no	no	no	no	no	no	no	no	no	no	no	no	no	no	1
3879	TRIUR3_17391	TRIUR3_17391	8.03146	0.145626	0.018132	-5.78532	6.70492e-11	5.71244e-10	A	#N/A	#N/A	#N/A	#N/A	-6.4786	3.71236e-06						-6.4786	3.71236e-06	no	no	no	no	no	no	no	no	no	no	no	no	no	yes	no	1
3887	TRIUR3_17425_BLOCK_1	TRIUR3_17425	125.138	61.9349	0.494931	-1.0147	1.3596e-05	6.09144e-05	A	-1.99307	0.00526561	-0.669638	0.00261667	#N/A	#N/A		-1.99307	0.00526561	-0.669638	0.00261667			no	no	no	yes	no	no	no	no	no	no	no	no	no	no	no	1
3893	TRIUR3_17457	TRIUR3_17457	32.4687	8.97808	0.276515	-1.85457	2.93998e-10	2.3211e-09	A	#N/A	#N/A	-2.05124	2.05515e-07	-1.89428	0.000106756				-2.05124	2.05515e-07	-1.89428	0.000106756	no	no	no	no	no	yes	no	no	no	no	no	no	no	no	no	1
3896	TRIUR3_17483_BLOCK_1	TRIUR3_17483	11.2651	1.93804	0.172039	-2.53919	3.07933e-06	1.53696e-05	A	#N/A	#N/A	#N/A	#N/A	-6.19853	3.63568e-16						-6.19853	3.63568e-16	no	no	no	no	no	no	no	no	no	no	no	no	no	yes	no	1
3898	TRIUR3_17486_BLOCK_2	TRIUR3_17486	3.14805	204.914	65.0925	6.02442	5.20265e-103	1.88383e-100	B	#N/A	#N/A	#N/A	#N/A	4.70395	2.24022e-48						4.70395	2.24022e-48	no	no	no	no	no	no	no	no	no	no	no	no	no	no	yes	1
3901	TRIUR3_17499	TRIUR3_17499	121.558	562.451	4.62703	2.21009	1.07976e-36	4.70021e-35	B	#N/A	#N/A	2.57115	3.90927e-51	1.22445	0.000211728				2.57115	3.90927e-51	1.22445	0.000211728	no	no	no	no	no	no	yes	no	no	no	no	no	no	no	no	1
3902	TRIUR3_17500	TRIUR3_17500	168.141	41.0177	0.243948	-2.03535	1.07888e-18	1.80554e-17	A	-2.79402	8.07494e-13	-1.46082	2.90027e-09	-1.63136	7.44722e-07		-2.79402	8.07494e-13	-1.46082	2.90027e-09	-1.63136	7.44722e-07	no	yes	no	no	no	no	no	no	no	no	no	no	no	no	no	1
3912	TRIUR3_17567	TRIUR3_17567	38.1617	10.5107	0.275425	-1.86027	1.55507e-09	1.14383e-08	A	#N/A	#N/A	-1.34673	3.57042e-05	-2.13205	0.0010946				-1.34673	3.57042e-05	-2.13205	0.0010946	no	no	no	no	no	yes	no	no	no	no	no	no	no	no	no	1
3916	TRIUR3_17605	TRIUR3_17605	70.921	30.2638	0.426725	-1.22862	1.26599e-05	5.7138e-05	A	-2.22604	0.000277952	#N/A	#N/A	-1.02876	0.00772914		-2.22604	0.000277952			-1.02876	0.00772914	no	no	no	no	no	no	no	yes	no	no	no	no	no	no	no	1
3918	TRIUR3_17608	TRIUR3_17608	23.7319	72.5246	3.05599	1.61164	3.06977e-09	2.19908e-08	B	5.50134	0.000481372	1.47635	6.12755e-05	1.57845	0.000648393		5.50134	0.000481372	1.47635	6.12755e-05	1.57845	0.000648393	no	no	yes	no	no	no	no	no	no	no	no	no	no	no	no	1
3922	TRIUR3_17615	TRIUR3_17615	386.486	201.568	0.52154	-0.939149	1.92722e-06	9.84115e-06	A	-1.2648	0.000352248	-0.623996	0.00140902	-0.794781	0.00241568		-1.2648	0.000352248	-0.623996	0.00140902	-0.794781	0.00241568	no	yes	no	no	no	no	no	no	no	no	no	no	no	no	no	1
3924	TRIUR3_17617	TRIUR3_17617	136.077	236.35	1.73688	0.7965	2.42435e-05	0.000104166	B	#N/A	#N/A	0.700342	0.000156205	1.04565	0.00016935				0.700342	0.000156205	1.04565	0.00016935	no	no	no	no	no	no	yes	no	no	no	no	no	no	no	no	1
3925	TRIUR3_17618	TRIUR3_17618	117.728	46.6554	0.396299	-1.33534	1.70993e-05	7.51315e-05	A	-1.56282	0.000137038	#N/A	#N/A	#N/A	#N/A		-1.56282	0.000137038					no	no	no	no	no	no	no	no	no	yes	no	no	no	no	no	1
3936	TRIUR3_17657_BLOCK_1	TRIUR3_17657	11.506	0.902842	0.078467	-3.67177	4.04119e-07	2.26068e-06	A	-4.68484	9.08055e-06	#N/A	#N/A	#N/A	#N/A		-4.68484	9.08055e-06					no	no	no	no	no	no	no	no	no	yes	no	no	no	no	no	1
3937	TRIUR3_17661	TRIUR3_17661	6.33114	0.272604	0.0430577	-4.53759	1.1363e-08	7.65799e-08	A	#N/A	#N/A	-5.12154	1.00862e-07	-4.90132	0.00270246				-5.12154	1.00862e-07	-4.90132	0.00270246	no	no	no	no	no	yes	no	no	no	no	no	no	no	no	no	1
3942	TRIUR3_17668_BLOCK_2	TRIUR3_17668	9.88262	0.11474	0.0116102	-6.42846	5.21922e-15	6.44594e-14	A	-5.06887	0.00642521	#N/A	#N/A	#N/A	#N/A		-5.06887	0.00642521					no	no	no	no	no	no	no	no	no	yes	no	no	no	no	no	1
3945	TRIUR3_17675	TRIUR3_17675	29.4157	2.96978	0.100959	-3.30816	4.20567e-20	7.52862e-19	A	#N/A	#N/A	#N/A	#N/A	#N/A	#N/A								yes	no	no	no	no	no	no	no	no	no	no	no	no	no	no	1
3951	TRIUR3_17698	TRIUR3_17698	0.260782	8.51176	32.6394	5.02854	3.48797e-12	3.37609e-11	B	#N/A	#N/A	#N/A	#N/A	#N/A	#N/A								yes	no	no	no	no	no	no	no	no	no	no	no	no	no	no	1
3955	TRIUR3_17715	TRIUR3_17715	55.585	14.8494	0.267147	-1.90429	1.10911e-12	1.12264e-11	A	#N/A	#N/A	#N/A	#N/A	-2.0526	0.000128201						-2.0526	0.000128201	no	no	no	no	no	no	no	no	no	no	no	no	no	yes	no	1
3962	TRIUR3_17742_BLOCK_3	TRIUR3_17742	30.8593	1.958	0.0634494	-3.97825	1.59582e-21	3.19404e-20	A	-5.15361	7.12779e-08	#N/A	#N/A	-3.34628	1.66695e-11		-5.15361	7.12779e-08			-3.34628	1.66695e-11	no	no	no	no	no	no	no	yes	no	no	no	no	no	no	no	1
3963	TRIUR3_17742_BLOCK_4	TRIUR3_17742	45.5449	2.27704	0.0499954	-4.32206	1.92789e-31	6.73579e-30	A	-4.78179	9.70631e-12	#N/A	#N/A	-3.76817	2.35119e-15		-4.78179	9.70631e-12			-3.76817	2.35119e-15	no	no	no	no	no	no	no	yes	no	no	no	no	no	no	no	1
3965	TRIUR3_17753	TRIUR3_17753	7.95692	0.371375	0.0466732	-4.42126	4.40783e-09	3.09363e-08	A	-4.86539	0.00949591	#N/A	#N/A	-3.68847	0.000708123		-4.86539	0.00949591			-3.68847	0.000708123	no	no	no	no	no	no	no	yes	no	no	no	no	no	no	no	1
3969	TRIUR3_17769	TRIUR3_17769	50.2769	119.505	2.37693	1.2491	9.67607e-08	5.87049e-07	B	1.67238	0.000954092	#N/A	#N/A	1.37271	0.00317938		1.67238	0.000954092			1.37271	0.00317938	no	no	no	no	no	no	no	no	yes	no	no	no	no	no	no	1
3976	TRIUR3_17785_BLOCK_3	TRIUR3_17785	9.4388	0.361289	0.038277	-4.70738	4.18945e-11	3.62358e-10	A	#N/A	#N/A	#N/A	#N/A	-4.91017	1.43882e-06						-4.91017	1.43882e-06	no	no	no	no	no	no	no	no	no	no	no	no	no	yes	no	1
3978	TRIUR3_17787	TRIUR3_17787	17.218	1.59663	0.09273	-3.43082	1.23967e-13	1.36965e-12	A	#N/A	#N/A	#N/A	#N/A	-2.93191	3.3412e-05						-2.93191	3.3412e-05	no	no	no	no	no	no	no	no	no	no	no	no	no	yes	no	1
3987	TRIUR3_17826	TRIUR3_17826	62.0481	9.52178	0.153458	-2.70408	1.0225e-23	2.33388e-22	A	#N/A	#N/A	#N/A	#N/A	-2.77458	3.29362e-11						-2.77458	3.29362e-11	no	no	no	no	no	no	no	no	no	no	no	no	no	yes	no	1
3992	TRIUR3_17836	TRIUR3_17836	127.869	287.265	2.24656	1.16772	2.36064e-13	2.53777e-12	B	#N/A	#N/A	#N/A	#N/A	2.1353	1.35232e-15						2.1353	1.35232e-15	no	no	no	no	no	no	no	no	no	no	no	no	no	no	yes	1
3994	TRIUR3_17838_BLOCK_2	TRIUR3_17838	11.0599	30.6768	2.7737	1.47181	2.03133e-05	8.84724e-05	B	2.80965	0.00157197	#N/A	#N/A	#N/A	#N/A		2.80965	0.00157197					no	no	no	no	no	no	no	no	no	no	yes	no	no	no	no	1
4001	TRIUR3_17854_BLOCK_1	TRIUR3_17854	7.8044	0.102654	0.0131534	-6.24842	6.94503e-12	6.52407e-11	A	#N/A	#N/A	#N/A	#N/A	-5.84223	2.88807e-09						-5.84223	2.88807e-09	no	no	no	no	no	no	no	no	no	no	no	no	no	yes	no	1
4006	TRIUR3_17885_BLOCK_2	TRIUR3_17885	22.0055	1.92902	0.0876609	-3.51192	7.64633e-13	7.82913e-12	A	-3.97548	1.37378e-08	#N/A	#N/A	#N/A	#N/A		-3.97548	1.37378e-08					no	no	no	no	no	no	no	no	no	yes	no	no	no	no	no	1
4007	TRIUR3_17885_BLOCK_3	TRIUR3_17885	38.1325	6.94363	0.182092	-2.45726	1.19667e-10	9.92984e-10	A	-2.58596	1.23635e-07	#N/A	#N/A	#N/A	#N/A		-2.58596	1.23635e-07					no	no	no	no	no	no	no	no	no	yes	no	no	no	no	no	1
4009	TRIUR3_17887	TRIUR3_17887	19.0541	49.4531	2.59541	1.37596	5.62921e-14	6.41521e-13	B	#N/A	#N/A	#N/A	#N/A	5.74141	4.15702e-26						5.74141	4.15702e-26	no	no	no	no	no	no	no	no	no	no	no	no	no	no	yes	1
4010	TRIUR3_17888	TRIUR3_17888	116.082	217.317	1.87209	0.904652	1.05797e-06	5.59985e-06	B	0.958503	0.00963217	#N/A	#N/A	0.797179	0.00312511		0.958503	0.00963217			0.797179	0.00312511	no	no	no	no	no	no	no	no	yes	no	no	no	no	no	no	1
4018	TRIUR3_17914	TRIUR3_17914	44.6733	21.3723	0.478414	-1.06367	8.70208e-05	0.00034165	A	-1.24433	0.00513391	#N/A	#N/A	#N/A	#N/A		-1.24433	0.00513391					no	no	no	no	no	no	no	no	no	yes	no	no	no	no	no	1
4024	TRIUR3_17946	TRIUR3_17946	29.3991	74.2005	2.52391	1.33566	2.65078e-10	2.1053e-09	B	#N/A	#N/A	#N/A	#N/A	1.86921	5.06067e-09						1.86921	5.06067e-09	no	no	no	no	no	no	no	no	no	no	no	no	no	no	yes	1
4030	TRIUR3_17968_BLOCK_1	TRIUR3_17968	0.0625761	3.06861	49.038	5.61583	1.15415e-05	5.2447e-05	B	#N/A	#N/A	#N/A	#N/A	5.41974	4.17927e-05						5.41974	4.17927e-05	no	no	no	no	no	no	no	no	no	no	no	no	no	no	yes	1
4036	TRIUR3_18005	TRIUR3_18005	172.138	96.9323	0.563108	-0.828517	1.04444e-05	4.78987e-05	A	#N/A	#N/A	#N/A	#N/A	#N/A	#N/A								yes	no	no	no	no	no	no	no	no	no	no	no	no	no	no	1
4037	TRIUR3_18008_BLOCK_1	TRIUR3_18008	24.3218	126.075	5.18364	2.37397	1.96084e-27	5.44251e-26	B	1.9587	3.47764e-05	#N/A	#N/A	2.58742	7.49563e-06		1.9587	3.47764e-05			2.58742	7.49563e-06	no	no	no	no	no	no	no	no	yes	no	no	no	no	no	no	1
4042	TRIUR3_18012	TRIUR3_18012	94.4006	152.838	1.61904	0.695139	0.000188222	0.000700645	B	#N/A	#N/A	#N/A	#N/A	#N/A	#N/A								yes	no	no	no	no	no	no	no	no	no	no	no	no	no	no	1
4053	TRIUR3_18060_BLOCK_2	TRIUR3_18060	92.7468	174.876	1.88552	0.914966	2.91859e-06	1.45948e-05	B	#N/A	#N/A	#N/A	#N/A	1.00929	8.6973e-05						1.00929	8.6973e-05	no	no	no	no	no	no	no	no	no	no	no	no	no	no	yes	1
4056	TRIUR3_18063	TRIUR3_18063	37.2833	1.65248	0.0443224	-4.49582	4.67878e-05	0.000192915	A	#N/A	#N/A	#N/A	#N/A	#N/A	#N/A								yes	no	no	no	no	no	no	no	no	no	no	no	no	no	no	1
4057	TRIUR3_18068	TRIUR3_18068	10.7568	0.399552	0.0371443	-4.75072	2.86025e-12	2.80255e-11	A	#N/A	#N/A	#N/A	#N/A	#N/A	#N/A								yes	no	no	no	no	no	no	no	no	no	no	no	no	no	no	1
4058	TRIUR3_18074_BLOCK_2	TRIUR3_18074	6.79471	63.3123	9.31789	3.22	8.834e-29	2.64555e-27	B	3.60517	1.39657e-09	#N/A	#N/A	2.69055	1.9885e-10		3.60517	1.39657e-09			2.69055	1.9885e-10	no	no	no	no	no	no	no	no	yes	no	no	no	no	no	no	1
4064	TRIUR3_18099	TRIUR3_18099	78.3652	2.21756	0.0282978	-5.14317	2.59353e-28	7.5678e-27	A	-5.09469	1.56505e-21	#N/A	#N/A	-6.56545	9.36533e-07		-5.09469	1.56505e-21			-6.56545	9.36533e-07	no	no	no	no	no	no	no	yes	no	no	no	no	no	no	no	1
4070	TRIUR3_18128_BLOCK_1	TRIUR3_18128	2.68055	15.5039	5.78382	2.53202	3.69873e-08	2.34587e-07	B	#N/A	#N/A	#N/A	#N/A	2.24951	1.54522e-05						2.24951	1.54522e-05	no	no	no	no	no	no	no	no	no	no	no	no	no	no	yes	1
4072	TRIUR3_18134	TRIUR3_18134	141.456	47.3715	0.334884	-1.57827	3.29787e-13	3.50277e-12	A	-2.31871	1.98793e-06	#N/A	#N/A	-1.0908	0.000242819		-2.31871	1.98793e-06			-1.0908	0.000242819	no	no	no	no	no	no	no	yes	no	no	no	no	no	no	no	1
4073	TRIUR3_18137	TRIUR3_18137	121.048	61.7566	0.510182	-0.970917	1.13121e-05	5.15223e-05	A	#N/A	#N/A	#N/A	#N/A	-1.43467	1.83474e-05						-1.43467	1.83474e-05	no	no	no	no	no	no	no	no	no	no	no	no	no	yes	no	1
4077	TRIUR3_18154	TRIUR3_18154	3689.94	744.632	0.201801	-2.309	8.43083e-16	1.13064e-14	A	-2.36025	3.35787e-14	#N/A	#N/A	-1.63632	2.58323e-09		-2.36025	3.35787e-14			-1.63632	2.58323e-09	no	no	no	no	no	no	no	yes	no	no	no	no	no	no	no	1
4078	TRIUR3_18156	TRIUR3_18156	61.6224	21.0875	0.342205	-1.54707	1.26323e-08	8.48474e-08	A	-2.04011	5.70618e-05	#N/A	#N/A	-1.76661	1.5779e-05		-2.04011	5.70618e-05			-1.76661	1.5779e-05	no	no	no	no	no	no	no	yes	no	no	no	no	no	no	no	1
4087	TRIUR3_18191	TRIUR3_18191	252.259	806.561	3.19735	1.67687	3.70489e-07	2.08034e-06	B	1.77521	0.00157167	#N/A	#N/A	1.51976	7.51204e-08		1.77521	0.00157167			1.51976	7.51204e-08	no	no	no	no	no	no	no	no	yes	no	no	no	no	no	no	1
4091	TRIUR3_18208_BLOCK_1	TRIUR3_18208	13.5534	60.3037	4.44934	2.15359	1.27187e-14	1.5122e-13	B	5.46069	0.000116157	#N/A	#N/A	1.9132	7.33367e-09		5.46069	0.000116157			1.9132	7.33367e-09	no	no	no	no	no	no	no	no	yes	no	no	no	no	no	no	1
4093	TRIUR3_18208_BLOCK_3	TRIUR3_18208	19.676	77.9555	3.96197	1.98622	9.93106e-14	1.10799e-12	B	4.01689	7.27361e-10	#N/A	#N/A	1.50258	2.58444e-06		4.01689	7.27361e-10			1.50258	2.58444e-06	no	no	no	no	no	no	no	no	yes	no	no	no	no	no	no	1
4102	TRIUR3_18231	TRIUR3_18231	37.4207	103.793	2.77367	1.47179	2.32485e-10	1.86691e-09	B	2.01594	9.79286e-07	#N/A	#N/A	1.42161	1.44535e-05		2.01594	9.79286e-07			1.42161	1.44535e-05	no	no	no	no	no	no	no	no	yes	no	no	no	no	no	no	1
4103	TRIUR3_18233	TRIUR3_18233	13.1186	43.401	3.30836	1.72612	9.09462e-11	7.62608e-10	B	#N/A	#N/A	#N/A	#N/A	#N/A	#N/A								yes	no	no	no	no	no	no	no	no	no	no	no	no	no	no	1
4107	TRIUR3_18250_BLOCK_1	TRIUR3_18250	2.58612	22.0201	8.51472	3.08996	2.92168e-10	2.30894e-09	B	#N/A	#N/A	#N/A	#N/A	#N/A	#N/A								yes	no	no	no	no	no	no	no	no	no	no	no	no	no	no	1
4109	TRIUR3_18251	TRIUR3_18251	5.23914	28.434	5.42723	2.44022	2.28652e-12	2.25705e-11	B	#N/A	#N/A	#N/A	#N/A	2.20168	5.60956e-10						2.20168	5.60956e-10	no	no	no	no	no	no	no	no	no	no	no	no	no	no	yes	1
4110	TRIUR3_18252_BLOCK_1	TRIUR3_18252	103.863	325.749	3.13634	1.64908	1.82704e-10	1.48361e-09	B	#N/A	#N/A	#N/A	#N/A	1.59775	6.52483e-09						1.59775	6.52483e-09	no	no	no	no	no	no	no	no	no	no	no	no	no	no	yes	1
4111	TRIUR3_18252_BLOCK_2	TRIUR3_18252	59.7248	201.569	3.37496	1.75487	4.13091e-11	3.58072e-10	B	2.02793	0.000574595	#N/A	#N/A	1.70055	1.52941e-07		2.02793	0.000574595			1.70055	1.52941e-07	no	no	no	no	no	no	no	no	yes	no	no	no	no	no	no	1
4118	TRIUR3_18288_BLOCK_2	TRIUR3_18288	37.6399	4.84662	0.128763	-2.95721	2.46185e-19	4.22654e-18	A	-3.49025	2.22764e-07	#N/A	#N/A	-1.96679	9.96077e-05		-3.49025	2.22764e-07			-1.96679	9.96077e-05	no	no	no	no	no	no	no	yes	no	no	no	no	no	no	no	1
4120	TRIUR3_18297	TRIUR3_18297	291.42	133.083	0.45667	-1.13078	5.77434e-08	3.57408e-07	A	#N/A	#N/A	#N/A	#N/A	#N/A	#N/A								yes	no	no	no	no	no	no	no	no	no	no	no	no	no	no	1
4128	TRIUR3_18313	TRIUR3_18313	167.078	339.511	2.03205	1.02293	3.40187e-07	1.9165e-06	B	1.36389	4.30999e-05	#N/A	#N/A	#N/A	#N/A		1.36389	4.30999e-05					no	no	no	no	no	no	no	no	no	no	yes	no	no	no	no	1
4129	TRIUR3_18314	TRIUR3_18314	24.4672	53.3356	2.17988	1.12425	3.14185e-07	1.78009e-06	B	#N/A	#N/A	#N/A	#N/A	#N/A	#N/A								yes	no	no	no	no	no	no	no	no	no	no	no	no	no	no	1
4137	TRIUR3_18342_BLOCK_2	TRIUR3_18342	101.855	172.615	1.69472	0.761046	0.000257669	0.000938111	B	2.49427	0.00608574	#N/A	#N/A	#N/A	#N/A		2.49427	0.00608574					no	no	no	no	no	no	no	no	no	no	yes	no	no	no	no	1
4139	TRIUR3_18356	TRIUR3_18356	24.6961	9.15599	0.370746	-1.4315	1.48211e-05	6.59214e-05	A	#N/A	#N/A	#N/A	#N/A	#N/A	#N/A								yes	no	no	no	no	no	no	no	no	no	no	no	no	no	no	1
4141	TRIUR3_18362	TRIUR3_18362	74.339	31.8725	0.428745	-1.22181	1.12786e-07	6.76544e-07	A	#N/A	#N/A	#N/A	#N/A	-1.16494	3.42644e-05						-1.16494	3.42644e-05	no	no	no	no	no	no	no	no	no	no	no	no	no	yes	no	1
4145	TRIUR3_18396	TRIUR3_18396	20.4094	3.19912	0.156747	-2.67349	6.12943e-07	3.3512e-06	A	-2.89342	5.23068e-05	#N/A	#N/A	#N/A	#N/A		-2.89342	5.23068e-05					no	no	no	no	no	no	no	no	no	yes	no	no	no	no	no	1
4149	TRIUR3_18411	TRIUR3_18411	42.9875	18.0049	0.418841	-1.25553	1.21242e-05	5.48137e-05	A	#N/A	#N/A	#N/A	#N/A	-1.37418	0.000487363						-1.37418	0.000487363	no	no	no	no	no	no	no	no	no	no	no	no	no	yes	no	1
4152	TRIUR3_18425	TRIUR3_18425	21.3461	123.609	5.7907	2.53374	4.90106e-29	1.50161e-27	B	2.61957	2.92658e-10	#N/A	#N/A	2.06591	8.27254e-07		2.61957	2.92658e-10			2.06591	8.27254e-07	no	no	no	no	no	no	no	no	yes	no	no	no	no	no	no	1
4159	TRIUR3_18464_BLOCK_2	TRIUR3_18464	193.797	88.001	0.454088	-1.13896	1.92273e-05	8.3972e-05	A	-1.15244	0.0035963	#N/A	#N/A	-1.00783	0.00713518		-1.15244	0.0035963			-1.00783	0.00713518	no	no	no	no	no	no	no	yes	no	no	no	no	no	no	no	1
4160	TRIUR3_18473	TRIUR3_18473	15.1641	0.1287	0.00848713	-6.88051	4.28238e-21	8.23996e-20	A	#N/A	#N/A	#N/A	#N/A	-6.07154	7.38673e-14						-6.07154	7.38673e-14	no	no	no	no	no	no	no	no	no	no	no	no	no	yes	no	1
4164	TRIUR3_18498	TRIUR3_18498	130.132	68.8025	0.528715	-0.919438	7.9676e-07	4.28851e-06	A	#N/A	#N/A	#N/A	#N/A	#N/A	#N/A								yes	no	no	no	no	no	no	no	no	no	no	no	no	no	no	1
4167	TRIUR3_18526_BLOCK_1	TRIUR3_18526	4.50337	21.6239	4.80171	2.26355	1.35743e-08	9.08677e-08	B	3.05734	0.00136868	#N/A	#N/A	#N/A	#N/A		3.05734	0.00136868					no	no	no	no	no	no	no	no	no	no	yes	no	no	no	no	1
4168	TRIUR3_18526_BLOCK_2	TRIUR3_18526	19.7115	78.9844	4.00701	2.00253	1.13364e-16	1.64492e-15	B	2.13336	3.61289e-06	#N/A	#N/A	1.61442	3.24645e-06		2.13336	3.61289e-06			1.61442	3.24645e-06	no	no	no	no	no	no	no	no	yes	no	no	no	no	no	no	1
4174	TRIUR3_18566	TRIUR3_18566	207.727	368.697	1.77492	0.827752	0.000100969	0.000391014	B	#N/A	#N/A	#N/A	#N/A	#N/A	#N/A								yes	no	no	no	no	no	no	no	no	no	no	no	no	no	no	1
4175	TRIUR3_18572_BLOCK_1	TRIUR3_18572	0.12141	3.49614	28.796	4.8478	1.89862e-05	8.301e-05	B	#N/A	#N/A	#N/A	#N/A	#N/A	#N/A								yes	no	no	no	no	no	no	no	no	no	no	no	no	no	no	1
4183	TRIUR3_18585	TRIUR3_18585	249.499	533.727	2.13919	1.09707	7.18683e-09	4.92688e-08	B	1.7773	1.96728e-05	#N/A	#N/A	0.915167	0.000160507		1.7773	1.96728e-05			0.915167	0.000160507	no	no	no	no	no	no	no	no	yes	no	no	no	no	no	no	1
4184	TRIUR3_18587_BLOCK_1	TRIUR3_18587	109.282	10.4124	0.0952798	-3.39169	5.13348e-12	4.90698e-11	A	-3.36543	2.16374e-09	#N/A	#N/A	-3.11264	0.00795574		-3.36543	2.16374e-09			-3.11264	0.00795574	no	no	no	no	no	no	no	yes	no	no	no	no	no	no	no	1
4195	TRIUR3_18623	TRIUR3_18623	612.092	186.948	0.305425	-1.71111	4.47165e-18	7.02587e-17	A	-2.097	1.24734e-10	#N/A	#N/A	-1.29591	4.48383e-07		-2.097	1.24734e-10			-1.29591	4.48383e-07	no	no	no	no	no	no	no	yes	no	no	no	no	no	no	no	1
4196	TRIUR3_18629	TRIUR3_18629	321.106	107.489	0.334746	-1.57886	2.11213e-14	2.46704e-13	A	-1.67629	1.12799e-05	#N/A	#N/A	-1.08987	0.00295343		-1.67629	1.12799e-05			-1.08987	0.00295343	no	no	no	no	no	no	no	yes	no	no	no	no	no	no	no	1
4202	TRIUR3_18674	TRIUR3_18674	32.6479	14.1819	0.43439	-1.20294	4.58218e-05	0.000189226	A	#N/A	#N/A	#N/A	#N/A	#N/A	#N/A								yes	no	no	no	no	no	no	no	no	no	no	no	no	no	no	1
4207	TRIUR3_18681_BLOCK_1	TRIUR3_18681	47.1625	87.5866	1.85712	0.89307	3.48878e-05	0.000146813	B	#N/A	#N/A	#N/A	#N/A	0.972386	0.00171164						0.972386	0.00171164	no	no	no	no	no	no	no	no	no	no	no	no	no	no	yes	1
4213	TRIUR3_18703	TRIUR3_18703	10.3831	2.09561	0.20183	-2.30879	2.248e-06	1.14134e-05	A	#N/A	#N/A	#N/A	#N/A	-2.24359	5.78104e-05						-2.24359	5.78104e-05	no	no	no	no	no	no	no	no	no	no	no	no	no	yes	no	1
4222	TRIUR3_18726	TRIUR3_18726	28.6227	62.9025	2.19765	1.13596	9.03986e-08	5.49706e-07	B	#N/A	#N/A	#N/A	#N/A	1.70566	8.6973e-05						1.70566	8.6973e-05	no	no	no	no	no	no	no	no	no	no	no	no	no	no	yes	1
4224	TRIUR3_18742	TRIUR3_18742	193.19	28.8928	0.149557	-2.74124	1.16976e-37	5.41763e-36	A	-2.48415	7.16428e-10	#N/A	#N/A	-4.39475	1.64911e-36		-2.48415	7.16428e-10			-4.39475	1.64911e-36	no	no	no	no	no	no	no	yes	no	no	no	no	no	no	no	1
4229	TRIUR3_18772_BLOCK_3	TRIUR3_18772	22	3.81332	0.173332	-2.52839	3.7724e-09	2.67357e-08	A	#N/A	#N/A	#N/A	#N/A	#N/A	#N/A								yes	no	no	no	no	no	no	no	no	no	no	no	no	no	no	1
4234	TRIUR3_18780	TRIUR3_18780	336.85	195.504	0.580388	-0.784911	1.61134e-05	7.11525e-05	A	#N/A	#N/A	#N/A	#N/A	-0.929896	0.00106666						-0.929896	0.00106666	no	no	no	no	no	no	no	no	no	no	no	no	no	yes	no	1
4235	TRIUR3_18783_BLOCK_2	TRIUR3_18783	531.763	216.658	0.407434	-1.29536	1.73649e-13	1.89232e-12	A	-1.1214	0.00113096	#N/A	#N/A	-1.46547	6.54795e-09		-1.1214	0.00113096			-1.46547	6.54795e-09	no	no	no	no	no	no	no	yes	no	no	no	no	no	no	no	1
4236	TRIUR3_18787	TRIUR3_18787	149.817	77.083	0.514514	-0.958719	1.83911e-05	8.05409e-05	A	-2.69732	9.52437e-06	#N/A	#N/A	-1.07084	8.74939e-05		-2.69732	9.52437e-06			-1.07084	8.74939e-05	no	no	no	no	no	no	no	yes	no	no	no	no	no	no	no	1
4238	TRIUR3_18789	TRIUR3_18789	29.8895	9.77408	0.327007	-1.61261	3.52119e-10	2.76898e-09	A	#N/A	#N/A	#N/A	#N/A	-2.99023	2.14245e-07						-2.99023	2.14245e-07	no	no	no	no	no	no	no	no	no	no	no	no	no	yes	no	1
4239	TRIUR3_18792	TRIUR3_18792	417.572	283.691	0.679384	-0.557701	0.000270841	0.00098069	A	#N/A	#N/A	#N/A	#N/A	-0.813627	0.00109925						-0.813627	0.00109925	no	no	no	no	no	no	no	no	no	no	no	no	no	yes	no	1
4242	TRIUR3_18808_BLOCK_1	TRIUR3_18808	222.66	102.826	0.461809	-1.11463	6.15262e-06	2.93835e-05	A	-1.70095	2.67423e-06	#N/A	#N/A	#N/A	#N/A		-1.70095	2.67423e-06					no	no	no	no	no	no	no	no	no	yes	no	no	no	no	no	1
4244	TRIUR3_18810_BLOCK_1	TRIUR3_18810	6.49572	0.102654	0.0158034	-5.98362	9.72248e-09	6.59143e-08	A	#N/A	#N/A	#N/A	#N/A	#N/A	#N/A								yes	no	no	no	no	no	no	no	no	no	no	no	no	no	no	1
4258	TRIUR3_18870	TRIUR3_18870	436.586	1353.67	3.10059	1.63254	3.76807e-11	3.28767e-10	B	#N/A	#N/A	#N/A	#N/A	#N/A	#N/A								yes	no	no	no	no	no	no	no	no	no	no	no	no	no	no	1
4261	TRIUR3_18891	TRIUR3_18891	18.3754	3.89041	0.211718	-2.23978	0.000254418	0.000927972	A	-2.22385	0.00189073	#N/A	#N/A	#N/A	#N/A		-2.22385	0.00189073					no	no	no	no	no	no	no	no	no	yes	no	no	no	no	no	1
4264	TRIUR3_18924	TRIUR3_18924	20.0754	6.00286	0.299016	-1.7417	8.62191e-05	0.000338836	A	-2.3895	0.00140648	#N/A	#N/A	#N/A	#N/A		-2.3895	0.00140648					no	no	no	no	no	no	no	no	no	yes	no	no	no	no	no	1
4271	TRIUR3_18954	TRIUR3_18954	8.51779	63.364	7.43902	2.89511	1.74864e-21	3.48242e-20	B	6.74786	8.95198e-05	#N/A	#N/A	2.60192	5.11875e-18		6.74786	8.95198e-05			2.60192	5.11875e-18	no	no	no	no	no	no	no	no	yes	no	no	no	no	no	no	1
4277	TRIUR3_18976	TRIUR3_18976	50.3533	86.6509	1.72086	0.78313	4.12064e-05	0.000171321	B	#N/A	#N/A	#N/A	#N/A	1.3373	2.2445e-06						1.3373	2.2445e-06	no	no	no	no	no	no	no	no	no	no	no	no	no	no	yes	1
4282	TRIUR3_18991	TRIUR3_18991	452.637	187.144	0.413452	-1.27421	2.56084e-12	2.51847e-11	A	-1.448	0.000188278	#N/A	#N/A	#N/A	#N/A		-1.448	0.000188278					no	no	no	no	no	no	no	no	no	yes	no	no	no	no	no	1
4287	TRIUR3_19024_BLOCK_1	TRIUR3_19024	126.041	286.39	2.2722	1.18409	3.48144e-15	4.36743e-14	B	#N/A	#N/A	#N/A	#N/A	1.82743	5.88653e-12						1.82743	5.88653e-12	no	no	no	no	no	no	no	no	no	no	no	no	no	no	yes	1
4297	TRIUR3_19054	TRIUR3_19054	5.77704	90.8075	15.7187	3.97441	7.9522e-50	5.9203e-48	B	#N/A	#N/A	#N/A	#N/A	4.13643	5.09809e-32						4.13643	5.09809e-32	no	no	no	no	no	no	no	no	no	no	no	no	no	no	yes	1
4298	TRIUR3_19058	TRIUR3_19058	21.9875	1.09664	0.0498754	-4.32553	3.72519e-22	7.74802e-21	A	#N/A	#N/A	#N/A	#N/A	-4.98396	1.81622e-12						-4.98396	1.81622e-12	no	no	no	no	no	no	no	no	no	no	no	no	no	yes	no	1
4305	TRIUR3_19080	TRIUR3_19080	2.72441	0.11474	0.0421153	-4.56951	6.81225e-05	0.000272833	A	#N/A	#N/A	#N/A	#N/A	#N/A	#N/A								yes	no	no	no	no	no	no	no	no	no	no	no	no	no	no	1
4314	TRIUR3_19124_BLOCK_2	TRIUR3_19124	316.933	80.5869	0.254271	-1.97556	8.02136e-06	3.76536e-05	A	-2.12404	8.57544e-05	#N/A	#N/A	#N/A	#N/A		-2.12404	8.57544e-05					no	no	no	no	no	no	no	no	no	yes	no	no	no	no	no	1
4318	TRIUR3_19130	TRIUR3_19130	75.6979	37.3959	0.494015	-1.01737	1.85161e-06	9.4916e-06	A	#N/A	#N/A	#N/A	#N/A	-1.02865	0.000318986						-1.02865	0.000318986	no	no	no	no	no	no	no	no	no	no	no	no	no	yes	no	1
4328	TRIUR3_19145	TRIUR3_19145	0.804078	19.5794	24.3502	4.60586	7.41837e-21	1.39704e-19	B	3.93914	0.00765877	#N/A	#N/A	5.1922	1.888e-12		3.93914	0.00765877			5.1922	1.888e-12	no	no	no	no	no	no	no	no	yes	no	no	no	no	no	no	1
4330	TRIUR3_19152_BLOCK_1	TRIUR3_19152	4.78792	0.630815	0.131751	-2.92411	0.000259642	0.000944001	A	#N/A	#N/A	#N/A	#N/A	#N/A	#N/A								yes	no	no	no	no	no	no	no	no	no	no	no	no	no	no	1
4337	TRIUR3_19179	TRIUR3_19179	33.1276	0.803938	0.0242679	-5.36481	5.97252e-09	4.11566e-08	A	-6.29729	8.51492e-08	#N/A	#N/A	#N/A	#N/A		-6.29729	8.51492e-08					no	no	no	no	no	no	no	no	no	yes	no	no	no	no	no	1
4338	TRIUR3_19180	TRIUR3_19180	246.902	576.566	2.3352	1.22355	9.85736e-12	9.0884e-11	B	1.29484	0.000135893	#N/A	#N/A	1.62031	1.30282e-05		1.29484	0.000135893			1.62031	1.30282e-05	no	no	no	no	no	no	no	no	yes	no	no	no	no	no	no	1
4339	TRIUR3_19184	TRIUR3_19184	3.11605	24.6242	7.90239	2.98229	1.46961e-12	1.47307e-11	B	#N/A	#N/A	#N/A	#N/A	#N/A	#N/A								yes	no	no	no	no	no	no	no	no	no	no	no	no	no	no	1
4341	TRIUR3_19196_BLOCK_2	TRIUR3_19196	97.1545	194.691	2.00393	1.00283	8.25787e-06	3.86727e-05	B	#N/A	#N/A	#N/A	#N/A	#N/A	#N/A								yes	no	no	no	no	no	no	no	no	no	no	no	no	no	no	1
4342	TRIUR3_19196_BLOCK_3	TRIUR3_19196	42.5456	79.623	1.87147	0.904175	3.07218e-05	0.000130037	B	#N/A	#N/A	#N/A	#N/A	#N/A	#N/A								yes	no	no	no	no	no	no	no	no	no	no	no	no	no	no	1
4358	TRIUR3_19263	TRIUR3_19263	1330.11	806.73	0.606513	-0.72139	6.32442e-05	0.000254832	A	-1.24149	0.000739127	#N/A	#N/A	#N/A	#N/A		-1.24149	0.000739127					no	no	no	no	no	no	no	no	no	yes	no	no	no	no	no	1
4369	TRIUR3_19312_BLOCK_3	TRIUR3_19312	68.8678	778.366	11.3023	3.49855	3.9928e-68	5.30111e-66	B	3.9407	2.67323e-30	#N/A	#N/A	2.23299	1.7083e-19		3.9407	2.67323e-30			2.23299	1.7083e-19	no	no	no	no	no	no	no	no	yes	no	no	no	no	no	no	1
4381	TRIUR3_19355	TRIUR3_19355	330.574	771.625	2.33419	1.22293	5.59781e-09	3.88095e-08	B	1.40923	7.73027e-06	#N/A	#N/A	0.916228	0.000224532		1.40923	7.73027e-06			0.916228	0.000224532	no	no	no	no	no	no	no	no	yes	no	no	no	no	no	no	1
4384	TRIUR3_19371	TRIUR3_19371	83.6285	30.3318	0.362697	-1.46316	1.02618e-07	6.21166e-07	A	#N/A	#N/A	#N/A	#N/A	-1.80753	4.44976e-09						-1.80753	4.44976e-09	no	no	no	no	no	no	no	no	no	no	no	no	no	yes	no	1
4397	TRIUR3_19412	TRIUR3_19412	141.411	279.983	1.97992	0.985445	6.51093e-06	3.09463e-05	B	1.35737	4.96914e-05	#N/A	#N/A	#N/A	#N/A		1.35737	4.96914e-05					no	no	no	no	no	no	no	no	no	no	yes	no	no	no	no	1
4412	TRIUR3_19489	TRIUR3_19489	22.7006	2.43164	0.107118	-3.22273	1.72762e-14	2.03583e-13	A	-2.9244	0.000154174	#N/A	#N/A	-4.84582	1.10311e-07		-2.9244	0.000154174			-4.84582	1.10311e-07	no	no	no	no	no	no	no	yes	no	no	no	no	no	no	no	1
4414	TRIUR3_19506	TRIUR3_19506	95.5965	16.7497	0.175212	-2.51283	2.3015e-31	8.00599e-30	A	-1.46762	0.00238917	#N/A	#N/A	-3.08719	1.01559e-20		-1.46762	0.00238917			-3.08719	1.01559e-20	no	no	no	no	no	no	no	yes	no	no	no	no	no	no	no	1
4425	TRIUR3_19571_BLOCK_1	TRIUR3_19571	38.8061	10.5294	0.271333	-1.88186	1.49945e-11	1.3651e-10	A	#N/A	#N/A	#N/A	#N/A	-1.95999	6.86963e-07						-1.95999	6.86963e-07	no	no	no	no	no	no	no	no	no	no	no	no	no	yes	no	1
4426	TRIUR3_19571_BLOCK_2	TRIUR3_19571	113.004	40.1934	0.355681	-1.49134	5.53183e-13	5.73037e-12	A	-1.35715	0.00254595	#N/A	#N/A	-1.52749	1.82292e-07		-1.35715	0.00254595			-1.52749	1.82292e-07	no	no	no	no	no	no	no	yes	no	no	no	no	no	no	no	1
4428	TRIUR3_19575	TRIUR3_19575	208.85	66.4789	0.318309	-1.6515	3.72618e-18	5.9129e-17	A	-1.48015	5.23068e-05	#N/A	#N/A	-1.66438	2.50881e-08		-1.48015	5.23068e-05			-1.66438	2.50881e-08	no	no	no	no	no	no	no	yes	no	no	no	no	no	no	no	1
4429	TRIUR3_19586	TRIUR3_19586	11.7896	3.13021	0.265507	-1.91318	2.50846e-05	0.00010749	A	#N/A	#N/A	#N/A	#N/A	-1.86004	0.00470495						-1.86004	0.00470495	no	no	no	no	no	no	no	no	no	no	no	no	no	yes	no	1
4434	TRIUR3_19616_BLOCK_2	TRIUR3_19616	149.684	65.8942	0.440223	-1.18369	5.20972e-08	3.24986e-07	A	-1.29907	0.000588147	#N/A	#N/A	#N/A	#N/A		-1.29907	0.000588147					no	no	no	no	no	no	no	no	no	yes	no	no	no	no	no	1
4437	TRIUR3_19635	TRIUR3_19635	299.088	674.925	2.25661	1.17416	5.32909e-10	4.08581e-09	B	1.47034	1.58186e-05	#N/A	#N/A	1.12156	5.33705e-06		1.47034	1.58186e-05			1.12156	5.33705e-06	no	no	no	no	no	no	no	no	yes	no	no	no	no	no	no	1
4440	TRIUR3_19653	TRIUR3_19653	113.299	189.056	1.66865	0.738683	0.00025822	0.00093969	B	#N/A	#N/A	#N/A	#N/A	#N/A	#N/A								yes	no	no	no	no	no	no	no	no	no	no	no	no	no	no	1
4442	TRIUR3_19660	TRIUR3_19660	19.0909	2.56513	0.134364	-2.89578	4.1557e-07	2.32311e-06	A	#N/A	#N/A	#N/A	#N/A	-2.99455	2.56868e-06						-2.99455	2.56868e-06	no	no	no	no	no	no	no	no	no	no	no	no	no	yes	no	1
4457	TRIUR3_19723_BLOCK_2	TRIUR3_19723	0.186133	16.4054	88.1381	6.46169	1.01449e-21	2.0616e-20	B	#N/A	#N/A	#N/A	#N/A	#N/A	#N/A								yes	no	no	no	no	no	no	no	no	no	no	no	no	no	no	1
4465	TRIUR3_19752_BLOCK_1	TRIUR3_19752	130.451	389.36	2.98473	1.5776	2.07171e-06	1.05587e-05	B	1.92189	3.37863e-05	#N/A	#N/A	#N/A	#N/A		1.92189	3.37863e-05					no	no	no	no	no	no	no	no	no	no	yes	no	no	no	no	1
4468	TRIUR3_19764_BLOCK_1	TRIUR3_19764	106.978	238.577	2.23014	1.15714	1.70764e-09	1.25259e-08	B	1.13995	0.00319038	#N/A	#N/A	1.07587	0.000179089		1.13995	0.00319038			1.07587	0.000179089	no	no	no	no	no	no	no	no	yes	no	no	no	no	no	no	1
4481	TRIUR3_19817	TRIUR3_19817	62.5146	13.7111	0.219326	-2.18885	2.9008e-17	4.3682e-16	A	#N/A	#N/A	#N/A	#N/A	-4.01525	0.00013638						-4.01525	0.00013638	no	no	no	no	no	no	no	no	no	no	no	no	no	yes	no	1
4495	TRIUR3_19881	TRIUR3_19881	60.2316	19.9306	0.3309	-1.59553	1.6977e-08	1.12605e-07	A	-2.22362	1.18478e-05	#N/A	#N/A	-1.48163	0.000484877		-2.22362	1.18478e-05			-1.48163	0.000484877	no	no	no	no	no	no	no	yes	no	no	no	no	no	no	no	1
4496	TRIUR3_19882	TRIUR3_19882	231.142	129.582	0.560615	-0.834918	2.43692e-05	0.000104593	A	#N/A	#N/A	#N/A	#N/A	#N/A	#N/A								yes	no	no	no	no	no	no	no	no	no	no	no	no	no	no	1
4502	TRIUR3_19911	TRIUR3_19911	193.027	455.258	2.35851	1.23788	6.38433e-10	4.85746e-09	B	1.42055	4.72351e-06	#N/A	#N/A	#N/A	#N/A		1.42055	4.72351e-06					no	no	no	no	no	no	no	no	no	no	yes	no	no	no	no	1
4519	TRIUR3_19987	TRIUR3_19987	65.1978	10.8564	0.166514	-2.58628	2.24573e-15	2.87612e-14	A	-2.63864	0.0001214	#N/A	#N/A	-1.98359	1.26467e-05		-2.63864	0.0001214			-1.98359	1.26467e-05	no	no	no	no	no	no	no	yes	no	no	no	no	no	no	no	1
4526	TRIUR3_20018_BLOCK_1	TRIUR3_20018	209.709	89.1327	0.42503	-1.23436	2.74132e-08	1.76401e-07	A	#N/A	#N/A	#N/A	#N/A	-1.5537	0.000347836						-1.5537	0.000347836	no	no	no	no	no	no	no	no	no	no	no	no	no	yes	no	1
4527	TRIUR3_20018_BLOCK_4	TRIUR3_20018	566.595	260.122	0.459096	-1.12313	5.94784e-09	4.10221e-08	A	-1.28887	0.00149403	#N/A	#N/A	-1.37942	1.90988e-08		-1.28887	0.00149403			-1.37942	1.90988e-08	no	no	no	no	no	no	no	yes	no	no	no	no	no	no	no	1
4536	TRIUR3_20048	TRIUR3_20048	0.551879	9.44274	17.1102	4.09678	5.44041e-11	4.67511e-10	B	#N/A	#N/A	#N/A	#N/A	4.73736	1.40728e-06						4.73736	1.40728e-06	no	no	no	no	no	no	no	no	no	no	no	no	no	no	yes	1
4537	TRIUR3_20078	TRIUR3_20078	276.235	2.7889	0.0100961	-6.63006	4.12608e-33	1.59555e-31	A	-6.63343	5.69837e-28	#N/A	#N/A	#N/A	#N/A		-6.63343	5.69837e-28					no	no	no	no	no	no	no	no	no	yes	no	no	no	no	no	1
4538	TRIUR3_20085	TRIUR3_20085	266.248	590.887	2.21931	1.15011	3.32896e-11	2.91412e-10	B	1.00928	0.00248482	#N/A	#N/A	1.13384	5.69585e-06		1.00928	0.00248482			1.13384	5.69585e-06	no	no	no	no	no	no	no	no	yes	no	no	no	no	no	no	1
4540	TRIUR3_20091_BLOCK_1	TRIUR3_20091	30.1716	14.4347	0.478421	-1.06365	0.000224528	0.000825757	A	#N/A	#N/A	#N/A	#N/A	#N/A	#N/A								yes	no	no	no	no	no	no	no	no	no	no	no	no	no	no	1
4541	TRIUR3_20091_BLOCK_2	TRIUR3_20091	40.2277	17.7843	0.442092	-1.17758	1.07712e-05	4.9264e-05	A	#N/A	#N/A	#N/A	#N/A	#N/A	#N/A								yes	no	no	no	no	no	no	no	no	no	no	no	no	no	no	1
4542	TRIUR3_20091_BLOCK_3	TRIUR3_20091	140.624	75.7816	0.538893	-0.891929	5.28054e-06	2.54476e-05	A	#N/A	#N/A	#N/A	#N/A	#N/A	#N/A								yes	no	no	no	no	no	no	no	no	no	no	no	no	no	no	1
4549	TRIUR3_20117	TRIUR3_20117	468.557	21.2084	0.0452631	-4.46552	2.948e-89	7.1163e-87	A	-4.84828	1.5498e-39	#N/A	#N/A	-4.3478	3.02224e-47		-4.84828	1.5498e-39			-4.3478	3.02224e-47	no	no	no	no	no	no	no	yes	no	no	no	no	no	no	no	1
4552	TRIUR3_20156	TRIUR3_20156	6.09949	0.525179	0.0861021	-3.53781	5.865e-08	3.62738e-07	A	#N/A	#N/A	#N/A	#N/A	#N/A	#N/A								yes	no	no	no	no	no	no	no	no	no	no	no	no	no	no	1
4553	TRIUR3_20159	TRIUR3_20159	576.635	244.606	0.424196	-1.2372	3.11859e-12	3.04072e-11	A	-1.0974	0.00304684	#N/A	#N/A	-1.29748	5.21792e-08		-1.0974	0.00304684			-1.29748	5.21792e-08	no	no	no	no	no	no	no	yes	no	no	no	no	no	no	no	1
4555	TRIUR3_20169_BLOCK_1	TRIUR3_20169	312.38	198.705	0.6361	-0.652674	0.000235037	0.000861226	A	#N/A	#N/A	#N/A	#N/A	-1.27267	4.95436e-07						-1.27267	4.95436e-07	no	no	no	no	no	no	no	no	no	no	no	no	no	yes	no	1
4561	TRIUR3_20184	TRIUR3_20184	60.849	14.6162	0.240204	-2.05767	1.45105e-10	1.19166e-09	A	-3.18465	3.85645e-09	#N/A	#N/A	#N/A	#N/A		-3.18465	3.85645e-09					no	no	no	no	no	no	no	no	no	yes	no	no	no	no	no	1
4568	TRIUR3_20205	TRIUR3_20205	34.7411	0.959094	0.0276069	-5.17883	2.35009e-18	3.78965e-17	A	-5.6395	4.62753e-09	#N/A	#N/A	-5.195	7.36184e-12		-5.6395	4.62753e-09			-5.195	7.36184e-12	no	no	no	no	no	no	no	yes	no	no	no	no	no	no	no	1
4581	TRIUR3_20260	TRIUR3_20260	1642.6	356.721	0.217168	-2.20311	1.71563e-30	5.57826e-29	A	-4.61778	1.83128e-35	#N/A	#N/A	#N/A	#N/A		-4.61778	1.83128e-35					no	no	no	no	no	no	no	no	no	yes	no	no	no	no	no	1
4582	TRIUR3_20263	TRIUR3_20263	34.9412	9.19255	0.263086	-1.92639	1.3332e-06	6.955e-06	A	#N/A	#N/A	#N/A	#N/A	-2.04024	0.00581943						-2.04024	0.00581943	no	no	no	no	no	no	no	no	no	no	no	no	no	yes	no	1
4588	TRIUR3_20286	TRIUR3_20286	3.96946	0.0513271	0.0129305	-6.27308	1.70783e-06	8.78279e-06	A	#N/A	#N/A	#N/A	#N/A	#N/A	#N/A								yes	no	no	no	no	no	no	no	no	no	no	no	no	no	no	1
4596	TRIUR3_20308	TRIUR3_20308	9.15073	0.562861	0.06151	-4.02304	8.22331e-07	4.41719e-06	A	-6.18373	1.81695e-06	#N/A	#N/A	#N/A	#N/A		-6.18373	1.81695e-06					no	no	no	no	no	no	no	no	no	yes	no	no	no	no	no	1
4601	TRIUR3_20324	TRIUR3_20324	298.09	145.334	0.487551	-1.03637	4.27519e-09	3.00584e-08	A	#N/A	#N/A	#N/A	#N/A	-1.12702	7.35731e-05						-1.12702	7.35731e-05	no	no	no	no	no	no	no	no	no	no	no	no	no	yes	no	1
4607	TRIUR3_20362	TRIUR3_20362	21.6424	72.8015	3.36384	1.75011	3.67115e-10	2.88122e-09	B	2.2725	2.03253e-06	#N/A	#N/A	1.3463	0.000482417		2.2725	2.03253e-06			1.3463	0.000482417	no	no	no	no	no	no	no	no	yes	no	no	no	no	no	no	1
4609	TRIUR3_20374_BLOCK_1	TRIUR3_20374	37.2342	4.34322	0.116646	-3.09979	1.69998e-12	1.69276e-11	A	-3.96603	1.9021e-05	#N/A	#N/A	-3.24563	2.3464e-06		-3.96603	1.9021e-05			-3.24563	2.3464e-06	no	no	no	no	no	no	no	yes	no	no	no	no	no	no	no	1
4610	TRIUR3_20386	TRIUR3_20386	52.7836	106.293	2.01375	1.00988	1.08008e-06	5.7093e-06	B	#N/A	#N/A	#N/A	#N/A	#N/A	#N/A								yes	no	no	no	no	no	no	no	no	no	no	no	no	no	no	1
4616	TRIUR3_20404	TRIUR3_20404	5.90655	46.4451	7.86333	2.97514	1.79463e-22	3.85339e-21	B	2.98315	0.001539	#N/A	#N/A	3.77683	1.29846e-16		2.98315	0.001539			3.77683	1.29846e-16	no	no	no	no	no	no	no	no	yes	no	no	no	no	no	no	1
4617	TRIUR3_20413	TRIUR3_20413	23.3245	2.2973	0.0984929	-3.34384	3.62615e-13	3.83102e-12	A	#N/A	#N/A	#N/A	#N/A	-4.88112	3.35707e-13						-4.88112	3.35707e-13	no	no	no	no	no	no	no	no	no	no	no	no	no	yes	no	1
4620	TRIUR3_20440	TRIUR3_20440	584.71	290.86	0.497443	-1.0074	3.16447e-08	2.02475e-07	A	-1.27538	0.00010662	#N/A	#N/A	-0.849581	0.007003		-1.27538	0.00010662			-0.849581	0.007003	no	no	no	no	no	no	no	yes	no	no	no	no	no	no	no	1
4624	TRIUR3_20461	TRIUR3_20461	38.0072	3.36496	0.0885348	-3.49761	7.22899e-18	1.1117e-16	A	#N/A	#N/A	#N/A	#N/A	-2.01981	0.000903935						-2.01981	0.000903935	no	no	no	no	no	no	no	no	no	no	no	no	no	yes	no	1
4625	TRIUR3_20463	TRIUR3_20463	0.314132	36.2144	115.284	6.84905	1.41995e-45	9.12204e-44	B	#N/A	#N/A	#N/A	#N/A	5.11476	7.59168e-11						5.11476	7.59168e-11	no	no	no	no	no	no	no	no	no	no	no	no	no	no	yes	1
4627	TRIUR3_20476	TRIUR3_20476	1.4864	14.0186	9.43124	3.23745	1.45596e-09	1.0739e-08	B	3.07189	0.00163246	#N/A	#N/A	#N/A	#N/A		3.07189	0.00163246					no	no	no	no	no	no	no	no	no	no	yes	no	no	no	no	1
4629	TRIUR3_20482	TRIUR3_20482	86.2799	38.5707	0.447042	-1.16152	1.01267e-07	6.13453e-07	A	#N/A	#N/A	#N/A	#N/A	-1.13908	4.92684e-05						-1.13908	4.92684e-05	no	no	no	no	no	no	no	no	no	no	no	no	no	yes	no	1
4634	TRIUR3_20493	TRIUR3_20493	346.921	193.934	0.559013	-0.839047	1.15877e-06	6.10501e-06	A	#N/A	#N/A	#N/A	#N/A	#N/A	#N/A								yes	no	no	no	no	no	no	no	no	no	no	no	no	no	no	1
4636	TRIUR3_20497_BLOCK_1	TRIUR3_20497	187.737	110.783	0.590098	-0.760974	1.65913e-05	7.31007e-05	A	#N/A	#N/A	#N/A	#N/A	-0.965125	0.000132972						-0.965125	0.000132972	no	no	no	no	no	no	no	no	no	no	no	no	no	yes	no	1
4639	TRIUR3_20500	TRIUR3_20500	4.94748	0.0513271	0.0103744	-6.59083	2.38438e-08	1.55434e-07	A	#N/A	#N/A	#N/A	#N/A	-5.99226	1.82492e-05						-5.99226	1.82492e-05	no	no	no	no	no	no	no	no	no	no	no	no	no	yes	no	1
4644	TRIUR3_20517	TRIUR3_20517	591.617	246.784	0.417135	-1.26141	1.65319e-16	2.35166e-15	A	#N/A	#N/A	#N/A	#N/A	-2.85692	9.27265e-10						-2.85692	9.27265e-10	no	no	no	no	no	no	no	no	no	no	no	no	no	yes	no	1
4650	TRIUR3_20556	TRIUR3_20556	59.722	26.564	0.444794	-1.16879	1.04419e-07	6.31111e-07	A	#N/A	#N/A	#N/A	#N/A	-1.40207	1.98899e-05						-1.40207	1.98899e-05	no	no	no	no	no	no	no	no	no	no	no	no	no	yes	no	1
4651	TRIUR3_20557_BLOCK_2	TRIUR3_20557	319.934	678.301	2.12013	1.08415	3.55352e-11	3.10387e-10	B	#N/A	#N/A	#N/A	#N/A	1.83582	6.32377e-14						1.83582	6.32377e-14	no	no	no	no	no	no	no	no	no	no	no	no	no	no	yes	1
4652	TRIUR3_20563	TRIUR3_20563	71.4675	38.3867	0.537122	-0.896679	0.000121495	0.000465019	A	#N/A	#N/A	#N/A	#N/A	-1.61962	2.49925e-05						-1.61962	2.49925e-05	no	no	no	no	no	no	no	no	no	no	no	no	no	yes	no	1
4654	TRIUR3_20569	TRIUR3_20569	243.844	116.286	0.476887	-1.06828	2.02228e-07	1.17075e-06	A	#N/A	#N/A	#N/A	#N/A	#N/A	#N/A								yes	no	no	no	no	no	no	no	no	no	no	no	no	no	no	1
4656	TRIUR3_20579_BLOCK_2	TRIUR3_20579	18.7275	0.504188	0.0269223	-5.21505	2.68631e-23	6.02794e-22	A	#N/A	#N/A	#N/A	#N/A	-4.44503	5.4322e-06						-4.44503	5.4322e-06	no	no	no	no	no	no	no	no	no	no	no	no	no	yes	no	1
4659	TRIUR3_20589	TRIUR3_20589	90.1076	22.868	0.253785	-1.97832	6.60752e-16	8.92127e-15	A	-2.25117	1.18478e-05	#N/A	#N/A	-1.26294	0.000849924		-2.25117	1.18478e-05			-1.26294	0.000849924	no	no	no	no	no	no	no	yes	no	no	no	no	no	no	no	1
4661	TRIUR3_20592_BLOCK_2	TRIUR3_20592	24.7167	1.32156	0.0534683	-4.22517	6.34443e-20	1.11567e-18	A	-5.53004	0.000155802	#N/A	#N/A	-3.78531	9.81685e-10		-5.53004	0.000155802			-3.78531	9.81685e-10	no	no	no	no	no	no	no	yes	no	no	no	no	no	no	no	1
4662	TRIUR3_20594	TRIUR3_20594	691.096	199.539	0.288729	-1.79221	6.23243e-15	7.63809e-14	A	-1.9042	7.16428e-10	#N/A	#N/A	#N/A	#N/A		-1.9042	7.16428e-10					no	no	no	no	no	no	no	no	no	yes	no	no	no	no	no	1
4670	TRIUR3_20625_BLOCK_1	TRIUR3_20625	20.8874	8.34145	0.399353	-1.32426	0.000130399	0.000496302	A	#N/A	#N/A	#N/A	#N/A	-1.37322	0.00635135						-1.37322	0.00635135	no	no	no	no	no	no	no	no	no	no	no	no	no	yes	no	1
4674	TRIUR3_20633_BLOCK_1	TRIUR3_20633	180.169	18.3095	0.101624	-3.29868	1.24958e-44	7.71639e-43	A	-4.05883	1.02939e-12	#N/A	#N/A	-4.1408	1.49974e-09		-4.05883	1.02939e-12			-4.1408	1.49974e-09	no	no	no	no	no	no	no	yes	no	no	no	no	no	no	no	1
4675	TRIUR3_20640_BLOCK_1	TRIUR3_20640	4.68047	0.133336	0.0284877	-5.13352	2.66265e-07	1.51939e-06	A	#N/A	#N/A	#N/A	#N/A	#N/A	#N/A								yes	no	no	no	no	no	no	no	no	no	no	no	no	no	no	1
4677	TRIUR3_20647	TRIUR3_20647	1180.4	541.276	0.458554	-1.12484	4.05166e-10	3.15867e-09	A	#N/A	#N/A	#N/A	#N/A	#N/A	#N/A								yes	no	no	no	no	no	no	no	no	no	no	no	no	no	no	1
4682	TRIUR3_20663_BLOCK_3	TRIUR3_20663	21.7599	3.35035	0.153969	-2.69929	5.64504e-13	5.83247e-12	A	#N/A	#N/A	#N/A	#N/A	#N/A	#N/A								yes	no	no	no	no	no	no	no	no	no	no	no	no	no	no	1
4683	TRIUR3_20664	TRIUR3_20664	3.81732	12.8838	3.37508	1.75492	0.00014378	0.00054385	B	#N/A	#N/A	#N/A	#N/A	#N/A	#N/A								yes	no	no	no	no	no	no	no	no	no	no	no	no	no	no	1
4692	TRIUR3_20700_BLOCK_6	TRIUR3_20700	5.6688	71.0154	12.5274	3.64702	2.16863e-40	1.09337e-38	B	3.06928	4.72992e-07	#N/A	#N/A	3.95703	3.74945e-19		3.06928	4.72992e-07			3.95703	3.74945e-19	no	no	no	no	no	no	no	no	yes	no	no	no	no	no	no	1
4693	TRIUR3_20700_BLOCK_7	TRIUR3_20700	2.30959	137.382	59.4834	5.89442	8.68707e-95	2.47147e-92	B	5.11512	1.63377e-23	#N/A	#N/A	6.44952	2.58557e-33		5.11512	1.63377e-23			6.44952	2.58557e-33	no	no	no	no	no	no	no	no	yes	no	no	no	no	no	no	1
4700	TRIUR3_20734	TRIUR3_20734	224.353	92.272	0.41128	-1.28181	3.09333e-09	2.21397e-08	A	-3.12393	6.68702e-13	#N/A	#N/A	-1.17188	8.40321e-06		-3.12393	6.68702e-13			-1.17188	8.40321e-06	no	no	no	no	no	no	no	yes	no	no	no	no	no	no	no	1
4701	TRIUR3_20735_BLOCK_1	TRIUR3_20735	193.335	58.2769	0.301429	-1.73011	4.84683e-07	2.68871e-06	A	-2.11609	3.24343e-06	#N/A	#N/A	#N/A	#N/A		-2.11609	3.24343e-06					no	no	no	no	no	no	no	no	no	yes	no	no	no	no	no	1
4704	TRIUR3_20744	TRIUR3_20744	8.59206	50.8737	5.92101	2.56584	1.11452e-20	2.07437e-19	B	#N/A	#N/A	#N/A	#N/A	#N/A	#N/A								yes	no	no	no	no	no	no	no	no	no	no	no	no	no	no	1
4712	TRIUR3_20757_BLOCK_2	TRIUR3_20757	2.29513	19.9409	8.68836	3.11908	1.0448e-14	1.24968e-13	B	#N/A	#N/A	#N/A	#N/A	3.00263	1.15999e-08						3.00263	1.15999e-08	no	no	no	no	no	no	no	no	no	no	no	no	no	no	yes	1
4717	TRIUR3_20766	TRIUR3_20766	113.205	54.2196	0.478952	-1.06205	4.67243e-08	2.93075e-07	A	#N/A	#N/A	#N/A	#N/A	-1.45096	7.7326e-06						-1.45096	7.7326e-06	no	no	no	no	no	no	no	no	no	no	no	no	no	yes	no	1
4718	TRIUR3_20767_BLOCK_1	TRIUR3_20767	2.93377	12.4466	4.24252	2.08492	2.25139e-06	1.14222e-05	B	#N/A	#N/A	#N/A	#N/A	2.11073	0.000155358						2.11073	0.000155358	no	no	no	no	no	no	no	no	no	no	no	no	no	no	yes	1
4720	TRIUR3_20767_BLOCK_3	TRIUR3_20767	12.383	31.6032	2.55214	1.35171	7.87735e-07	4.2428e-06	B	#N/A	#N/A	#N/A	#N/A	2.01471	4.37391e-06						2.01471	4.37391e-06	no	no	no	no	no	no	no	no	no	no	no	no	no	no	yes	1
4723	TRIUR3_20794	TRIUR3_20794	1.32509	18.2697	13.7875	3.78529	5.2556e-07	2.90333e-06	B	4.35093	4.57843e-05	#N/A	#N/A	#N/A	#N/A		4.35093	4.57843e-05					no	no	no	no	no	no	no	no	no	no	yes	no	no	no	no	1
4729	TRIUR3_20828_BLOCK_1	TRIUR3_20828	27.0711	53.1401	1.96298	0.973046	0.000200856	0.00074454	B	#N/A	#N/A	#N/A	#N/A	1.04072	0.00533125						1.04072	0.00533125	no	no	no	no	no	no	no	no	no	no	no	no	no	no	yes	1
4738	TRIUR3_20856_BLOCK_3	TRIUR3_20856	21.536	150.655	6.99552	2.80643	7.04686e-41	3.64515e-39	B	#N/A	#N/A	#N/A	#N/A	#N/A	#N/A								yes	no	no	no	no	no	no	no	no	no	no	no	no	no	no	1
4743	TRIUR3_20881_BLOCK_1	TRIUR3_20881	33.5961	8.94511	0.266255	-1.90912	1.21589e-10	1.00579e-09	A	#N/A	#N/A	#N/A	#N/A	-1.99881	1.86022e-08						-1.99881	1.86022e-08	no	no	no	no	no	no	no	no	no	no	no	no	no	yes	no	1
4749	TRIUR3_20898_BLOCK_1	TRIUR3_20898	161.008	20.9118	0.129881	-2.94474	2.45073e-26	6.42189e-25	A	-3.49928	1.03126e-11	#N/A	#N/A	-2.22134	5.58482e-12		-3.49928	1.03126e-11			-2.22134	5.58482e-12	no	no	no	no	no	no	no	yes	no	no	no	no	no	no	no	1
4750	TRIUR3_20898_BLOCK_2	TRIUR3_20898	68.821	6.95867	0.101113	-3.30597	1.18028e-19	2.04839e-18	A	-3.70092	1.17125e-12	#N/A	#N/A	-2.43316	2.27288e-06		-3.70092	1.17125e-12			-2.43316	2.27288e-06	no	no	no	no	no	no	no	yes	no	no	no	no	no	no	no	1
4767	TRIUR3_20981	TRIUR3_20981	84.2519	24.5569	0.29147	-1.77858	1.77267e-12	1.76074e-11	A	-2.22385	0.000842106	#N/A	#N/A	-1.62401	0.0002928		-2.22385	0.000842106			-1.62401	0.0002928	no	no	no	no	no	no	no	yes	no	no	no	no	no	no	no	1
4790	TRIUR3_21110	TRIUR3_21110	479.987	175.484	0.365602	-1.45166	2.28508e-15	2.92183e-14	A	-1.49054	0.000285472	#N/A	#N/A	-1.26136	0.000243932		-1.49054	0.000285472			-1.26136	0.000243932	no	no	no	no	no	no	no	yes	no	no	no	no	no	no	no	1
4795	TRIUR3_21136	TRIUR3_21136	125.786	1.26223	0.0100348	-6.63885	1.55842e-22	3.35523e-21	A	#N/A	#N/A	#N/A	#N/A	#N/A	#N/A								yes	no	no	no	no	no	no	no	no	no	no	no	no	no	no	1
4801	TRIUR3_21152	TRIUR3_21152	307.31	65.7744	0.214033	-2.2241	2.38119e-29	7.38077e-28	A	-2.22215	8.3989e-10	#N/A	#N/A	-2.41669	9.47735e-20		-2.22215	8.3989e-10			-2.41669	9.47735e-20	no	no	no	no	no	no	no	yes	no	no	no	no	no	no	no	1
4809	TRIUR3_21189_BLOCK_1	TRIUR3_21189	7.8499	0.0979551	0.0124785	-6.32441	1.06695e-12	1.08134e-11	A	#N/A	#N/A	#N/A	#N/A	#N/A	#N/A								yes	no	no	no	no	no	no	no	no	no	no	no	no	no	no	1
4815	TRIUR3_21209	TRIUR3_21209	191.356	110.453	0.577215	-0.79282	5.11827e-07	2.82943e-06	A	#N/A	#N/A	#N/A	#N/A	-0.85708	0.00435304						-0.85708	0.00435304	no	no	no	no	no	no	no	no	no	no	no	no	no	yes	no	1
4816	TRIUR3_21210	TRIUR3_21210	71.311	12.4631	0.174771	-2.51646	8.4798e-22	1.73651e-20	A	-6.10122	9.10821e-11	#N/A	#N/A	-1.75215	1.01102e-08		-6.10122	9.10821e-11			-1.75215	1.01102e-08	no	no	no	no	no	no	no	yes	no	no	no	no	no	no	no	1
4817	TRIUR3_21211	TRIUR3_21211	135.455	6.34794	0.046864	-4.41538	1.75954e-64	2.09202e-62	A	-6.34458	2.0974e-24	#N/A	#N/A	-3.53672	3.25987e-27		-6.34458	2.0974e-24			-3.53672	3.25987e-27	no	no	no	no	no	no	no	yes	no	no	no	no	no	no	no	1
4818	TRIUR3_21216	TRIUR3_21216	124.447	2.05604	0.0165214	-5.91952	8.13207e-86	1.85086e-83	A	-5.39819	4.57963e-18	#N/A	#N/A	#N/A	#N/A		-5.39819	4.57963e-18					no	no	no	no	no	no	no	no	no	yes	no	no	no	no	no	1
4827	TRIUR3_21255_BLOCK_1	TRIUR3_21255	27.04	0.229479	0.00848667	-6.88059	1.59138e-13	1.75096e-12	A	-6.79822	1.42341e-11	#N/A	#N/A	#N/A	#N/A		-6.79822	1.42341e-11					no	no	no	no	no	no	no	no	no	yes	no	no	no	no	no	1
4839	TRIUR3_21299	TRIUR3_21299	67.2708	10.9009	0.162045	-2.62553	2.53732e-08	1.63795e-07	A	-5.79507	6.78112e-23	#N/A	#N/A	#N/A	#N/A		-5.79507	6.78112e-23					no	no	no	no	no	no	no	no	no	yes	no	no	no	no	no	1
4840	TRIUR3_21305	TRIUR3_21305	1.17486	20.9818	17.859	4.15858	1.84545e-21	3.66605e-20	B	#N/A	#N/A	#N/A	#N/A	#N/A	#N/A								yes	no	no	no	no	no	no	no	no	no	no	no	no	no	no	1
4851	TRIUR3_21360	TRIUR3_21360	32.4329	86.4092	2.66424	1.41372	3.15218e-11	2.7685e-10	B	#N/A	#N/A	#N/A	#N/A	#N/A	#N/A								yes	no	no	no	no	no	no	no	no	no	no	no	no	no	no	1
4852	TRIUR3_21369	TRIUR3_21369	110.078	232.771	2.11459	1.08038	1.33557e-09	9.9246e-09	B	#N/A	#N/A	#N/A	#N/A	#N/A	#N/A								yes	no	no	no	no	no	no	no	no	no	no	no	no	no	no	1
4859	TRIUR3_21398	TRIUR3_21398	28.0018	0.316314	0.0112962	-6.46802	9.5928e-37	4.1987e-35	A	#N/A	#N/A	#N/A	#N/A	#N/A	#N/A								yes	no	no	no	no	no	no	no	no	no	no	no	no	no	no	1
4867	TRIUR3_21440_BLOCK_1	TRIUR3_21440	45.1392	92.1354	2.04114	1.02937	4.32754e-06	2.11622e-05	B	1.21189	0.00108512	#N/A	#N/A	#N/A	#N/A		1.21189	0.00108512					no	no	no	no	no	no	no	no	no	no	yes	no	no	no	no	1
4868	TRIUR3_21440_BLOCK_2	TRIUR3_21440	106.641	255.248	2.39352	1.25913	2.53922e-07	1.45521e-06	B	1.40787	0.000102539	#N/A	#N/A	#N/A	#N/A		1.40787	0.000102539					no	no	no	no	no	no	no	no	no	no	yes	no	no	no	no	1
4880	TRIUR3_21502	TRIUR3_21502	38.0008	2.82744	0.0744046	-3.74846	1.8159e-22	3.88857e-21	A	-6.10179	4.47722e-13	#N/A	#N/A	-3.36017	5.66437e-08		-6.10179	4.47722e-13			-3.36017	5.66437e-08	no	no	no	no	no	no	no	yes	no	no	no	no	no	no	no	1
4893	TRIUR3_21551	TRIUR3_21551	9.71191	64.8786	6.68031	2.73992	3.02618e-26	7.84522e-25	B	#N/A	#N/A	#N/A	#N/A	2.75041	8.28975e-16						2.75041	8.28975e-16	no	no	no	no	no	no	no	no	no	no	no	no	no	no	yes	1
4896	TRIUR3_21559	TRIUR3_21559	556.757	341.612	0.613574	-0.704691	1.18192e-05	5.35259e-05	A	#N/A	#N/A	#N/A	#N/A	#N/A	#N/A								yes	no	no	no	no	no	no	no	no	no	no	no	no	no	no	1
4899	TRIUR3_21573	TRIUR3_21573	147.077	302.925	2.05963	1.04239	1.6776e-07	9.79747e-07	B	1.10116	0.00254164	#N/A	#N/A	1.13782	1.58137e-05		1.10116	0.00254164			1.13782	1.58137e-05	no	no	no	no	no	no	no	no	yes	no	no	no	no	no	no	1
4903	TRIUR3_21591	TRIUR3_21591	154.324	84.5478	0.547858	-0.868125	1.1035e-05	5.03752e-05	A	#N/A	#N/A	#N/A	#N/A	-0.936056	0.000711932						-0.936056	0.000711932	no	no	no	no	no	no	no	no	no	no	no	no	no	yes	no	1
4912	TRIUR3_21627	TRIUR3_21627	370.752	74.4511	0.200811	-2.31609	2.35138e-13	2.53123e-12	A	#N/A	#N/A	#N/A	#N/A	-2.87968	2.80143e-09						-2.87968	2.80143e-09	no	no	no	no	no	no	no	no	no	no	no	no	no	yes	no	1
4914	TRIUR3_21630	TRIUR3_21630	92.8584	44.9572	0.484147	-1.04648	1.0773e-05	4.9264e-05	A	-1.52156	0.00304631	#N/A	#N/A	-1.05216	0.00204322		-1.52156	0.00304631			-1.05216	0.00204322	no	no	no	no	no	no	no	yes	no	no	no	no	no	no	no	1
4916	TRIUR3_21648_BLOCK_1	TRIUR3_21648	5.6847	0.0513271	0.00902898	-6.79122	5.66663e-08	3.51287e-07	A	#N/A	#N/A	#N/A	#N/A	#N/A	#N/A								yes	no	no	no	no	no	no	no	no	no	no	no	no	no	no	1
4917	TRIUR3_21648_BLOCK_2	TRIUR3_21648	49.5852	1.36639	0.0275564	-5.18147	5.87875e-36	2.53136e-34	A	#N/A	#N/A	#N/A	#N/A	#N/A	#N/A								yes	no	no	no	no	no	no	no	no	no	no	no	no	no	no	1
4926	TRIUR3_21672	TRIUR3_21672	454.123	250.839	0.55236	-0.856319	4.29218e-05	0.000177988	A	-1.527	4.37267e-06	#N/A	#N/A	#N/A	#N/A		-1.527	4.37267e-06					no	no	no	no	no	no	no	no	no	yes	no	no	no	no	no	1
4928	TRIUR3_21686	TRIUR3_21686	3.43264	0.165777	0.0482945	-4.372	9.459e-05	0.000368101	A	#N/A	#N/A	#N/A	#N/A	#N/A	#N/A								yes	no	no	no	no	no	no	no	no	no	no	no	no	no	no	1
4931	TRIUR3_21693_BLOCK_3	TRIUR3_21693	26.8393	11.7517	0.437854	-1.19148	0.000186392	0.000694804	A	#N/A	#N/A	#N/A	#N/A	#N/A	#N/A								yes	no	no	no	no	no	no	no	no	no	no	no	no	no	no	1
4933	TRIUR3_21704	TRIUR3_21704	472.621	946.933	2.00358	1.00258	7.1619e-07	3.88901e-06	B	1.05976	0.00113288	#N/A	#N/A	#N/A	#N/A		1.05976	0.00113288					no	no	no	no	no	no	no	no	no	no	yes	no	no	no	no	1
4940	TRIUR3_21723_BLOCK_3	TRIUR3_21723	10.8552	2.84658	0.262232	-1.93108	9.93134e-05	0.000384978	A	#N/A	#N/A	#N/A	#N/A	#N/A	#N/A								yes	no	no	no	no	no	no	no	no	no	no	no	no	no	no	1
4945	TRIUR3_21742	TRIUR3_21742	814.247	1651.62	2.0284	1.02034	2.95923e-06	1.47887e-05	B	1.02702	0.00234837	#N/A	#N/A	#N/A	#N/A		1.02702	0.00234837					no	no	no	no	no	no	no	no	no	no	yes	no	no	no	no	1
4955	TRIUR3_21771_BLOCK_2	TRIUR3_21771	44.6755	8.73918	0.195614	-2.35392	4.29455e-18	6.76095e-17	A	-1.90197	0.00212039	#N/A	#N/A	-2.35809	5.33564e-07		-1.90197	0.00212039			-2.35809	5.33564e-07	no	no	no	no	no	no	no	yes	no	no	no	no	no	no	no	1
4958	TRIUR3_21779_BLOCK_1	TRIUR3_21779	16.0508	4.09373	0.255049	-1.97116	7.48675e-07	4.05159e-06	A	#N/A	#N/A	#N/A	#N/A	-2.26571	1.12497e-06						-2.26571	1.12497e-06	no	no	no	no	no	no	no	no	no	no	no	no	no	yes	no	1
4963	TRIUR3_21782	TRIUR3_21782	37.4209	5.23513	0.139899	-2.83755	2.76343e-11	2.44323e-10	A	-2.97367	3.70233e-07	#N/A	#N/A	-2.21948	0.00372481		-2.97367	3.70233e-07			-2.21948	0.00372481	no	no	no	no	no	no	no	yes	no	no	no	no	no	no	no	1
4967	TRIUR3_21792_BLOCK_3	TRIUR3_21792	0.0405795	3.776	93.0518	6.53996	1.43414e-06	7.46692e-06	B	#N/A	#N/A	#N/A	#N/A	#N/A	#N/A								yes	no	no	no	no	no	no	no	no	no	no	no	no	no	no	1
4971	TRIUR3_21801	TRIUR3_21801	10.6398	0.687337	0.0646005	-3.95231	2.59216e-10	2.06266e-09	A	#N/A	#N/A	#N/A	#N/A	-5.74119	7.12393e-09						-5.74119	7.12393e-09	no	no	no	no	no	no	no	no	no	no	no	no	no	yes	no	1
4974	TRIUR3_21814	TRIUR3_21814	41.7802	6.73884	0.161293	-2.63225	6.24098e-16	8.44069e-15	A	-4.0017	3.98096e-07	#N/A	#N/A	-2.1914	4.97931e-07		-4.0017	3.98096e-07			-2.1914	4.97931e-07	no	no	no	no	no	no	no	yes	no	no	no	no	no	no	no	1
4976	TRIUR3_21822_BLOCK_2	TRIUR3_21822	46.4211	5.89739	0.127041	-2.97663	6.92583e-10	5.25941e-09	A	-2.71492	4.37099e-06	#N/A	#N/A	#N/A	#N/A		-2.71492	4.37099e-06					no	no	no	no	no	no	no	no	no	yes	no	no	no	no	no	1
4987	TRIUR3_21884_BLOCK_1	TRIUR3_21884	4.49918	0.28723	0.0638404	-3.96939	1.28915e-05	5.80848e-05	A	#N/A	#N/A	#N/A	#N/A	#N/A	#N/A								yes	no	no	no	no	no	no	no	no	no	no	no	no	no	no	1
4988	TRIUR3_21884_BLOCK_2	TRIUR3_21884	28.5643	10.7026	0.374685	-1.41625	4.82932e-05	0.000198916	A	#N/A	#N/A	#N/A	#N/A	#N/A	#N/A								yes	no	no	no	no	no	no	no	no	no	no	no	no	no	no	1
4989	TRIUR3_21888	TRIUR3_21888	24.8771	8.10757	0.325904	-1.61748	5.81268e-06	2.78771e-05	A	#N/A	#N/A	#N/A	#N/A	-1.96288	0.002859						-1.96288	0.002859	no	no	no	no	no	no	no	no	no	no	no	no	no	yes	no	1
4990	TRIUR3_21889	TRIUR3_21889	39.2709	66.7144	1.69883	0.764537	0.000118345	0.000454113	B	#N/A	#N/A	#N/A	#N/A	1.97572	1.24605e-09						1.97572	1.24605e-09	no	no	no	no	no	no	no	no	no	no	no	no	no	no	yes	1
4996	TRIUR3_21905	TRIUR3_21905	30.876	93.6263	3.03233	1.60043	2.19259e-06	1.11489e-05	B	1.54826	0.000296282	#N/A	#N/A	4.08253	0.000666889		1.54826	0.000296282			4.08253	0.000666889	no	no	no	no	no	no	no	no	yes	no	no	no	no	no	no	1
4999	TRIUR3_21912	TRIUR3_21912	147.897	50.957	0.344545	-1.53724	1.38109e-14	1.63716e-13	A	-1.31217	0.00536371	#N/A	#N/A	-1.59081	1.10432e-08		-1.31217	0.00536371			-1.59081	1.10432e-08	no	no	no	no	no	no	no	yes	no	no	no	no	no	no	no	1
5000	TRIUR3_21916	TRIUR3_21916	132.39	215.982	1.63141	0.706119	2.13668e-05	9.28575e-05	B	#N/A	#N/A	#N/A	#N/A	0.979928	0.000306494						0.979928	0.000306494	no	no	no	no	no	no	no	no	no	no	no	no	no	no	yes	1
5004	TRIUR3_21929	TRIUR3_21929	10.6976	0.36792	0.0343928	-4.86175	2.69051e-14	3.1152e-13	A	#N/A	#N/A	#N/A	#N/A	-3.65778	0.00330293						-3.65778	0.00330293	no	no	no	no	no	no	no	no	no	no	no	no	no	yes	no	1
5018	TRIUR3_21970	TRIUR3_21970	217.88	128.85	0.59138	-0.757843	5.0841e-05	0.00020844	A	#N/A	#N/A	#N/A	#N/A	#N/A	#N/A								yes	no	no	no	no	no	no	no	no	no	no	no	no	no	no	1
5024	TRIUR3_21993_BLOCK_1	TRIUR3_21993	32.225	63.2899	1.964	0.973795	0.000178682	0.00066669	B	#N/A	#N/A	#N/A	#N/A	#N/A	#N/A								yes	no	no	no	no	no	no	no	no	no	no	no	no	no	no	1
5025	TRIUR3_21993_BLOCK_2	TRIUR3_21993	54.4089	111.817	2.05513	1.03923	8.50633e-07	4.56306e-06	B	#N/A	#N/A	#N/A	#N/A	#N/A	#N/A								yes	no	no	no	no	no	no	no	no	no	no	no	no	no	no	1
5026	TRIUR3_21995	TRIUR3_21995	82.8466	14.4996	0.175017	-2.51443	6.10172e-18	9.43811e-17	A	-2.2718	1.25973e-05	#N/A	#N/A	-3.18727	2.54652e-13		-2.2718	1.25973e-05			-3.18727	2.54652e-13	no	no	no	no	no	no	no	yes	no	no	no	no	no	no	no	1
5028	TRIUR3_22003	TRIUR3_22003	93.5219	49.2018	0.5261	-0.926592	1.67485e-05	7.37121e-05	A	#N/A	#N/A	#N/A	#N/A	-0.997411	0.000504307						-0.997411	0.000504307	no	no	no	no	no	no	no	no	no	no	no	no	no	yes	no	1
5029	TRIUR3_22004	TRIUR3_22004	14.0974	101.34	7.18857	2.8457	1.59371e-31	5.66765e-30	B	2.86081	1.04922e-08	#N/A	#N/A	2.91589	8.37173e-15		2.86081	1.04922e-08			2.91589	8.37173e-15	no	no	no	no	no	no	no	no	yes	no	no	no	no	no	no	1
5030	TRIUR3_22012	TRIUR3_22012	615.909	255.926	0.415526	-1.26699	1.91938e-05	8.38714e-05	A	-1.2612	0.000378289	#N/A	#N/A	-1.44814	0.00151719		-1.2612	0.000378289			-1.44814	0.00151719	no	no	no	no	no	no	no	yes	no	no	no	no	no	no	no	1
5035	TRIUR3_22033	TRIUR3_22033	44.4598	15.2325	0.342612	-1.54535	3.94679e-09	2.79467e-08	A	#N/A	#N/A	#N/A	#N/A	-1.7575	3.62883e-05						-1.7575	3.62883e-05	no	no	no	no	no	no	no	no	no	no	no	no	no	yes	no	1
5048	TRIUR3_22091	TRIUR3_22091	28.849	55.8015	1.93426	0.951783	5.54506e-05	0.000225482	B	#N/A	#N/A	#N/A	#N/A	1.12555	0.00162878						1.12555	0.00162878	no	no	no	no	no	no	no	no	no	no	no	no	no	no	yes	1
5052	TRIUR3_22098	TRIUR3_22098	16.8667	67.7658	4.01774	2.00638	1.75549e-14	2.06562e-13	B	#N/A	#N/A	#N/A	#N/A	2.38466	4.56437e-08						2.38466	4.56437e-08	no	no	no	no	no	no	no	no	no	no	no	no	no	no	yes	1
5053	TRIUR3_22102	TRIUR3_22102	97.4015	33.6017	0.344982	-1.53541	3.16689e-11	2.77529e-10	A	-1.8529	0.000134316	#N/A	#N/A	-1.28266	0.000186049		-1.8529	0.000134316			-1.28266	0.000186049	no	no	no	no	no	no	no	yes	no	no	no	no	no	no	no	1
5055	TRIUR3_22109_BLOCK_2	TRIUR3_22109	138.67	257.451	1.85658	0.892646	8.87607e-05	0.000347795	B	1.02646	0.00168546	#N/A	#N/A	#N/A	#N/A		1.02646	0.00168546					no	no	no	no	no	no	no	no	no	no	yes	no	no	no	no	1
5064	TRIUR3_22153	TRIUR3_22153	10.0933	44.3563	4.39464	2.13574	3.20866e-12	3.1209e-11	B	#N/A	#N/A	#N/A	#N/A	1.34235	0.000586943						1.34235	0.000586943	no	no	no	no	no	no	no	no	no	no	no	no	no	no	yes	1
5069	TRIUR3_22173	TRIUR3_22173	119.468	315.239	2.63868	1.39982	8.86983e-06	4.13441e-05	B	1.4786	6.8211e-05	#N/A	#N/A	#N/A	#N/A		1.4786	6.8211e-05					no	no	no	no	no	no	no	no	no	no	yes	no	no	no	no	1
5070	TRIUR3_22175	TRIUR3_22175	14.7206	3.52924	0.239747	-2.06041	2.82995e-05	0.00012044	A	#N/A	#N/A	#N/A	#N/A	#N/A	#N/A								yes	no	no	no	no	no	no	no	no	no	no	no	no	no	no	1
5082	TRIUR3_22218	TRIUR3_22218	3002.69	4099.86	1.36539	0.449316	0.000112005	0.000431239	B	#N/A	#N/A	#N/A	#N/A	1.00354	4.49058e-05						1.00354	4.49058e-05	no	no	no	no	no	no	no	no	no	no	no	no	no	no	yes	1
5084	TRIUR3_22223_BLOCK_2	TRIUR3_22223	514.003	261.971	0.509668	-0.97237	2.24001e-07	1.2893e-06	A	-1.07758	0.00134853	#N/A	#N/A	1.48922	6.404e-06		-1.07758	0.00134853			1.48922	6.404e-06	no	no	no	no	no	no	no	no	no	no	no	no	no	no	no	0
5104	TRIUR3_22302	TRIUR3_22302	21.2917	172.358	8.0951	3.01705	1.82124e-15	2.37447e-14	B	6.00496	1.317e-13	#N/A	#N/A	2.11229	5.06831e-14		6.00496	1.317e-13			2.11229	5.06831e-14	no	no	no	no	no	no	no	no	yes	no	no	no	no	no	no	1
5106	TRIUR3_22305	TRIUR3_22305	293.221	76.8353	0.262039	-1.93215	1.56079e-21	3.1318e-20	A	-2.2484	4.46932e-11	#N/A	#N/A	-1.47232	5.23326e-08		-2.2484	4.46932e-11			-1.47232	5.23326e-08	no	no	no	no	no	no	no	yes	no	no	no	no	no	no	no	1
5120	TRIUR3_22344	TRIUR3_22344	74.4142	41.7297	0.560776	-0.834503	4.03099e-05	0.000167944	A	#N/A	#N/A	#N/A	#N/A	-1.93658	9.15546e-05						-1.93658	9.15546e-05	no	no	no	no	no	no	no	no	no	no	no	no	no	yes	no	1
5124	TRIUR3_22361_BLOCK_1	TRIUR3_22361	8.3735	1.09166	0.130371	-2.9393	3.70377e-07	2.08034e-06	A	#N/A	#N/A	#N/A	#N/A	-2.70279	0.00311344						-2.70279	0.00311344	no	no	no	no	no	no	no	no	no	no	no	no	no	yes	no	1
5128	TRIUR3_22371	TRIUR3_22371	228.131	463.733	2.03275	1.02343	1.08311e-05	4.9501e-05	B	1.21348	0.000106508	#N/A	#N/A	#N/A	#N/A		1.21348	0.000106508					no	no	no	no	no	no	no	no	no	no	yes	no	no	no	no	1
5139	TRIUR3_22421	TRIUR3_22421	33.8027	128.199	3.79257	1.92317	1.34463e-15	1.77633e-14	B	2.68574	1.14956e-11	#N/A	#N/A	#N/A	#N/A		2.68574	1.14956e-11					no	no	no	no	no	no	no	no	no	no	yes	no	no	no	no	1
5141	TRIUR3_22434_BLOCK_1	TRIUR3_22434	63.4432	2.40912	0.0379728	-4.71889	1.61341e-51	1.28524e-49	A	#N/A	#N/A	#N/A	#N/A	-4.17118	3.4665e-24						-4.17118	3.4665e-24	no	no	no	no	no	no	no	no	no	no	no	no	no	yes	no	1
5142	TRIUR3_22434_BLOCK_2	TRIUR3_22434	62.5718	6.57544	0.105086	-3.25036	2.19096e-34	8.81474e-33	A	#N/A	#N/A	#N/A	#N/A	-2.59252	8.54921e-12						-2.59252	8.54921e-12	no	no	no	no	no	no	no	no	no	no	no	no	no	yes	no	1
5144	TRIUR3_22438_BLOCK_3	TRIUR3_22438	4.61971	68.037	14.7276	3.88045	2.37611e-40	1.19044e-38	B	4.36122	1.12293e-06	#N/A	#N/A	3.29119	5.8704e-19		4.36122	1.12293e-06			3.29119	5.8704e-19	no	no	no	no	no	no	no	no	yes	no	no	no	no	no	no	1
5145	TRIUR3_22438_BLOCK_7	TRIUR3_22438	8.04588	102.462	12.7347	3.67069	2.15422e-45	1.37284e-43	B	3.64347	2.75696e-08	#N/A	#N/A	3.12654	4.24608e-21		3.64347	2.75696e-08			3.12654	4.24608e-21	no	no	no	no	no	no	no	no	yes	no	no	no	no	no	no	1
5147	TRIUR3_22463_BLOCK_1	TRIUR3_22463	3.03562	40.5122	13.3456	3.7383	1.60208e-21	3.19854e-20	B	#N/A	#N/A	#N/A	#N/A	5.29017	9.72601e-11						5.29017	9.72601e-11	no	no	no	no	no	no	no	no	no	no	no	no	no	no	yes	1
5155	TRIUR3_22492	TRIUR3_22492	297.489	804.196	2.70328	1.43471	4.36471e-08	2.74856e-07	B	1.89548	1.84517e-05	#N/A	#N/A	1.03452	0.00234125		1.89548	1.84517e-05			1.03452	0.00234125	no	no	no	no	no	no	no	no	yes	no	no	no	no	no	no	1
5156	TRIUR3_22495	TRIUR3_22495	196.619	643.772	3.27422	1.71115	8.05472e-19	1.35082e-17	B	1.76123	1.81539e-08	#N/A	#N/A	1.58973	1.31206e-08		1.76123	1.81539e-08			1.58973	1.31206e-08	no	no	no	no	no	no	no	no	yes	no	no	no	no	no	no	1
5159	TRIUR3_22506	TRIUR3_22506	85.6906	44.6903	0.521531	-0.939176	7.15823e-05	0.000284827	A	#N/A	#N/A	#N/A	#N/A	-1.39888	0.000239314						-1.39888	0.000239314	no	no	no	no	no	no	no	no	no	no	no	no	no	yes	no	1
5163	TRIUR3_22513_BLOCK_1	TRIUR3_22513	14.5405	0.611623	0.0420635	-4.57129	1.5403e-16	2.195e-15	A	#N/A	#N/A	#N/A	#N/A	#N/A	#N/A								yes	no	no	no	no	no	no	no	no	no	no	no	no	no	no	1
5167	TRIUR3_22525	TRIUR3_22525	60.1714	29.2395	0.485937	-1.04116	1.79943e-05	7.88897e-05	A	#N/A	#N/A	#N/A	#N/A	-1.233	0.000489612						-1.233	0.000489612	no	no	no	no	no	no	no	no	no	no	no	no	no	yes	no	1
5175	TRIUR3_22568	TRIUR3_22568	5.40489	0.689053	0.127487	-2.97158	2.15183e-05	9.34648e-05	A	#N/A	#N/A	#N/A	#N/A	-3.43429	0.000240754						-3.43429	0.000240754	no	no	no	no	no	no	no	no	no	no	no	no	no	yes	no	1
5176	TRIUR3_22569	TRIUR3_22569	383.532	1311.65	3.41992	1.77396	4.91048e-15	6.0835e-14	B	1.98508	0.000114593	#N/A	#N/A	1.49924	1.69329e-05		1.98508	0.000114593			1.49924	1.69329e-05	no	no	no	no	no	no	no	no	yes	no	no	no	no	no	no	1
5186	TRIUR3_22599_BLOCK_1	TRIUR3_22599	56.3731	116.932	2.07425	1.05259	1.48867e-05	6.61393e-05	B	1.84907	4.3867e-05	#N/A	#N/A	#N/A	#N/A		1.84907	4.3867e-05					no	no	no	no	no	no	no	no	no	no	yes	no	no	no	no	1
5193	TRIUR3_22615	TRIUR3_22615	615.442	257.975	0.419171	-1.25439	4.6628e-12	4.46978e-11	A	-1.11162	0.00293303	#N/A	#N/A	-1.34783	8.77627e-07		-1.11162	0.00293303			-1.34783	8.77627e-07	no	no	no	no	no	no	no	yes	no	no	no	no	no	no	no	1
5194	TRIUR3_22623	TRIUR3_22623	149.26	260.449	1.74493	0.803171	9.57961e-05	0.00037225	B	0.888035	0.00830165	#N/A	#N/A	#N/A	#N/A		0.888035	0.00830165					no	no	no	no	no	no	no	no	no	no	yes	no	no	no	no	1
5201	TRIUR3_22634	TRIUR3_22634	56.158	128.036	2.27993	1.18899	7.54889e-09	5.16619e-08	B	#N/A	#N/A	#N/A	#N/A	1.26728	0.000200353						1.26728	0.000200353	no	no	no	no	no	no	no	no	no	no	no	no	no	no	yes	1
5214	TRIUR3_22675	TRIUR3_22675	45.3242	7.09652	0.156572	-2.6751	2.91999e-15	3.69803e-14	A	-2.3517	8.81105e-06	#N/A	#N/A	-4.04976	4.3209e-10		-2.3517	8.81105e-06			-4.04976	4.3209e-10	no	no	no	no	no	no	no	yes	no	no	no	no	no	no	no	1
5216	TRIUR3_22686	TRIUR3_22686	106.211	323.003	3.04115	1.60462	5.70481e-10	4.36128e-09	B	#N/A	#N/A	#N/A	#N/A	1.96348	6.38415e-13						1.96348	6.38415e-13	no	no	no	no	no	no	no	no	no	no	no	no	no	no	yes	1
5225	TRIUR3_22732_BLOCK_4	TRIUR3_22732	19.9305	85.3775	4.28375	2.09888	2.72e-21	5.35e-20	B	1.82705	4.17124e-06	#N/A	#N/A	2.53912	3.97343e-09		1.82705	4.17124e-06			2.53912	3.97343e-09	no	no	no	no	no	no	no	no	yes	no	no	no	no	no	no	1
5226	TRIUR3_22732_BLOCK_5	TRIUR3_22732	24.7437	110.59	4.46943	2.16009	1.00255e-19	1.74756e-18	B	1.95784	1.03305e-06	#N/A	#N/A	2.65542	4.79469e-08		1.95784	1.03305e-06			2.65542	4.79469e-08	no	no	no	no	no	no	no	no	yes	no	no	no	no	no	no	1
5240	TRIUR3_22776	TRIUR3_22776	2.03006	39.7724	19.5917	4.29217	5.17878e-34	2.06271e-32	B	#N/A	#N/A	#N/A	#N/A	3.92733	6.80651e-18						3.92733	6.80651e-18	no	no	no	no	no	no	no	no	no	no	no	no	no	no	yes	1
5241	TRIUR3_22778	TRIUR3_22778	44.5482	80.4826	1.80664	0.853309	0.000207397	0.000767404	B	#N/A	#N/A	#N/A	#N/A	1.07889	0.0021372						1.07889	0.0021372	no	no	no	no	no	no	no	no	no	no	no	no	no	no	yes	1
5242	TRIUR3_22780	TRIUR3_22780	2566.33	1089.43	0.424507	-1.23614	5.80239e-06	2.78497e-05	A	-1.24042	0.000176385	#N/A	#N/A	-1.21116	5.59856e-06		-1.24042	0.000176385			-1.21116	5.59856e-06	no	no	no	no	no	no	no	yes	no	no	no	no	no	no	no	1
5247	TRIUR3_22804	TRIUR3_22804	48.2831	14.0699	0.291404	-1.77891	3.29475e-07	1.85878e-06	A	#N/A	#N/A	#N/A	#N/A	#N/A	#N/A								yes	no	no	no	no	no	no	no	no	no	no	no	no	no	no	1
5248	TRIUR3_22806	TRIUR3_22806	52.4405	26.7759	0.510595	-0.969748	5.18895e-06	2.50365e-05	A	#N/A	#N/A	#N/A	#N/A	#N/A	#N/A								yes	no	no	no	no	no	no	no	no	no	no	no	no	no	no	1
5251	TRIUR3_22819	TRIUR3_22819	32.7538	14.4021	0.439707	-1.18538	4.89281e-06	2.36793e-05	A	#N/A	#N/A	#N/A	#N/A	-1.32713	0.000101863						-1.32713	0.000101863	no	no	no	no	no	no	no	no	no	no	no	no	no	yes	no	1
5264	TRIUR3_22914_BLOCK_2	TRIUR3_22914	407.83	1017.42	2.49471	1.31887	4.16733e-06	2.04289e-05	B	1.34474	2.88983e-05	#N/A	#N/A	1.45199	0.000179089		1.34474	2.88983e-05			1.45199	0.000179089	no	no	no	no	no	no	no	no	yes	no	no	no	no	no	no	1
5266	TRIUR3_22928	TRIUR3_22928	40.2214	79.2018	1.96915	0.977571	1.61096e-09	1.18275e-08	B	#N/A	#N/A	#N/A	#N/A	1.66264	1.34684e-06						1.66264	1.34684e-06	no	no	no	no	no	no	no	no	no	no	no	no	no	no	yes	1
5277	TRIUR3_22971	TRIUR3_22971	12.7082	2.16737	0.170549	-2.55174	7.57746e-08	4.63254e-07	A	#N/A	#N/A	#N/A	#N/A	-2.98618	6.47502e-08						-2.98618	6.47502e-08	no	no	no	no	no	no	no	no	no	no	no	no	no	yes	no	1
5281	TRIUR3_22985	TRIUR3_22985	168.685	3.27876	0.0194372	-5.68503	2.44925e-91	6.50357e-89	A	-6.13934	1.62069e-32	#N/A	#N/A	-5.26158	7.06619e-46		-6.13934	1.62069e-32			-5.26158	7.06619e-46	no	no	no	no	no	no	no	yes	no	no	no	no	no	no	no	1
5283	TRIUR3_22987_BLOCK_1	TRIUR3_22987	636.397	235.495	0.370044	-1.43423	1.0214e-15	1.35835e-14	A	-1.07697	0.00794858	#N/A	#N/A	#N/A	#N/A		-1.07697	0.00794858					no	no	no	no	no	no	no	no	no	yes	no	no	no	no	no	1
5284	TRIUR3_22987_BLOCK_2	TRIUR3_22987	948.586	435.988	0.459619	-1.12149	1.92691e-10	1.55994e-09	A	-1.0285	0.00309668	#N/A	#N/A	#N/A	#N/A		-1.0285	0.00309668					no	no	no	no	no	no	no	no	no	yes	no	no	no	no	no	1
5285	TRIUR3_22991_BLOCK_4	TRIUR3_22991	14.3598	0.4006	0.0278973	-5.16373	4.4069e-17	6.52517e-16	A	#N/A	#N/A	#N/A	#N/A	-6.5318	1.47638e-10						-6.5318	1.47638e-10	no	no	no	no	no	no	no	no	no	no	no	no	no	yes	no	1
5293	TRIUR3_23014_BLOCK_3	TRIUR3_23014	9.94086	28.5106	2.86802	1.52006	4.71918e-07	2.62155e-06	B	#N/A	#N/A	#N/A	#N/A	#N/A	#N/A								yes	no	no	no	no	no	no	no	no	no	no	no	no	no	no	1
5303	TRIUR3_23040_BLOCK_2	TRIUR3_23040	78.5398	31.3401	0.399035	-1.32541	2.22988e-08	1.45959e-07	A	-1.59864	0.00400488	#N/A	#N/A	-1.13635	0.00208346		-1.59864	0.00400488			-1.13635	0.00208346	no	no	no	no	no	no	no	yes	no	no	no	no	no	no	no	1
5311	TRIUR3_23081_BLOCK_1	TRIUR3_23081	5.16564	16.0643	3.10983	1.63684	0.000159338	0.000600134	B	#N/A	#N/A	#N/A	#N/A	#N/A	#N/A								yes	no	no	no	no	no	no	no	no	no	no	no	no	no	no	1
5314	TRIUR3_23091	TRIUR3_23091	4.0498	36.6484	9.04942	3.17782	1.08168e-22	2.36721e-21	B	#N/A	#N/A	#N/A	#N/A	#N/A	#N/A								yes	no	no	no	no	no	no	no	no	no	no	no	no	no	no	1
5317	TRIUR3_23110	TRIUR3_23110	100.975	252.842	2.50401	1.32424	1.18968e-10	9.88213e-10	B	2.0812	8.30053e-08	#N/A	#N/A	1.48972	9.06813e-09		2.0812	8.30053e-08			1.48972	9.06813e-09	no	no	no	no	no	no	no	no	yes	no	no	no	no	no	no	1
5328	TRIUR3_23149	TRIUR3_23149	49.0603	25.8233	0.526359	-0.925882	0.000235643	0.000862652	A	#N/A	#N/A	#N/A	#N/A	-1.0872	0.0092511						-1.0872	0.0092511	no	no	no	no	no	no	no	no	no	no	no	no	no	yes	no	1
5332	TRIUR3_23161	TRIUR3_23161	52.5343	20.1625	0.383796	-1.38159	1.48654e-07	8.73932e-07	A	#N/A	#N/A	#N/A	#N/A	#N/A	#N/A								yes	no	no	no	no	no	no	no	no	no	no	no	no	no	no	1
5340	TRIUR3_23186	TRIUR3_23186	988.424	566.416	0.57305	-0.803268	8.82244e-05	0.000346205	A	-1.13352	0.000101254	#N/A	#N/A	#N/A	#N/A		-1.13352	0.000101254					no	no	no	no	no	no	no	no	no	yes	no	no	no	no	no	1
5344	TRIUR3_23195	TRIUR3_23195	40.6412	17.058	0.419722	-1.2525	2.18283e-05	9.47154e-05	A	#N/A	#N/A	#N/A	#N/A	-1.37673	0.00162878						-1.37673	0.00162878	no	no	no	no	no	no	no	no	no	no	no	no	no	yes	no	1
5345	TRIUR3_23198_BLOCK_1	TRIUR3_23198	1.34806	6.52294	4.83877	2.27464	0.000198126	0.000735791	B	#N/A	#N/A	#N/A	#N/A	#N/A	#N/A								yes	no	no	no	no	no	no	no	no	no	no	no	no	no	no	1
5346	TRIUR3_23198_BLOCK_2	TRIUR3_23198	47.5175	14.4068	0.303189	-1.72171	4.59411e-10	3.54963e-09	A	#N/A	#N/A	#N/A	#N/A	#N/A	#N/A								yes	no	no	no	no	no	no	no	no	no	no	no	no	no	no	1
5349	TRIUR3_23202	TRIUR3_23202	350.136	784.111	2.23945	1.16314	2.1117e-09	1.53764e-08	B	1.57723	2.79246e-07	#N/A	#N/A	0.699015	0.00817059		1.57723	2.79246e-07			0.699015	0.00817059	no	no	no	no	no	no	no	no	yes	no	no	no	no	no	no	1
5352	TRIUR3_23219	TRIUR3_23219	77.1691	354.377	4.59221	2.19919	1.42094e-10	1.16934e-09	B	2.8474	8.99803e-10	#N/A	#N/A	#N/A	#N/A		2.8474	8.99803e-10					no	no	no	no	no	no	no	no	no	no	yes	no	no	no	no	1
5353	TRIUR3_23220_BLOCK_1	TRIUR3_23220	13.1336	1.202	0.0915211	-3.44975	9.4397e-11	7.90712e-10	A	#N/A	#N/A	#N/A	#N/A	-2.62142	9.56364e-06						-2.62142	9.56364e-06	no	no	no	no	no	no	no	no	no	no	no	no	no	yes	no	1
5356	TRIUR3_23252	TRIUR3_23252	513.846	871.656	1.69634	0.762423	5.30274e-05	0.000216402	B	#N/A	#N/A	#N/A	#N/A	#N/A	#N/A								yes	no	no	no	no	no	no	no	no	no	no	no	no	no	no	1
5378	TRIUR3_23325	TRIUR3_23325	305.262	99.624	0.326356	-1.61548	5.77496e-19	9.76715e-18	A	-1.28889	0.000381898	#N/A	#N/A	-2.37907	2.82921e-15		-1.28889	0.000381898			-2.37907	2.82921e-15	no	no	no	no	no	no	no	yes	no	no	no	no	no	no	no	1
5379	TRIUR3_23327	TRIUR3_23327	12.4281	57.2148	4.60365	2.20278	5.77297e-11	4.94489e-10	B	4.65788	2.15521e-14	#N/A	#N/A	#N/A	#N/A		4.65788	2.15521e-14					no	no	no	no	no	no	no	no	no	no	yes	no	no	no	no	1
5380	TRIUR3_23332	TRIUR3_23332	574.646	360.152	0.626738	-0.674066	8.99777e-06	4.17937e-05	A	#N/A	#N/A	#N/A	#N/A	#N/A	#N/A								yes	no	no	no	no	no	no	no	no	no	no	no	no	no	no	1
5382	TRIUR3_23345_BLOCK_1	TRIUR3_23345	3.19244	17.462	5.4698	2.45149	1.06611e-09	7.98929e-09	B	#N/A	#N/A	#N/A	#N/A	2.77915	3.13222e-08						2.77915	3.13222e-08	no	no	no	no	no	no	no	no	no	no	no	no	no	no	yes	1
5390	TRIUR3_23370	TRIUR3_23370	33.4167	66.3381	1.98518	0.98927	9.9434e-05	0.000385258	B	#N/A	#N/A	#N/A	#N/A	#N/A	#N/A								yes	no	no	no	no	no	no	no	no	no	no	no	no	no	no	1
5399	TRIUR3_23448	TRIUR3_23448	10.884	0.127676	0.0117306	-6.41358	1.9489e-15	2.52438e-14	A	#N/A	#N/A	#N/A	#N/A	-5.91577	6.82514e-08						-5.91577	6.82514e-08	no	no	no	no	no	no	no	no	no	no	no	no	no	yes	no	1
5408	TRIUR3_23496	TRIUR3_23496	6.65583	0.306226	0.0460087	-4.44195	1.54285e-05	6.83935e-05	A	#N/A	#N/A	#N/A	#N/A	#N/A	#N/A								yes	no	no	no	no	no	no	no	no	no	no	no	no	no	no	1
5411	TRIUR3_23509_BLOCK_1	TRIUR3_23509	34.999	22.3395	0.63829	-0.647716	0.000147063	0.000556007	A	#N/A	#N/A	#N/A	#N/A	#N/A	#N/A								yes	no	no	no	no	no	no	no	no	no	no	no	no	no	no	1
5423	TRIUR3_23563	TRIUR3_23563	18.3159	71.6211	3.91032	1.96729	1.87326e-18	3.06415e-17	B	#N/A	#N/A	#N/A	#N/A	2.37519	2.59262e-14						2.37519	2.59262e-14	no	no	no	no	no	no	no	no	no	no	no	no	no	no	yes	1
5432	TRIUR3_23610_BLOCK_1	TRIUR3_23610	25.0349	50.2702	2.008	1.00576	5.61699e-05	0.000228058	B	#N/A	#N/A	#N/A	#N/A	#N/A	#N/A								yes	no	no	no	no	no	no	no	no	no	no	no	no	no	no	1
5434	TRIUR3_23611	TRIUR3_23611	67.0836	168.431	2.51076	1.32812	1.81228e-14	2.12304e-13	B	#N/A	#N/A	#N/A	#N/A	#N/A	#N/A								yes	no	no	no	no	no	no	no	no	no	no	no	no	no	no	1
5435	TRIUR3_23613	TRIUR3_23613	179.175	31.5134	0.175881	-2.50733	9.54992e-28	2.72669e-26	A	#N/A	#N/A	#N/A	#N/A	#N/A	#N/A								yes	no	no	no	no	no	no	no	no	no	no	no	no	no	no	1
5439	TRIUR3_23620	TRIUR3_23620	47.1669	25.0895	0.531931	-0.91069	0.000138511	0.00052492	A	#N/A	#N/A	#N/A	#N/A	-0.908011	0.00225062						-0.908011	0.00225062	no	no	no	no	no	no	no	no	no	no	no	no	no	yes	no	1
5441	TRIUR3_23628_BLOCK_2	TRIUR3_23628	140.258	491.717	3.50581	1.80975	1.31269e-23	2.97916e-22	B	#N/A	#N/A	#N/A	#N/A	2.24092	4.38795e-19						2.24092	4.38795e-19	no	no	no	no	no	no	no	no	no	no	no	no	no	no	yes	1
5442	TRIUR3_23630_BLOCK_1	TRIUR3_23630	220.591	48.6603	0.220591	-2.18056	1.95034e-26	5.1445e-25	A	-2.09099	8.9655e-08	#N/A	#N/A	-4.34593	4.32701e-23		-2.09099	8.9655e-08			-4.34593	4.32701e-23	no	no	no	no	no	no	no	yes	no	no	no	no	no	no	no	1
5456	TRIUR3_23675	TRIUR3_23675	130.361	36.8068	0.282344	-1.82447	9.66525e-18	1.47691e-16	A	-1.8406	8.68758e-07	#N/A	#N/A	#N/A	#N/A		-1.8406	8.68758e-07					no	no	no	no	no	no	no	no	no	yes	no	no	no	no	no	1
5457	TRIUR3_23676	TRIUR3_23676	95.8198	23.1112	0.241194	-2.05173	3.34001e-18	5.3213e-17	A	#N/A	#N/A	#N/A	#N/A	#N/A	#N/A								yes	no	no	no	no	no	no	no	no	no	no	no	no	no	no	1
5463	TRIUR3_23712_BLOCK_2	TRIUR3_23712	13.6699	0.226944	0.0166018	-5.91252	6.59716e-14	7.46491e-13	A	-6.33632	7.52455e-07	#N/A	#N/A	-5.04054	0.00137042		-6.33632	7.52455e-07			-5.04054	0.00137042	no	no	no	no	no	no	no	yes	no	no	no	no	no	no	no	1
5472	TRIUR3_23753	TRIUR3_23753	53.7467	180.396	3.35642	1.74692	1.35685e-18	2.2518e-17	B	1.96484	5.9027e-07	#N/A	#N/A	1.43082	3.41584e-08		1.96484	5.9027e-07			1.43082	3.41584e-08	no	no	no	no	no	no	no	no	yes	no	no	no	no	no	no	1
5476	TRIUR3_23791	TRIUR3_23791	12.3675	2.15559	0.174295	-2.5204	2.80352e-07	1.59406e-06	A	#N/A	#N/A	#N/A	#N/A	-1.66487	0.00946146						-1.66487	0.00946146	no	no	no	no	no	no	no	no	no	no	no	no	no	yes	no	1
5485	TRIUR3_23843	TRIUR3_23843	0.966942	12.7391	13.1747	3.71969	4.90586e-11	4.23403e-10	B	3.93483	0.00300098	#N/A	#N/A	4.73627	2.17319e-07		3.93483	0.00300098			4.73627	2.17319e-07	no	no	no	no	no	no	no	no	yes	no	no	no	no	no	no	1
5489	TRIUR3_23856	TRIUR3_23856	11.8692	3.31509	0.279303	-1.8401	0.00019153	0.000712625	A	#N/A	#N/A	#N/A	#N/A	#N/A	#N/A								yes	no	no	no	no	no	no	no	no	no	no	no	no	no	no	1
5491	TRIUR3_23873	TRIUR3_23873	0.32127	21.9444	68.3053	6.09392	6.17906e-29	1.88592e-27	B	5.28777	2.77562e-06	#N/A	#N/A	#N/A	#N/A		5.28777	2.77562e-06					no	no	no	no	no	no	no	no	no	no	yes	no	no	no	no	1
5503	TRIUR3_23920	TRIUR3_23920	0.340206	24.5907	72.2819	6.17556	7.02211e-32	2.51973e-30	B	5.48655	0.0001214	#N/A	#N/A	5.65171	2.19715e-12		5.48655	0.0001214			5.65171	2.19715e-12	no	no	no	no	no	no	no	no	yes	no	no	no	no	no	no	1
5504	TRIUR3_23926	TRIUR3_23926	9.40714	40.3999	4.2946	2.10252	3.75562e-16	5.15815e-15	B	#N/A	#N/A	#N/A	#N/A	#N/A	#N/A								yes	no	no	no	no	no	no	no	no	no	no	no	no	no	no	1
5510	TRIUR3_23965_BLOCK_2	TRIUR3_23965	180.328	465.95	2.5839	1.36955	3.23513e-06	1.61372e-05	B	1.95773	0.000195587	#N/A	#N/A	#N/A	#N/A		1.95773	0.000195587					no	no	no	no	no	no	no	no	no	no	yes	no	no	no	no	1
5522	TRIUR3_24019_BLOCK_1	TRIUR3_24019	13.4881	37.5071	2.78077	1.47548	2.04208e-06	1.04143e-05	B	2.21517	0.000852427	#N/A	#N/A	#N/A	#N/A		2.21517	0.000852427					no	no	no	no	no	no	no	no	no	no	yes	no	no	no	no	1
5523	TRIUR3_24019_BLOCK_2	TRIUR3_24019	13.8604	35.44	2.55693	1.35441	1.25603e-05	5.67208e-05	B	#N/A	#N/A	#N/A	#N/A	#N/A	#N/A								yes	no	no	no	no	no	no	no	no	no	no	no	no	no	no	1
5533	TRIUR3_24055	TRIUR3_24055	131.316	232.983	1.77422	0.827185	0.000170407	0.000637607	B	2.0304	7.99421e-07	#N/A	#N/A	#N/A	#N/A		2.0304	7.99421e-07					no	no	no	no	no	no	no	no	no	no	yes	no	no	no	no	1
5542	TRIUR3_24105	TRIUR3_24105	63.7981	31.6396	0.495933	-1.01178	1.30806e-05	5.88369e-05	A	#N/A	#N/A	#N/A	#N/A	-1.05542	0.00135144						-1.05542	0.00135144	no	no	no	no	no	no	no	no	no	no	no	no	no	yes	no	1
5543	TRIUR3_24112	TRIUR3_24112	8.95752	1.52432	0.170173	-2.55493	2.73062e-06	1.36978e-05	A	#N/A	#N/A	#N/A	#N/A	#N/A	#N/A								yes	no	no	no	no	no	no	no	no	no	no	no	no	no	no	1
5548	TRIUR3_24120	TRIUR3_24120	28.4719	8.91169	0.312999	-1.67577	4.90626e-09	3.42535e-08	A	#N/A	#N/A	#N/A	#N/A	-2.1549	1.06198e-05						-2.1549	1.06198e-05	no	no	no	no	no	no	no	no	no	no	no	no	no	yes	no	1
5551	TRIUR3_24142	TRIUR3_24142	554.372	924.665	1.66795	0.738078	1.85366e-05	8.11331e-05	B	#N/A	#N/A	#N/A	#N/A	#N/A	#N/A								yes	no	no	no	no	no	no	no	no	no	no	no	no	no	no	1
5553	TRIUR3_24162	TRIUR3_24162	15.5815	43.5175	2.79289	1.48176	7.06277e-07	3.83779e-06	B	3.16094	0.00269477	#N/A	#N/A	4.24578	6.60135e-07		3.16094	0.00269477			4.24578	6.60135e-07	no	no	no	no	no	no	no	no	yes	no	no	no	no	no	no	1
5555	TRIUR3_24175_BLOCK_2	TRIUR3_24175	25.6525	5.42821	0.211605	-2.24055	7.18559e-10	5.44628e-09	A	-2.23746	4.5313e-05	#N/A	#N/A	#N/A	#N/A		-2.23746	4.5313e-05					no	no	no	no	no	no	no	no	no	yes	no	no	no	no	no	1
5564	TRIUR3_24224	TRIUR3_24224	185.36	398.244	2.14849	1.10332	9.5972e-06	4.43196e-05	B	#N/A	#N/A	#N/A	#N/A	1.72195	4.30895e-06						1.72195	4.30895e-06	no	no	no	no	no	no	no	no	no	no	no	no	no	no	yes	1
5565	TRIUR3_24233	TRIUR3_24233	268.047	142.3	0.530877	-0.913549	9.79037e-07	5.18896e-06	A	#N/A	#N/A	#N/A	#N/A	#N/A	#N/A								yes	no	no	no	no	no	no	no	no	no	no	no	no	no	no	1
5568	TRIUR3_24247	TRIUR3_24247	69.5252	8.4083	0.120939	-3.04765	7.73023e-07	4.1692e-06	A	#N/A	#N/A	#N/A	#N/A	-4.63346	7.53709e-09						-4.63346	7.53709e-09	no	no	no	no	no	no	no	no	no	no	no	no	no	yes	no	1
5573	TRIUR3_24273	TRIUR3_24273	191.356	333.865	1.74474	0.803009	7.66923e-05	0.000304248	B	1.22471	0.00027214	#N/A	#N/A	#N/A	#N/A		1.22471	0.00027214					no	no	no	no	no	no	no	no	no	no	yes	no	no	no	no	1
5575	TRIUR3_24288	TRIUR3_24288	121.256	69.3325	0.571787	-0.806449	0.000122321	0.000467567	A	#N/A	#N/A	#N/A	#N/A	#N/A	#N/A								yes	no	no	no	no	no	no	no	no	no	no	no	no	no	no	1
5576	TRIUR3_24291	TRIUR3_24291	132.179	224.962	1.70195	0.767192	0.000120151	0.000460377	B	1.09923	0.00585823	#N/A	#N/A	0.845755	0.00170507		1.09923	0.00585823			0.845755	0.00170507	no	no	no	no	no	no	no	no	yes	no	no	no	no	no	no	1
5588	TRIUR3_24335	TRIUR3_24335	13.7354	1.85544	0.135084	-2.88807	5.14662e-10	3.95733e-09	A	#N/A	#N/A	#N/A	#N/A	-3.52744	0.00090187						-3.52744	0.00090187	no	no	no	no	no	no	no	no	no	no	no	no	no	yes	no	1
5596	TRIUR3_24366_BLOCK_2	TRIUR3_24366	77.7099	129.37	1.66478	0.735334	2.21198e-05	9.58163e-05	B	#N/A	#N/A	#N/A	#N/A	1.04977	0.000318986						1.04977	0.000318986	no	no	no	no	no	no	no	no	no	no	no	no	no	no	yes	1
5603	TRIUR3_24389	TRIUR3_24389	55.0691	26.9674	0.4897	-1.03003	8.96361e-06	4.1708e-05	A	#N/A	#N/A	#N/A	#N/A	2.64776	0.000737403						2.64776	0.000737403	no	no	no	no	no	no	no	no	no	no	no	no	no	no	yes	1
5608	TRIUR3_24402	TRIUR3_24402	13.9402	170.479	12.2293	3.61227	4.42523e-52	3.63417e-50	B	4.2979	3.81636e-21	#N/A	#N/A	2.97444	4.75665e-07		4.2979	3.81636e-21			2.97444	4.75665e-07	no	no	no	no	no	no	no	no	yes	no	no	no	no	no	no	1
5611	TRIUR3_24408	TRIUR3_24408	360.802	212.82	0.589854	-0.761571	0.00023194	0.000850659	A	-1.32318	0.00122341	#N/A	#N/A	-0.704995	0.00927444		-1.32318	0.00122341			-0.704995	0.00927444	no	no	no	no	no	no	no	yes	no	no	no	no	no	no	no	1
5614	TRIUR3_24413	TRIUR3_24413	18.9376	73.3971	3.87572	1.95447	2.43471e-14	2.82724e-13	B	2.38322	1.11439e-05	#N/A	#N/A	1.57236	0.00554107		2.38322	1.11439e-05			1.57236	0.00554107	no	no	no	no	no	no	no	no	yes	no	no	no	no	no	no	1
5615	TRIUR3_24414	TRIUR3_24414	40.1091	1.52049	0.0379088	-4.72132	2.54756e-07	1.45894e-06	A	#N/A	#N/A	#N/A	#N/A	#N/A	#N/A								yes	no	no	no	no	no	no	no	no	no	no	no	no	no	no	1
5616	TRIUR3_24424	TRIUR3_24424	6.91627	1.29345	0.187016	-2.41877	8.59824e-05	0.000338073	A	#N/A	#N/A	#N/A	#N/A	#N/A	#N/A								yes	no	no	no	no	no	no	no	no	no	no	no	no	no	no	1
5617	TRIUR3_24426_BLOCK_2	TRIUR3_24426	5.61086	26.8536	4.78601	2.25882	8.47432e-08	5.17291e-07	B	#N/A	#N/A	#N/A	#N/A	#N/A	#N/A								yes	no	no	no	no	no	no	no	no	no	no	no	no	no	no	1
5618	TRIUR3_24428	TRIUR3_24428	58.7705	31.9055	0.542883	-0.881286	4.90992e-05	0.000201923	A	#N/A	#N/A	#N/A	#N/A	-1.29379	0.000343793						-1.29379	0.000343793	no	no	no	no	no	no	no	no	no	no	no	no	no	yes	no	1
5619	TRIUR3_24434_BLOCK_1	TRIUR3_24434	60.1231	12.9105	0.214735	-2.21937	2.50086e-11	2.22591e-10	A	-3.21435	2.28168e-12	#N/A	#N/A	#N/A	#N/A		-3.21435	2.28168e-12					no	no	no	no	no	no	no	no	no	yes	no	no	no	no	no	1
5634	TRIUR3_24496	TRIUR3_24496	101.915	30.9255	0.303443	-1.7205	9.35647e-13	9.49474e-12	A	-1.80833	5.44955e-06	#N/A	#N/A	-1.70177	0.000526132		-1.80833	5.44955e-06			-1.70177	0.000526132	no	no	no	no	no	no	no	yes	no	no	no	no	no	no	no	1
5638	TRIUR3_24510	TRIUR3_24510	14.5233	0.671379	0.0462276	-4.4351	2.90065e-16	4.03256e-15	A	#N/A	#N/A	#N/A	#N/A	-4.51934	5.66142e-09						-4.51934	5.66142e-09	no	no	no	no	no	no	no	no	no	no	no	no	no	yes	no	1
5639	TRIUR3_24511	TRIUR3_24511	11.3757	39.3035	3.45503	1.7887	2.87551e-10	2.2747e-09	B	#N/A	#N/A	#N/A	#N/A	#N/A	#N/A								yes	no	no	no	no	no	no	no	no	no	no	no	no	no	no	1
5640	TRIUR3_24514	TRIUR3_24514	856.813	160.798	0.18767	-2.41373	1.62277e-39	7.88229e-38	A	#N/A	#N/A	#N/A	#N/A	#N/A	#N/A								yes	no	no	no	no	no	no	no	no	no	no	no	no	no	no	1
5641	TRIUR3_24520_BLOCK_2	TRIUR3_24520	38.1889	5.71648	0.14969	-2.73995	4.34482e-16	5.94688e-15	A	-4.88589	1.18924e-06	#N/A	#N/A	-2.41105	3.83833e-07		-4.88589	1.18924e-06			-2.41105	3.83833e-07	no	no	no	no	no	no	no	yes	no	no	no	no	no	no	no	1
5642	TRIUR3_24520_BLOCK_3	TRIUR3_24520	142.952	25.6074	0.179133	-2.4809	2.37529e-26	6.24473e-25	A	-2.93562	2.19647e-09	#N/A	#N/A	-2.27598	1.86628e-12		-2.93562	2.19647e-09			-2.27598	1.86628e-12	no	no	no	no	no	no	no	yes	no	no	no	no	no	no	no	1
5651	TRIUR3_24553	TRIUR3_24553	55.6253	9.21359	0.165637	-2.59391	6.44594e-08	3.96206e-07	A	-3.97014	0.000741169	#N/A	#N/A	#N/A	#N/A		-3.97014	0.000741169					no	no	no	no	no	no	no	no	no	yes	no	no	no	no	no	1
5652	TRIUR3_24555	TRIUR3_24555	126.499	60.4928	0.47821	-1.06428	1.87626e-08	1.23523e-07	A	#N/A	#N/A	#N/A	#N/A	#N/A	#N/A								yes	no	no	no	no	no	no	no	no	no	no	no	no	no	no	1
5656	TRIUR3_24568	TRIUR3_24568	95.3913	40.9957	0.429763	-1.21839	5.57455e-08	3.46041e-07	A	#N/A	#N/A	#N/A	#N/A	-1.82803	1.06605e-07						-1.82803	1.06605e-07	no	no	no	no	no	no	no	no	no	no	no	no	no	yes	no	1
5657	TRIUR3_24571_BLOCK_1	TRIUR3_24571	223.977	428.554	1.91339	0.936127	1.02485e-06	5.42815e-06	B	1.27906	0.000372009	#N/A	#N/A	0.927595	0.000218199		1.27906	0.000372009			0.927595	0.000218199	no	no	no	no	no	no	no	no	yes	no	no	no	no	no	no	1
5660	TRIUR3_24584	TRIUR3_24584	122.986	12.4626	0.101334	-3.30281	4.34317e-21	8.33679e-20	A	#N/A	#N/A	#N/A	#N/A	-3.64316	9.47735e-20						-3.64316	9.47735e-20	no	no	no	no	no	no	no	no	no	no	no	no	no	yes	no	1
5663	TRIUR3_24603_BLOCK_1	TRIUR3_24603	8.98714	46.4705	5.17078	2.37038	3.1877e-15	4.03067e-14	B	#N/A	#N/A	#N/A	#N/A	#N/A	#N/A								yes	no	no	no	no	no	no	no	no	no	no	no	no	no	no	1
5665	TRIUR3_24607	TRIUR3_24607	595.801	968.6	1.62571	0.70107	1.24583e-05	5.62918e-05	B	#N/A	#N/A	#N/A	#N/A	#N/A	#N/A								yes	no	no	no	no	no	no	no	no	no	no	no	no	no	no	1
5666	TRIUR3_24621	TRIUR3_24621	308.737	180.369	0.584216	-0.775426	5.24155e-05	0.000214124	A	#N/A	#N/A	#N/A	#N/A	#N/A	#N/A								yes	no	no	no	no	no	no	no	no	no	no	no	no	no	no	1
5667	TRIUR3_24624	TRIUR3_24624	188.801	30.8819	0.163569	-2.61203	3.34559e-32	1.21141e-30	A	-3.59657	1.84399e-15	#N/A	#N/A	-2.0135	1.48756e-12		-3.59657	1.84399e-15			-2.0135	1.48756e-12	no	no	no	no	no	no	no	yes	no	no	no	no	no	no	no	1
5672	TRIUR3_24662_BLOCK_1	TRIUR3_24662	125.355	54.9414	0.438287	-1.19005	8.77913e-06	4.09453e-05	A	-2.05343	1.09243e-07	#N/A	#N/A	#N/A	#N/A		-2.05343	1.09243e-07					no	no	no	no	no	no	no	no	no	yes	no	no	no	no	no	1
5686	TRIUR3_24705	TRIUR3_24705	59.8114	1.85541	0.031021	-5.01061	2.47658e-23	5.573e-22	A	#N/A	#N/A	#N/A	#N/A	#N/A	#N/A								yes	no	no	no	no	no	no	no	no	no	no	no	no	no	no	1
5689	TRIUR3_24713	TRIUR3_24713	29.2239	7.95947	0.272362	-1.8764	1.38547e-05	6.18993e-05	A	-3.72842	1.68569e-07	#N/A	#N/A	#N/A	#N/A		-3.72842	1.68569e-07					no	no	no	no	no	no	no	no	no	yes	no	no	no	no	no	1
5690	TRIUR3_24719	TRIUR3_24719	61.0698	19.2208	0.314735	-1.66779	3.12947e-08	2.00396e-07	A	-2.58062	1.50354e-07	#N/A	#N/A	#N/A	#N/A		-2.58062	1.50354e-07					no	no	no	no	no	no	no	no	no	yes	no	no	no	no	no	1
5695	TRIUR3_24738_BLOCK_2	TRIUR3_24738	147.575	255.041	1.72822	0.789287	9.20884e-05	0.000359772	B	#N/A	#N/A	#N/A	#N/A	#N/A	#N/A								yes	no	no	no	no	no	no	no	no	no	no	no	no	no	no	1
5706	TRIUR3_24795_BLOCK_3	TRIUR3_24795	3.0024	19.2121	6.3989	2.67782	5.36569e-11	4.61589e-10	B	#N/A	#N/A	#N/A	#N/A	#N/A	#N/A								yes	no	no	no	no	no	no	no	no	no	no	no	no	no	no	1
5707	TRIUR3_24797	TRIUR3_24797	0.0352973	2.48281	70.34	6.13627	0.000192092	0.00071438	B	#N/A	#N/A	#N/A	#N/A	5.59815	0.00331453						5.59815	0.00331453	no	no	no	no	no	no	no	no	no	no	no	no	no	no	yes	1
5712	TRIUR3_24823_BLOCK_1	TRIUR3_24823	49.9247	5.48769	0.109919	-3.18548	5.29269e-13	5.48979e-12	A	-2.50356	0.00698329	#N/A	#N/A	#N/A	#N/A		-2.50356	0.00698329					no	no	no	no	no	no	no	no	no	yes	no	no	no	no	no	1
5713	TRIUR3_24830	TRIUR3_24830	12.4862	32.2334	2.58153	1.36823	2.39965e-08	1.56301e-07	B	#N/A	#N/A	#N/A	#N/A	#N/A	#N/A								yes	no	no	no	no	no	no	no	no	no	no	no	no	no	no	1
5715	TRIUR3_24834	TRIUR3_24834	40.7129	18.5993	0.45684	-1.13024	6.73567e-05	0.000270037	A	#N/A	#N/A	#N/A	#N/A	#N/A	#N/A								yes	no	no	no	no	no	no	no	no	no	no	no	no	no	no	1
5717	TRIUR3_24836	TRIUR3_24836	25.6761	12.2751	0.478077	-1.06469	3.64751e-05	0.000153007	A	#N/A	#N/A	#N/A	#N/A	-1.46729	0.000333242						-1.46729	0.000333242	no	no	no	no	no	no	no	no	no	no	no	no	no	yes	no	1
5718	TRIUR3_24838	TRIUR3_24838	83.4271	184.111	2.20685	1.14199	1.18869e-08	7.99756e-08	B	1.19929	0.00282218	#N/A	#N/A	1.29143	7.02647e-06		1.19929	0.00282218			1.29143	7.02647e-06	no	no	no	no	no	no	no	no	yes	no	no	no	no	no	no	1
5719	TRIUR3_24846	TRIUR3_24846	17.3013	0.539436	0.031179	-5.00328	6.18137e-20	1.0894e-18	A	#N/A	#N/A	#N/A	#N/A	#N/A	#N/A								yes	no	no	no	no	no	no	no	no	no	no	no	no	no	no	1
5725	TRIUR3_24889	TRIUR3_24889	174.166	34.4071	0.197554	-2.33968	2.33897e-30	7.54341e-29	A	-1.5333	0.00358859	#N/A	#N/A	-2.43526	1.50578e-18		-1.5333	0.00358859			-2.43526	1.50578e-18	no	no	no	no	no	no	no	yes	no	no	no	no	no	no	no	1
5733	TRIUR3_24916	TRIUR3_24916	0.377868	25.4639	67.3883	6.07443	3.73585e-09	2.65003e-08	B	#N/A	#N/A	#N/A	#N/A	6.51859	5.90218e-09						6.51859	5.90218e-09	no	no	no	no	no	no	no	no	no	no	no	no	no	no	yes	1
5735	TRIUR3_24921	TRIUR3_24921	190.057	3.02244	0.0159028	-5.97458	1.77114e-31	6.21537e-30	A	-6.53727	4.05388e-33	#N/A	#N/A	-5.93187	0.000200353		-6.53727	4.05388e-33			-5.93187	0.000200353	no	no	no	no	no	no	no	yes	no	no	no	no	no	no	no	1
5741	TRIUR3_24935	TRIUR3_24935	659.504	1375.39	2.08549	1.06038	3.63949e-05	0.000152751	B	1.20033	0.0020428	#N/A	#N/A	1.66049	2.15841e-07		1.20033	0.0020428			1.66049	2.15841e-07	no	no	no	no	no	no	no	no	yes	no	no	no	no	no	no	1
5750	TRIUR3_24959	TRIUR3_24959	0.322402	10.0919	31.3023	4.9682	1.68265e-12	1.6776e-11	B	#N/A	#N/A	#N/A	#N/A	4.55294	1.80708e-07						4.55294	1.80708e-07	no	no	no	no	no	no	no	no	no	no	no	no	no	no	yes	1
5751	TRIUR3_24965_BLOCK_1	TRIUR3_24965	11.1549	1.77125	0.158786	-2.65484	5.24547e-06	2.52938e-05	A	#N/A	#N/A	#N/A	#N/A	#N/A	#N/A								yes	no	no	no	no	no	no	no	no	no	no	no	no	no	no	1
5752	TRIUR3_24968_BLOCK_2	TRIUR3_24968	147.31	360.088	2.44442	1.28949	4.37044e-10	3.38667e-09	B	1.79181	4.34904e-06	#N/A	#N/A	1.14118	8.55781e-06		1.79181	4.34904e-06			1.14118	8.55781e-06	no	no	no	no	no	no	no	no	yes	no	no	no	no	no	no	1
5757	TRIUR3_24986	TRIUR3_24986	323.716	591.076	1.82591	0.868617	1.54982e-06	8.03767e-06	B	#N/A	#N/A	#N/A	#N/A	1.03737	6.42707e-05						1.03737	6.42707e-05	no	no	no	no	no	no	no	no	no	no	no	no	no	no	yes	1
5762	TRIUR3_25012	TRIUR3_25012	16.2905	5.79822	0.355926	-1.49035	8.68658e-07	4.64723e-06	A	#N/A	#N/A	#N/A	#N/A	-2.39814	0.000138124						-2.39814	0.000138124	no	no	no	no	no	no	no	no	no	no	no	no	no	yes	no	1
5763	TRIUR3_25014	TRIUR3_25014	312.28	178.835	0.572675	-0.804212	1.49139e-05	6.62232e-05	A	#N/A	#N/A	#N/A	#N/A	-1.36655	5.23458e-05						-1.36655	5.23458e-05	no	no	no	no	no	no	no	no	no	no	no	no	no	yes	no	1
5765	TRIUR3_25021	TRIUR3_25021	3.51093	0.0942992	0.0268587	-5.21847	1.29511e-05	5.83203e-05	A	#N/A	#N/A	#N/A	#N/A	#N/A	#N/A								yes	no	no	no	no	no	no	no	no	no	no	no	no	no	no	1
5768	TRIUR3_25023_BLOCK_1	TRIUR3_25023	4.20405	18.9488	4.50726	2.17225	4.01255e-11	3.48571e-10	B	#N/A	#N/A	#N/A	#N/A	3.43327	7.30428e-13						3.43327	7.30428e-13	no	no	no	no	no	no	no	no	no	no	no	no	no	no	yes	1
5773	TRIUR3_25034	TRIUR3_25034	1.90352	24.7485	13.0014	3.7006	5.14831e-21	9.83487e-20	B	#N/A	#N/A	#N/A	#N/A	4.01395	4.47498e-20						4.01395	4.47498e-20	no	no	no	no	no	no	no	no	no	no	no	no	no	no	yes	1
5777	TRIUR3_25057	TRIUR3_25057	899.691	453.753	0.504343	-0.987523	7.07229e-09	4.85671e-08	A	#N/A	#N/A	#N/A	#N/A	-1.89937	7.06996e-15						-1.89937	7.06996e-15	no	no	no	no	no	no	no	no	no	no	no	no	no	yes	no	1
5783	TRIUR3_25072_BLOCK_2	TRIUR3_25072	75.8289	34.2989	0.45232	-1.14458	8.83158e-07	4.72163e-06	A	-1.28265	0.00182442	#N/A	#N/A	#N/A	#N/A		-1.28265	0.00182442					no	no	no	no	no	no	no	no	no	yes	no	no	no	no	no	1
5784	TRIUR3_25074	TRIUR3_25074	248.309	97.0243	0.390739	-1.35572	6.72071e-12	6.32827e-11	A	-1.70564	3.56445e-07	#N/A	#N/A	-0.876515	0.00329269		-1.70564	3.56445e-07			-0.876515	0.00329269	no	no	no	no	no	no	no	yes	no	no	no	no	no	no	no	1
5794	TRIUR3_25109	TRIUR3_25109	94.305	29.0629	0.30818	-1.69816	1.27177e-13	1.40318e-12	A	#N/A	#N/A	#N/A	#N/A	-1.93736	5.21549e-13						-1.93736	5.21549e-13	no	no	no	no	no	no	no	no	no	no	no	no	no	yes	no	1
5803	TRIUR3_25142	TRIUR3_25142	25.5085	1.60002	0.0627248	-3.99482	6.99239e-11	5.93831e-10	A	#N/A	#N/A	#N/A	#N/A	-4.40651	2.69526e-09						-4.40651	2.69526e-09	no	no	no	no	no	no	no	no	no	no	no	no	no	yes	no	1
5805	TRIUR3_25170	TRIUR3_25170	19.7235	6.29303	0.319063	-1.64809	2.71983e-06	1.36523e-05	A	#N/A	#N/A	#N/A	#N/A	#N/A	#N/A								yes	no	no	no	no	no	no	no	no	no	no	no	no	no	no	1
5817	TRIUR3_25241_BLOCK_2	TRIUR3_25241	223.096	135.702	0.608268	-0.717222	7.77743e-05	0.000307927	A	#N/A	#N/A	#N/A	#N/A	#N/A	#N/A								yes	no	no	no	no	no	no	no	no	no	no	no	no	no	no	1
5820	TRIUR3_25262_BLOCK_2	TRIUR3_25262	6.32348	47.1295	7.45309	2.89784	6.83937e-06	3.24107e-05	B	#N/A	#N/A	#N/A	#N/A	#N/A	#N/A								yes	no	no	no	no	no	no	no	no	no	no	no	no	no	no	1
5834	TRIUR3_25330_BLOCK_1	TRIUR3_25330	21.7926	54.9615	2.52203	1.33458	3.77029e-08	2.38935e-07	B	#N/A	#N/A	#N/A	#N/A	#N/A	#N/A								yes	no	no	no	no	no	no	no	no	no	no	no	no	no	no	1
5840	TRIUR3_25349	TRIUR3_25349	3.25336	0.0715637	0.0219969	-5.50656	2.33841e-05	0.000100854	A	#N/A	#N/A	#N/A	#N/A	#N/A	#N/A								yes	no	no	no	no	no	no	no	no	no	no	no	no	no	no	1
5843	TRIUR3_25357	TRIUR3_25357	710.029	313.737	0.441865	-1.17832	7.69201e-05	0.000305	A	#N/A	#N/A	#N/A	#N/A	#N/A	#N/A								yes	no	no	no	no	no	no	no	no	no	no	no	no	no	no	1
5848	TRIUR3_25392	TRIUR3_25392	548.278	241.315	0.440132	-1.18399	6.74908e-08	4.142e-07	A	#N/A	#N/A	#N/A	#N/A	-1.39957	1.39661e-07						-1.39957	1.39661e-07	no	no	no	no	no	no	no	no	no	no	no	no	no	yes	no	1
5850	TRIUR3_25401	TRIUR3_25401	106.86	248.766	2.32796	1.21906	3.14386e-10	2.4796e-09	B	1.20368	0.00189145	#N/A	#N/A	#N/A	#N/A		1.20368	0.00189145					no	no	no	no	no	no	no	no	no	no	yes	no	no	no	no	1
5853	TRIUR3_25411_BLOCK_1	TRIUR3_25411	16.8839	71.7497	4.24959	2.08732	4.23171e-07	2.36228e-06	B	#N/A	#N/A	#N/A	#N/A	2.07109	9.11516e-06						2.07109	9.11516e-06	no	no	no	no	no	no	no	no	no	no	no	no	no	no	yes	1
5854	TRIUR3_25411_BLOCK_2	TRIUR3_25411	39.8603	110.928	2.78292	1.4766	0.000162767	0.000611315	B	#N/A	#N/A	#N/A	#N/A	1.46394	0.0011599						1.46394	0.0011599	no	no	no	no	no	no	no	no	no	no	no	no	no	no	yes	1
5862	TRIUR3_25434	TRIUR3_25434	1058.11	445.11	0.420665	-1.24926	8.8321e-10	6.67519e-09	A	-1.70783	1.50656e-07	#N/A	#N/A	-1.10131	5.93214e-06		-1.70783	1.50656e-07			-1.10131	5.93214e-06	no	no	no	no	no	no	no	yes	no	no	no	no	no	no	no	1
5867	TRIUR3_25448	TRIUR3_25448	148.008	85.7044	0.579051	-0.788238	7.25178e-05	0.000288406	A	#N/A	#N/A	#N/A	#N/A	#N/A	#N/A								yes	no	no	no	no	no	no	no	no	no	no	no	no	no	no	1
5871	TRIUR3_25458	TRIUR3_25458	288.65	442.422	1.53273	0.616103	0.000210267	0.000775817	B	#N/A	#N/A	#N/A	#N/A	0.902821	0.000521119						0.902821	0.000521119	no	no	no	no	no	no	no	no	no	no	no	no	no	no	yes	1
5878	TRIUR3_25506	TRIUR3_25506	23.7279	151.979	6.40506	2.67921	1.32905e-22	2.87696e-21	B	6.84216	1.47109e-41	#N/A	#N/A	#N/A	#N/A		6.84216	1.47109e-41					no	no	no	no	no	no	no	no	no	no	yes	no	no	no	no	1
5886	TRIUR3_25544	TRIUR3_25544	184.039	108.707	0.590675	-0.759563	7.69734e-05	0.00030506	A	#N/A	#N/A	#N/A	#N/A	#N/A	#N/A								yes	no	no	no	no	no	no	no	no	no	no	no	no	no	no	1
5888	TRIUR3_25548_BLOCK_1	TRIUR3_25548	0.13567	6.1729	45.4994	5.50778	0.000255632	0.000931974	B	#N/A	#N/A	#N/A	#N/A	5.47116	0.00148238						5.47116	0.00148238	no	no	no	no	no	no	no	no	no	no	no	no	no	no	yes	1
5902	TRIUR3_25598	TRIUR3_25598	144.263	253.432	1.75674	0.812899	2.68978e-06	1.35356e-05	B	#N/A	#N/A	#N/A	#N/A	1.03839	0.00354759						1.03839	0.00354759	no	no	no	no	no	no	no	no	no	no	no	no	no	no	yes	1
5905	TRIUR3_25611	TRIUR3_25611	23.8886	0.384598	0.0160997	-5.95682	2.33347e-28	6.83398e-27	A	#N/A	#N/A	#N/A	#N/A	-5.32316	1.14093e-15						-5.32316	1.14093e-15	no	no	no	no	no	no	no	no	no	no	no	no	no	yes	no	1
5909	TRIUR3_25625_BLOCK_2	TRIUR3_25625	43.7093	89.8231	2.05501	1.03915	1.21456e-06	6.37365e-06	B	1.3078	0.00696184	#N/A	#N/A	#N/A	#N/A		1.3078	0.00696184					no	no	no	no	no	no	no	no	no	no	yes	no	no	no	no	1
5910	TRIUR3_25630	TRIUR3_25630	780.48	211.267	0.270688	-1.8853	2.1161e-24	4.95789e-23	A	-1.59276	0.00292256	#N/A	#N/A	-2.43115	4.72395e-25		-1.59276	0.00292256			-2.43115	4.72395e-25	no	no	no	no	no	no	no	yes	no	no	no	no	no	no	no	1
5912	TRIUR3_25634	TRIUR3_25634	76.1705	175.55	2.3047	1.20458	2.49064e-09	1.79551e-08	B	1.20162	0.000672738	#N/A	#N/A	#N/A	#N/A		1.20162	0.000672738					no	no	no	no	no	no	no	no	no	no	yes	no	no	no	no	1
5913	TRIUR3_25635	TRIUR3_25635	255.206	600.209	2.35186	1.2338	8.73506e-12	8.1038e-11	B	1.23843	0.000116051	#N/A	#N/A	0.938998	0.000314406		1.23843	0.000116051			0.938998	0.000314406	no	no	no	no	no	no	no	no	yes	no	no	no	no	no	no	1
5917	TRIUR3_25647	TRIUR3_25647	108.05	179.024	1.65686	0.728448	9.91926e-06	4.56939e-05	B	#N/A	#N/A	#N/A	#N/A	#N/A	#N/A								yes	no	no	no	no	no	no	no	no	no	no	no	no	no	no	1
5923	TRIUR3_25673	TRIUR3_25673	155.023	60.714	0.391644	-1.35238	4.14862e-11	3.59216e-10	A	#N/A	#N/A	#N/A	#N/A	-1.46076	4.47248e-07						-1.46076	4.47248e-07	no	no	no	no	no	no	no	no	no	no	no	no	no	yes	no	1
5924	TRIUR3_25674	TRIUR3_25674	107.471	265.416	2.46965	1.3043	1.32414e-09	9.84881e-09	B	2.02848	7.09306e-09	#N/A	#N/A	0.736396	0.00914554		2.02848	7.09306e-09			0.736396	0.00914554	no	no	no	no	no	no	no	no	yes	no	no	no	no	no	no	1
5929	TRIUR3_25705	TRIUR3_25705	1163.31	1837.13	1.57922	0.659216	5.79944e-06	2.78497e-05	B	#N/A	#N/A	#N/A	#N/A	3.16717	3.06377e-21						3.16717	3.06377e-21	no	no	no	no	no	no	no	no	no	no	no	no	no	no	yes	1
5933	TRIUR3_25716	TRIUR3_25716	746.189	2051.72	2.7496	1.45922	5.97181e-16	8.09038e-15	B	1.88417	4.22151e-10	#N/A	#N/A	#N/A	#N/A		1.88417	4.22151e-10					no	no	no	no	no	no	no	no	no	no	yes	no	no	no	no	1
5934	TRIUR3_25723	TRIUR3_25723	5.23678	224.182	42.8091	5.41984	6.28627e-111	2.94567e-108	B	4.2899	2.86022e-25	#N/A	#N/A	#N/A	#N/A		4.2899	2.86022e-25					no	no	no	no	no	no	no	no	no	no	yes	no	no	no	no	1
5935	TRIUR3_25725	TRIUR3_25725	31.5681	5.97494	0.189271	-2.40147	5.55689e-13	5.74885e-12	A	#N/A	#N/A	#N/A	#N/A	-2.24835	1.42938e-07						-2.24835	1.42938e-07	no	no	no	no	no	no	no	no	no	no	no	no	no	yes	no	1
5936	TRIUR3_25752	TRIUR3_25752	8.36568	64.6513	7.72816	2.95013	1.02762e-08	6.9491e-08	B	2.66344	0.00566595	#N/A	#N/A	3.58365	1.73087e-05		2.66344	0.00566595			3.58365	1.73087e-05	no	no	no	no	no	no	no	no	yes	no	no	no	no	no	no	1
5937	TRIUR3_25755	TRIUR3_25755	20.6862	2.71388	0.131193	-2.93024	9.20922e-09	6.25944e-08	A	#N/A	#N/A	#N/A	#N/A	#N/A	#N/A								yes	no	no	no	no	no	no	no	no	no	no	no	no	no	no	1
5939	TRIUR3_25768	TRIUR3_25768	5.13433	0.240513	0.046844	-4.41599	4.21983e-06	2.06608e-05	A	#N/A	#N/A	#N/A	#N/A	#N/A	#N/A								yes	no	no	no	no	no	no	no	no	no	no	no	no	no	no	1
5940	TRIUR3_25769	TRIUR3_25769	29.4147	1.43321	0.0487244	-4.35921	4.732e-26	1.21206e-24	A	-4.90724	9.3321e-05	#N/A	#N/A	-3.60036	4.48638e-12		-4.90724	9.3321e-05			-3.60036	4.48638e-12	no	no	no	no	no	no	no	yes	no	no	no	no	no	no	no	1
5943	TRIUR3_25776_BLOCK_2	TRIUR3_25776	41.9145	11.5854	0.276404	-1.85515	5.1069e-08	3.18821e-07	A	#N/A	#N/A	#N/A	#N/A	-2.49581	1.48501e-05						-2.49581	1.48501e-05	no	no	no	no	no	no	no	no	no	no	no	no	no	yes	no	1
5945	TRIUR3_25796_BLOCK_2	TRIUR3_25796	9.77369	0.332812	0.0340518	-4.87613	2.47282e-10	1.97578e-09	A	#N/A	#N/A	#N/A	#N/A	-5.69749	0.000150449						-5.69749	0.000150449	no	no	no	no	no	no	no	no	no	no	no	no	no	yes	no	1
5964	TRIUR3_25889	TRIUR3_25889	0.413439	5.84766	14.1439	3.82211	8.96975e-06	4.17122e-05	B	#N/A	#N/A	#N/A	#N/A	#N/A	#N/A								yes	no	no	no	no	no	no	no	no	no	no	no	no	no	no	1
5968	TRIUR3_25898_BLOCK_5	TRIUR3_25898	6.2938	0.730855	0.116123	-3.10628	1.37884e-05	6.17068e-05	A	#N/A	#N/A	#N/A	#N/A	-3.07255	0.0011163						-3.07255	0.0011163	no	no	no	no	no	no	no	no	no	no	no	no	no	yes	no	1
5970	TRIUR3_25905	TRIUR3_25905	125.601	238.897	1.90204	0.927544	3.56677e-06	1.76697e-05	B	1.29711	0.00142478	#N/A	#N/A	0.757522	0.00440245		1.29711	0.00142478			0.757522	0.00440245	no	no	no	no	no	no	no	no	yes	no	no	no	no	no	no	1
5972	TRIUR3_25912	TRIUR3_25912	23.0385	50.3764	2.18662	1.1287	4.8235e-06	2.33722e-05	B	#N/A	#N/A	#N/A	#N/A	1.20778	0.00285673						1.20778	0.00285673	no	no	no	no	no	no	no	no	no	no	no	no	no	no	yes	1
5973	TRIUR3_25915	TRIUR3_25915	440.634	182.476	0.414122	-1.27187	2.78414e-11	2.45881e-10	A	#N/A	#N/A	#N/A	#N/A	#N/A	#N/A								yes	no	no	no	no	no	no	no	no	no	no	no	no	no	no	1
5979	TRIUR3_25926_BLOCK_1	TRIUR3_25926	6.62472	0.748471	0.112982	-3.14584	1.31454e-05	5.90948e-05	A	#N/A	#N/A	#N/A	#N/A	-3.97478	1.82746e-05						-3.97478	1.82746e-05	no	no	no	no	no	no	no	no	no	no	no	no	no	yes	no	1
5985	TRIUR3_25935	TRIUR3_25935	544.275	281.017	0.516314	-0.953678	1.05247e-09	7.89453e-09	A	#N/A	#N/A	#N/A	#N/A	-3.54427	1.15858e-24						-3.54427	1.15858e-24	no	no	no	no	no	no	no	no	no	no	no	no	no	yes	no	1
5992	TRIUR3_25985_BLOCK_1	TRIUR3_25985	74.7689	17.3219	0.231673	-2.10984	1.22023e-14	1.45297e-13	A	#N/A	#N/A	#N/A	#N/A	-4.73334	0.00305475						-4.73334	0.00305475	no	no	no	no	no	no	no	no	no	no	no	no	no	yes	no	1
5993	TRIUR3_25985_BLOCK_2	TRIUR3_25985	92.5468	9.73161	0.105153	-3.24943	1.36591e-35	5.81861e-34	A	#N/A	#N/A	#N/A	#N/A	#N/A	#N/A								yes	no	no	no	no	no	no	no	no	no	no	no	no	no	no	1
6002	TRIUR3_26017_BLOCK_2	TRIUR3_26017	2.3256	10.3769	4.46204	2.1577	2.37376e-05	0.000102323	B	#N/A	#N/A	#N/A	#N/A	3.03581	0.000124066						3.03581	0.000124066	no	no	no	no	no	no	no	no	no	no	no	no	no	no	yes	1
6003	TRIUR3_26018	TRIUR3_26018	85.667	222.964	2.60268	1.38	2.14144e-12	2.11646e-11	B	#N/A	#N/A	#N/A	#N/A	1.57727	5.57168e-08						1.57727	5.57168e-08	no	no	no	no	no	no	no	no	no	no	no	no	no	no	yes	1
6005	TRIUR3_26025	TRIUR3_26025	1.1159	32.0759	28.7443	4.84521	5.24951e-27	1.42722e-25	B	5.23313	4.75313e-12	#N/A	#N/A	4.85137	6.79815e-12		5.23313	4.75313e-12			4.85137	6.79815e-12	no	no	no	no	no	no	no	no	yes	no	no	no	no	no	no	1
6006	TRIUR3_26026	TRIUR3_26026	98.9016	2.96549	0.0299842	-5.05965	4.59283e-13	4.82035e-12	A	-3.81616	5.95583e-06	#N/A	#N/A	-6.47101	4.45118e-11		-3.81616	5.95583e-06			-6.47101	4.45118e-11	no	no	no	no	no	no	no	yes	no	no	no	no	no	no	no	1
6010	TRIUR3_26055	TRIUR3_26055	392.772	161.296	0.410661	-1.28398	1.49635e-16	2.14003e-15	A	-1.00888	0.000928925	#N/A	#N/A	-2.99789	0.000537064		-1.00888	0.000928925			-2.99789	0.000537064	no	no	no	no	no	no	no	yes	no	no	no	no	no	no	no	1
6014	TRIUR3_26065	TRIUR3_26065	0.787106	14.3442	18.2239	4.18776	4.94113e-13	5.15872e-12	B	4.01154	3.59945e-06	#N/A	#N/A	#N/A	#N/A		4.01154	3.59945e-06					no	no	no	no	no	no	no	no	no	no	yes	no	no	no	no	1
6015	TRIUR3_26072	TRIUR3_26072	137.22	473.978	3.45416	1.78833	3.0889e-07	1.75133e-06	B	2.29137	2.23268e-08	#N/A	#N/A	0.832492	0.00294831		2.29137	2.23268e-08			0.832492	0.00294831	no	no	no	no	no	no	no	no	yes	no	no	no	no	no	no	1
6016	TRIUR3_26084	TRIUR3_26084	21.2932	126.489	5.94032	2.57054	2.02377e-25	5.00663e-24	B	3.07806	3.33609e-11	#N/A	#N/A	2.20804	6.1364e-11		3.07806	3.33609e-11			2.20804	6.1364e-11	no	no	no	no	no	no	no	no	yes	no	no	no	no	no	no	1
6017	TRIUR3_26085	TRIUR3_26085	125.281	721.559	5.75954	2.52595	7.11627e-21	1.34332e-19	B	2.8584	5.39809e-15	#N/A	#N/A	2.14044	1.15044e-15		2.8584	5.39809e-15			2.14044	1.15044e-15	no	no	no	no	no	no	no	no	yes	no	no	no	no	no	no	1
6023	TRIUR3_26100	TRIUR3_26100	355.474	580.335	1.63257	0.707142	1.92511e-05	8.40297e-05	B	#N/A	#N/A	#N/A	#N/A	0.859618	0.000547505						0.859618	0.000547505	no	no	no	no	no	no	no	no	no	no	no	no	no	no	yes	1
6030	TRIUR3_26135_BLOCK_1	TRIUR3_26135	8.70423	0.815281	0.0936649	-3.41635	1.87876e-07	1.09163e-06	A	#N/A	#N/A	#N/A	#N/A	-2.88996	0.00143267						-2.88996	0.00143267	no	no	no	no	no	no	no	no	no	no	no	no	no	yes	no	1
6031	TRIUR3_26135_BLOCK_2	TRIUR3_26135	10.1963	40.2559	3.9481	1.98116	4.92603e-13	5.14971e-12	B	#N/A	#N/A	#N/A	#N/A	2.80854	9.36492e-12						2.80854	9.36492e-12	no	no	no	no	no	no	no	no	no	no	no	no	no	no	yes	1
6036	TRIUR3_26147	TRIUR3_26147	363.411	51.2687	0.141076	-2.82545	3.14567e-36	1.36187e-34	A	-3.35918	7.17485e-22	#N/A	#N/A	-1.54593	1.67943e-07		-3.35918	7.17485e-22			-1.54593	1.67943e-07	no	no	no	no	no	no	no	yes	no	no	no	no	no	no	no	1
6037	TRIUR3_26150_BLOCK_1	TRIUR3_26150	274.453	452.7	1.64946	0.721995	0.000118664	0.000455115	B	#N/A	#N/A	#N/A	#N/A	0.835992	0.000930998						0.835992	0.000930998	no	no	no	no	no	no	no	no	no	no	no	no	no	no	yes	1
6038	TRIUR3_26159_BLOCK_1	TRIUR3_26159	40.4744	80.3406	1.98497	0.989118	5.91517e-05	0.000239554	B	1.40731	0.00309111	#N/A	#N/A	#N/A	#N/A		1.40731	0.00309111					no	no	no	no	no	no	no	no	no	no	yes	no	no	no	no	1
6039	TRIUR3_26159_BLOCK_2	TRIUR3_26159	283.527	595.587	2.10064	1.07083	1.63969e-07	9.59716e-07	B	1.41428	9.19145e-06	#N/A	#N/A	#N/A	#N/A		1.41428	9.19145e-06					no	no	no	no	no	no	no	no	no	no	yes	no	no	no	no	1
6043	TRIUR3_26171	TRIUR3_26171	447.607	22.5068	0.0502824	-4.3138	3.19077e-88	7.47579e-86	A	-6.19501	2.0702e-36	#N/A	#N/A	-3.91623	5.31824e-46		-6.19501	2.0702e-36			-3.91623	5.31824e-46	no	no	no	no	no	no	no	yes	no	no	no	no	no	no	no	1
6045	TRIUR3_26183_BLOCK_2	TRIUR3_26183	10.3531	0.0884313	0.0085415	-6.87129	5.31807e-16	7.22931e-15	A	#N/A	#N/A	#N/A	#N/A	#N/A	#N/A								yes	no	no	no	no	no	no	no	no	no	no	no	no	no	no	1
6047	TRIUR3_26195	TRIUR3_26195	16.3264	2.32611	0.142475	-2.81122	3.99632e-09	2.82473e-08	A	-2.97231	0.00127979	#N/A	#N/A	-2.77186	0.00615326		-2.97231	0.00127979			-2.77186	0.00615326	no	no	no	no	no	no	no	yes	no	no	no	no	no	no	no	1
6049	TRIUR3_26199_BLOCK_2	TRIUR3_26199	0.215779	3.45048	15.9908	3.99917	0.000262841	0.000953066	B	#N/A	#N/A	#N/A	#N/A	#N/A	#N/A								yes	no	no	no	no	no	no	no	no	no	no	no	no	no	no	1
6052	TRIUR3_26215	TRIUR3_26215	96.5374	173.258	1.79472	0.84376	3.02873e-05	0.000128471	B	#N/A	#N/A	#N/A	#N/A	0.947258	0.000481856						0.947258	0.000481856	no	no	no	no	no	no	no	no	no	no	no	no	no	no	yes	1
6063	TRIUR3_26268	TRIUR3_26268	151.684	387.933	2.55751	1.35474	6.32947e-09	4.35787e-08	B	1.78399	7.12779e-08	#N/A	#N/A	#N/A	#N/A		1.78399	7.12779e-08					no	no	no	no	no	no	no	no	no	no	yes	no	no	no	no	1
6064	TRIUR3_26279_BLOCK_1	TRIUR3_26279	68.3945	34.8115	0.508981	-0.974316	8.18948e-06	3.83749e-05	A	#N/A	#N/A	#N/A	#N/A	#N/A	#N/A								yes	no	no	no	no	no	no	no	no	no	no	no	no	no	no	1
6065	TRIUR3_26298_BLOCK_1	TRIUR3_26298	124.107	78.8925	0.63568	-0.653627	0.000130037	0.000495411	A	#N/A	#N/A	#N/A	#N/A	#N/A	#N/A								yes	no	no	no	no	no	no	no	no	no	no	no	no	no	no	1
6069	TRIUR3_26308_BLOCK_2	TRIUR3_26308	53.6423	81.9716	1.52812	0.611753	0.00020872	0.000771181	B	#N/A	#N/A	#N/A	#N/A	#N/A	#N/A								yes	no	no	no	no	no	no	no	no	no	no	no	no	no	no	1
6075	TRIUR3_26333	TRIUR3_26333	175.904	356.175	2.02483	1.0178	1.63919e-06	8.46261e-06	B	1.14868	0.000334725	#N/A	#N/A	-1.80968	0.00169404		1.14868	0.000334725			-1.80968	0.00169404	no	no	no	no	no	no	no	no	no	no	no	no	no	no	no	0
6076	TRIUR3_26337	TRIUR3_26337	0.720151	23.8427	33.1079	5.0491	5.67594e-14	6.45922e-13	B	5.69347	1.05135e-13	#N/A	#N/A	#N/A	#N/A		5.69347	1.05135e-13					no	no	no	no	no	no	no	no	no	no	yes	no	no	no	no	1
6083	TRIUR3_26363	TRIUR3_26363	26.3921	3.5828	0.135753	-2.88094	7.21753e-15	8.79126e-14	A	#N/A	#N/A	#N/A	#N/A	-3.01535	5.08823e-06						-3.01535	5.08823e-06	no	no	no	no	no	no	no	no	no	no	no	no	no	yes	no	1
6084	TRIUR3_26370_BLOCK_1	TRIUR3_26370	230.669	130.52	0.565832	-0.821553	4.80695e-06	2.33063e-05	A	#N/A	#N/A	#N/A	#N/A	-0.964837	0.00011006						-0.964837	0.00011006	no	no	no	no	no	no	no	no	no	no	no	no	no	yes	no	1
6091	TRIUR3_26404	TRIUR3_26404	21.1444	92.2792	4.36423	2.12573	9.77853e-10	7.36255e-09	B	2.7737	1.28835e-10	#N/A	#N/A	#N/A	#N/A		2.7737	1.28835e-10					no	no	no	no	no	no	no	no	no	no	yes	no	no	no	no	1
6094	TRIUR3_26413_BLOCK_2	TRIUR3_26413	20.717	101.354	4.89229	2.29051	1.11632e-22	2.43632e-21	B	2.25938	1.11045e-06	#N/A	#N/A	#N/A	#N/A		2.25938	1.11045e-06					no	no	no	no	no	no	no	no	no	no	yes	no	no	no	no	1
6101	TRIUR3_26435_BLOCK_1	TRIUR3_26435	68.6431	116.366	1.69524	0.761487	8.88487e-05	0.000347969	B	#N/A	#N/A	#N/A	#N/A	1.35441	3.29244e-05						1.35441	3.29244e-05	no	no	no	no	no	no	no	no	no	no	no	no	no	no	yes	1
6103	TRIUR3_26441_BLOCK_1	TRIUR3_26441	108.455	62.0186	0.571836	-0.806327	9.31828e-05	0.000363218	A	#N/A	#N/A	#N/A	#N/A	#N/A	#N/A								yes	no	no	no	no	no	no	no	no	no	no	no	no	no	no	1
6105	TRIUR3_26445_BLOCK_2	TRIUR3_26445	9.519	65.4808	6.87896	2.78219	4.14205e-15	5.17172e-14	B	#N/A	#N/A	#N/A	#N/A	3.14809	7.44668e-07						3.14809	7.44668e-07	no	no	no	no	no	no	no	no	no	no	no	no	no	no	yes	1
6106	TRIUR3_26448	TRIUR3_26448	41.4559	18.5938	0.448521	-1.15675	1.56784e-06	8.12586e-06	A	#N/A	#N/A	#N/A	#N/A	-1.75273	1.69247e-06						-1.75273	1.69247e-06	no	no	no	no	no	no	no	no	no	no	no	no	no	yes	no	1
6119	TRIUR3_26500_BLOCK_2	TRIUR3_26500	330.853	793.114	2.39718	1.26134	2.43632e-05	0.000104593	B	#N/A	#N/A	#N/A	#N/A	#N/A	#N/A								yes	no	no	no	no	no	no	no	no	no	no	no	no	no	no	1
6120	TRIUR3_26510	TRIUR3_26510	206.763	637.365	3.08259	1.62414	8.25904e-17	1.20718e-15	B	2.10352	1.37055e-10	#N/A	#N/A	1.1174	5.79479e-06		2.10352	1.37055e-10			1.1174	5.79479e-06	no	no	no	no	no	no	no	no	yes	no	no	no	no	no	no	1
6123	TRIUR3_26524_BLOCK_1	TRIUR3_26524	51.9311	23.6288	0.455002	-1.13606	5.13097e-05	0.000210254	A	#N/A	#N/A	#N/A	#N/A	#N/A	#N/A								yes	no	no	no	no	no	no	no	no	no	no	no	no	no	no	1
6140	TRIUR3_26603	TRIUR3_26603	42.0224	4.98907	0.118724	-3.07432	7.22409e-18	1.1117e-16	A	-4.42357	2.07867e-09	#N/A	#N/A	-3.69425	8.10644e-09		-4.42357	2.07867e-09			-3.69425	8.10644e-09	no	no	no	no	no	no	no	yes	no	no	no	no	no	no	no	1
6149	TRIUR3_26659	TRIUR3_26659	5.90233	0.277351	0.04699	-4.4115	8.65075e-09	5.89494e-08	A	#N/A	#N/A	#N/A	#N/A	#N/A	#N/A								yes	no	no	no	no	no	no	no	no	no	no	no	no	no	no	1
6150	TRIUR3_26663	TRIUR3_26663	2.49333	12.6327	5.06659	2.34101	3.55325e-07	1.99895e-06	B	#N/A	#N/A	#N/A	#N/A	#N/A	#N/A								yes	no	no	no	no	no	no	no	no	no	no	no	no	no	no	1
6152	TRIUR3_26684	TRIUR3_26684	11.7747	1.95673	0.166181	-2.58917	1.26326e-07	7.50982e-07	A	#N/A	#N/A	#N/A	#N/A	-2.71388	0.000111706						-2.71388	0.000111706	no	no	no	no	no	no	no	no	no	no	no	no	no	yes	no	1
6153	TRIUR3_26689_BLOCK_1	TRIUR3_26689	98.8815	45.8047	0.463228	-1.11021	9.16205e-06	4.24825e-05	A	-1.6775	5.66926e-05	#N/A	#N/A	#N/A	#N/A		-1.6775	5.66926e-05					no	no	no	no	no	no	no	no	no	yes	no	no	no	no	no	1
6154	TRIUR3_26689_BLOCK_2	TRIUR3_26689	606.426	178.71	0.294694	-1.76271	5.40085e-12	5.14631e-11	A	-2.14101	3.71141e-09	#N/A	#N/A	-1.26737	2.2731e-05		-2.14101	3.71141e-09			-1.26737	2.2731e-05	no	no	no	no	no	no	no	yes	no	no	no	no	no	no	no	1
6162	TRIUR3_26726	TRIUR3_26726	198.66	124.147	0.624921	-0.678254	5.61071e-05	0.000227919	A	#N/A	#N/A	#N/A	#N/A	#N/A	#N/A								yes	no	no	no	no	no	no	no	no	no	no	no	no	no	no	1
6165	TRIUR3_26738_BLOCK_3	TRIUR3_26738	8.10536	1.63333	0.201513	-2.31106	0.000103451	0.000399658	A	#N/A	#N/A	#N/A	#N/A	-2.43322	0.00404366						-2.43322	0.00404366	no	no	no	no	no	no	no	no	no	no	no	no	no	yes	no	1
6166	TRIUR3_26746_BLOCK_2	TRIUR3_26746	39.0124	92.9028	2.38137	1.25179	1.07795e-07	6.50033e-07	B	1.27363	0.00192862	#N/A	#N/A	#N/A	#N/A		1.27363	0.00192862					no	no	no	no	no	no	no	no	no	no	yes	no	no	no	no	1
6174	TRIUR3_26789	TRIUR3_26789	138.619	32.1984	0.23228	-2.10606	1.13439e-13	1.25682e-12	A	-2.36478	9.62096e-06	#N/A	#N/A	#N/A	#N/A		-2.36478	9.62096e-06					no	no	no	no	no	no	no	no	no	yes	no	no	no	no	no	1
6177	TRIUR3_26800_BLOCK_2	TRIUR3_26800	32.2956	3.87622	0.120023	-3.05861	1.92537e-18	3.1365e-17	A	#N/A	#N/A	#N/A	#N/A	-3.04626	5.21549e-13						-3.04626	5.21549e-13	no	no	no	no	no	no	no	no	no	no	no	no	no	yes	no	1
6183	TRIUR3_26829	TRIUR3_26829	391.041	39.8332	0.101864	-3.29528	1.18183e-26	3.15922e-25	A	-3.998	1.02145e-17	#N/A	#N/A	-3.42103	7.62439e-19		-3.998	1.02145e-17			-3.42103	7.62439e-19	no	no	no	no	no	no	no	yes	no	no	no	no	no	no	no	1
6184	TRIUR3_26840	TRIUR3_26840	14.8389	5.59115	0.376791	-1.40816	0.000261423	0.000948745	A	#N/A	#N/A	#N/A	#N/A	#N/A	#N/A								yes	no	no	no	no	no	no	no	no	no	no	no	no	no	no	1
6193	TRIUR3_26874_BLOCK_2	TRIUR3_26874	137.489	86.7769	0.631157	-0.663928	2.90608e-05	0.000123466	A	#N/A	#N/A	#N/A	#N/A	-0.915397	0.00167229						-0.915397	0.00167229	no	no	no	no	no	no	no	no	no	no	no	no	no	yes	no	1
6198	TRIUR3_26890	TRIUR3_26890	187.52	48.2911	0.257526	-1.95721	1.87764e-22	4.01e-21	A	#N/A	#N/A	#N/A	#N/A	-2.10357	2.15999e-17						-2.10357	2.15999e-17	no	no	no	no	no	no	no	no	no	no	no	no	no	yes	no	1
6199	TRIUR3_26892	TRIUR3_26892	214.797	2.36098	0.0109917	-6.50745	6.91867e-44	4.11299e-42	A	-6.77982	3.03218e-23	#N/A	#N/A	#N/A	#N/A		-6.77982	3.03218e-23					no	no	no	no	no	no	no	no	no	yes	no	no	no	no	no	1
6207	TRIUR3_26907_BLOCK_3	TRIUR3_26907	15.2463	43.7729	2.87105	1.52158	7.11035e-06	3.36548e-05	B	2.82263	3.37384e-06	#N/A	#N/A	#N/A	#N/A		2.82263	3.37384e-06					no	no	no	no	no	no	no	no	no	no	yes	no	no	no	no	1
6214	TRIUR3_26938	TRIUR3_26938	426.037	242.306	0.568743	-0.814152	1.36352e-11	1.24705e-10	A	#N/A	#N/A	#N/A	#N/A	-3.43296	1.31767e-34						-3.43296	1.31767e-34	no	no	no	no	no	no	no	no	no	no	no	no	no	yes	no	1
6215	TRIUR3_26946	TRIUR3_26946	5.15952	102.507	19.8675	4.31234	1.14454e-25	2.88526e-24	B	4.47993	6.05828e-14	#N/A	#N/A	3.97822	6.47792e-14		4.47993	6.05828e-14			3.97822	6.47792e-14	no	no	no	no	no	no	no	no	yes	no	no	no	no	no	no	1
6217	TRIUR3_26949	TRIUR3_26949	112.068	210.794	1.88094	0.911451	3.23596e-08	2.06717e-07	B	#N/A	#N/A	#N/A	#N/A	#N/A	#N/A								yes	no	no	no	no	no	no	no	no	no	no	no	no	no	no	1
6226	TRIUR3_27013_BLOCK_1	TRIUR3_27013	4.52524	16.7564	3.70288	1.88865	4.7614e-06	2.31276e-05	B	#N/A	#N/A	#N/A	#N/A	2.3672	0.00658881						2.3672	0.00658881	no	no	no	no	no	no	no	no	no	no	no	no	no	no	yes	1
6230	TRIUR3_27020	TRIUR3_27020	29.6203	7.83339	0.26446	-1.91888	2.47088e-08	1.60285e-07	A	-4.39877	0.00533722	#N/A	#N/A	-2.8417	1.33406e-09		-4.39877	0.00533722			-2.8417	1.33406e-09	no	no	no	no	no	no	no	yes	no	no	no	no	no	no	no	1
6234	TRIUR3_27040	TRIUR3_27040	1.17569	22.6154	19.2359	4.26573	7.12655e-22	1.46693e-20	B	4.16559	0.00100284	#N/A	#N/A	5.35362	5.59065e-13		4.16559	0.00100284			5.35362	5.59065e-13	no	no	no	no	no	no	no	no	yes	no	no	no	no	no	no	1
6240	TRIUR3_27097	TRIUR3_27097	28.2658	6.99948	0.247631	-2.01374	4.18036e-09	2.94697e-08	A	#N/A	#N/A	#N/A	#N/A	-1.79815	6.77111e-07						-1.79815	6.77111e-07	no	no	no	no	no	no	no	no	no	no	no	no	no	yes	no	1
6252	TRIUR3_27175	TRIUR3_27175	358.072	251.695	0.702917	-0.508574	5.17707e-05	0.000212034	A	#N/A	#N/A	#N/A	#N/A	#N/A	#N/A								yes	no	no	no	no	no	no	no	no	no	no	no	no	no	no	1
6253	TRIUR3_27180	TRIUR3_27180	5.52766	0.0478716	0.00866037	-6.85136	1.28425e-08	8.61546e-08	A	#N/A	#N/A	#N/A	#N/A	#N/A	#N/A								yes	no	no	no	no	no	no	no	no	no	no	no	no	no	no	1
6256	TRIUR3_27201	TRIUR3_27201	454.457	285.08	0.627296	-0.672781	0.00014892	0.000562759	A	#N/A	#N/A	#N/A	#N/A	-1.00214	7.16152e-05						-1.00214	7.16152e-05	no	no	no	no	no	no	no	no	no	no	no	no	no	yes	no	1
6260	TRIUR3_27243	TRIUR3_27243	18.4844	3.95641	0.214041	-2.22404	1.20492e-08	8.09991e-08	A	#N/A	#N/A	#N/A	#N/A	#N/A	#N/A								yes	no	no	no	no	no	no	no	no	no	no	no	no	no	no	1
6264	TRIUR3_27259_BLOCK_2	TRIUR3_27259	4.45301	0.217592	0.048864	-4.35508	6.35638e-06	3.02298e-05	A	#N/A	#N/A	#N/A	#N/A	#N/A	#N/A								yes	no	no	no	no	no	no	no	no	no	no	no	no	no	no	1
6288	TRIUR3_27407	TRIUR3_27407	34.3373	13.284	0.386867	-1.37009	8.04572e-07	4.32471e-06	A	#N/A	#N/A	#N/A	#N/A	#N/A	#N/A								yes	no	no	no	no	no	no	no	no	no	no	no	no	no	no	1
6289	TRIUR3_27414	TRIUR3_27414	42.0598	2.85151	0.0677965	-3.88264	1.42147e-09	1.05041e-08	A	-4.0604	4.46179e-07	#N/A	#N/A	#N/A	#N/A		-4.0604	4.46179e-07					no	no	no	no	no	no	no	no	no	yes	no	no	no	no	no	1
6301	TRIUR3_27446_BLOCK_2	TRIUR3_27446	120.373	44.2074	0.367252	-1.44516	8.9897e-06	4.17806e-05	A	-1.42362	0.000115255	#N/A	#N/A	#N/A	#N/A		-1.42362	0.000115255					no	no	no	no	no	no	no	no	no	yes	no	no	no	no	no	1
6304	TRIUR3_27456	TRIUR3_27456	3.47535	46.8063	13.4681	3.75147	8.1574e-33	3.10918e-31	B	2.89181	0.000107187	#N/A	#N/A	#N/A	#N/A		2.89181	0.000107187					no	no	no	no	no	no	no	no	no	no	yes	no	no	no	no	1
6305	TRIUR3_27464	TRIUR3_27464	50.6139	97.3475	1.92334	0.943611	4.28676e-05	0.000177856	B	1.15837	0.00229597	#N/A	#N/A	#N/A	#N/A		1.15837	0.00229597					no	no	no	no	no	no	no	no	no	no	yes	no	no	no	no	1
6315	TRIUR3_27492_BLOCK_2	TRIUR3_27492	48.0817	9.48016	0.197168	-2.34251	9.94693e-17	1.45123e-15	A	#N/A	#N/A	#N/A	#N/A	#N/A	#N/A								yes	no	no	no	no	no	no	no	no	no	no	no	no	no	no	1
6318	TRIUR3_27506	TRIUR3_27506	49.8269	12.4421	0.249706	-2.0017	1.31792e-12	1.32558e-11	A	-4.0057	3.2766e-06	#N/A	#N/A	#N/A	#N/A		-4.0057	3.2766e-06					no	no	no	no	no	no	no	no	no	yes	no	no	no	no	no	1
6319	TRIUR3_27507_BLOCK_2	TRIUR3_27507	42.3101	17.868	0.422309	-1.24363	1.16165e-06	6.11209e-06	A	#N/A	#N/A	#N/A	#N/A	#N/A	#N/A								yes	no	no	no	no	no	no	no	no	no	no	no	no	no	no	1
6330	TRIUR3_27542_BLOCK_1	TRIUR3_27542	22.8534	7.21915	0.31589	-1.66251	2.96139e-06	1.47903e-05	A	#N/A	#N/A	#N/A	#N/A	#N/A	#N/A								yes	no	no	no	no	no	no	no	no	no	no	no	no	no	no	1
6338	TRIUR3_27589	TRIUR3_27589	26.5802	4.68966	0.176434	-2.5028	8.82675e-12	8.16654e-11	A	-4.62363	0.0046313	#N/A	#N/A	#N/A	#N/A		-4.62363	0.0046313					no	no	no	no	no	no	no	no	no	yes	no	no	no	no	no	1
6343	TRIUR3_27638	TRIUR3_27638	339.706	171.958	0.506196	-0.982232	2.21292e-07	1.27463e-06	A	-1.05735	0.00916759	#N/A	#N/A	#N/A	#N/A		-1.05735	0.00916759					no	no	no	no	no	no	no	no	no	yes	no	no	no	no	no	1
6349	TRIUR3_27672	TRIUR3_27672	7.25739	0.920756	0.126871	-2.97856	1.00561e-05	4.62513e-05	A	-2.89968	0.00816293	#N/A	#N/A	#N/A	#N/A		-2.89968	0.00816293					no	no	no	no	no	no	no	no	no	yes	no	no	no	no	no	1
6355	TRIUR3_27691	TRIUR3_27691	165.609	9.05319	0.054666	-4.19321	3.39936e-64	3.98225e-62	A	-4.29225	5.4167e-19	#N/A	#N/A	#N/A	#N/A		-4.29225	5.4167e-19					no	no	no	no	no	no	no	no	no	yes	no	no	no	no	no	1
6359	TRIUR3_27712	TRIUR3_27712	0.387765	25.3775	65.4457	6.03223	1.92445e-26	5.09307e-25	B	5.93494	4.46481e-14	#N/A	#N/A	#N/A	#N/A		5.93494	4.46481e-14					no	no	no	no	no	no	no	no	no	no	yes	no	no	no	no	1
6363	TRIUR3_27721	TRIUR3_27721	30.6129	751.183	24.5381	4.61695	1.44735e-105	6.06819e-103	B	5.17766	4.30496e-42	#N/A	#N/A	#N/A	#N/A		5.17766	4.30496e-42					no	no	no	no	no	no	no	no	no	no	yes	no	no	no	no	1
6364	TRIUR3_27732	TRIUR3_27732	45.6362	22.1845	0.486116	-1.04063	1.17688e-05	5.33583e-05	A	#N/A	#N/A	#N/A	#N/A	#N/A	#N/A								yes	no	no	no	no	no	no	no	no	no	no	no	no	no	no	1
6368	TRIUR3_27759_BLOCK_1	TRIUR3_27759	21.2688	2.77575	0.130508	-2.93779	5.13362e-13	5.34567e-12	A	-2.67928	0.00204286	#N/A	#N/A	#N/A	#N/A		-2.67928	0.00204286					no	no	no	no	no	no	no	no	no	yes	no	no	no	no	no	1
6369	TRIUR3_27759_BLOCK_2	TRIUR3_27759	22.1319	6.17329	0.278932	-1.84202	2.20753e-07	1.27244e-06	A	-2.00633	0.00178858	#N/A	#N/A	#N/A	#N/A		-2.00633	0.00178858					no	no	no	no	no	no	no	no	no	yes	no	no	no	no	no	1
6382	TRIUR3_27813	TRIUR3_27813	1.00608	6.08049	6.04372	2.59544	5.20505e-05	0.000212742	B	#N/A	#N/A	#N/A	#N/A	#N/A	#N/A								yes	no	no	no	no	no	no	no	no	no	no	no	no	no	no	1
6384	TRIUR3_27819	TRIUR3_27819	109.959	42.6657	0.388013	-1.36582	5.49591e-12	5.22439e-11	A	#N/A	#N/A	#N/A	#N/A	#N/A	#N/A								yes	no	no	no	no	no	no	no	no	no	no	no	no	no	no	1
6388	TRIUR3_27826	TRIUR3_27826	38.8544	5.63961	0.145147	-2.78441	7.52976e-19	1.26544e-17	A	#N/A	#N/A	#N/A	#N/A	#N/A	#N/A								yes	no	no	no	no	no	no	no	no	no	no	no	no	no	no	1
6393	TRIUR3_27889	TRIUR3_27889	37.8292	1.2003	0.0317295	-4.97803	1.15407e-38	5.43982e-37	A	#N/A	#N/A	#N/A	#N/A	#N/A	#N/A								yes	no	no	no	no	no	no	no	no	no	no	no	no	no	no	1
6394	TRIUR3_27894	TRIUR3_27894	178.543	86.0054	0.481706	-1.05378	1.63689e-05	7.2241e-05	A	-2.57434	4.3561e-06	#N/A	#N/A	#N/A	#N/A		-2.57434	4.3561e-06					no	no	no	no	no	no	no	no	no	yes	no	no	no	no	no	1
6405	TRIUR3_27936	TRIUR3_27936	298.878	895.752	2.99705	1.58354	5.07526e-08	3.17094e-07	B	1.65267	1.19787e-06	#N/A	#N/A	#N/A	#N/A		1.65267	1.19787e-06					no	no	no	no	no	no	no	no	no	no	yes	no	no	no	no	1
6424	TRIUR3_28007	TRIUR3_28007	7.06586	0.0642417	0.00909184	-6.78121	3.22948e-12	3.13733e-11	A	#N/A	#N/A	#N/A	#N/A	#N/A	#N/A								yes	no	no	no	no	no	no	no	no	no	no	no	no	no	no	1
6425	TRIUR3_28014	TRIUR3_28014	94.0565	50.8725	0.540872	-0.886642	1.27677e-06	6.67808e-06	A	#N/A	#N/A	#N/A	#N/A	#N/A	#N/A								yes	no	no	no	no	no	no	no	no	no	no	no	no	no	no	1
6431	TRIUR3_28052_BLOCK_1	TRIUR3_28052	15.9682	6.24081	0.390826	-1.3554	0.000169842	0.00063609	A	#N/A	#N/A	#N/A	#N/A	#N/A	#N/A								yes	no	no	no	no	no	no	no	no	no	no	no	no	no	no	1
6440	TRIUR3_28089	TRIUR3_28089	360.785	171.796	0.476174	-1.07044	1.41076e-09	1.04346e-08	A	#N/A	#N/A	#N/A	#N/A	#N/A	#N/A								yes	no	no	no	no	no	no	no	no	no	no	no	no	no	no	1
6443	TRIUR3_28101	TRIUR3_28101	19.8705	155.162	7.80867	2.96508	2.76977e-33	1.0869e-31	B	#N/A	#N/A	#N/A	#N/A	#N/A	#N/A								yes	no	no	no	no	no	no	no	no	no	no	no	no	no	no	1
6450	TRIUR3_28126	TRIUR3_28126	162.345	27.9871	0.172393	-2.53623	3.21395e-32	1.16906e-30	A	-2.01862	0.000607534	#N/A	#N/A	#N/A	#N/A		-2.01862	0.000607534					no	no	no	no	no	no	no	no	no	yes	no	no	no	no	no	1
6474	TRIUR3_28277	TRIUR3_28277	42.0729	16.2465	0.386151	-1.37276	3.31816e-06	1.651e-05	A	-3.83555	3.45207e-06	#N/A	#N/A	#N/A	#N/A		-3.83555	3.45207e-06					no	no	no	no	no	no	no	no	no	yes	no	no	no	no	no	1
6477	TRIUR3_28304	TRIUR3_28304	137.579	77.8789	0.566066	-0.820957	9.60847e-05	0.000373189	A	#N/A	#N/A	#N/A	#N/A	#N/A	#N/A								yes	no	no	no	no	no	no	no	no	no	no	no	no	no	no	1
6481	TRIUR3_28326	TRIUR3_28326	98.62	48.9448	0.496297	-1.01073	1.1972e-05	5.4156e-05	A	-1.2443	0.00189171	#N/A	#N/A	#N/A	#N/A		-1.2443	0.00189171					no	no	no	no	no	no	no	no	no	yes	no	no	no	no	no	1
6483	TRIUR3_28336	TRIUR3_28336	197.014	351.814	1.78573	0.836517	0.000179473	0.000669327	B	0.859508	0.0063597	#N/A	#N/A	#N/A	#N/A		0.859508	0.0063597					no	no	no	no	no	no	no	no	no	no	yes	no	no	no	no	1
6491	TRIUR3_28358_BLOCK_3	TRIUR3_28358	358.512	179.884	0.501751	-0.994955	6.65944e-08	4.09014e-07	A	-1.27491	0.000109876	#N/A	#N/A	#N/A	#N/A		-1.27491	0.000109876					no	no	no	no	no	no	no	no	no	yes	no	no	no	no	no	1
6496	TRIUR3_28400	TRIUR3_28400	14.8903	5.60148	0.376183	-1.41049	9.6564e-05	0.000374868	A	#N/A	#N/A	#N/A	#N/A	#N/A	#N/A								yes	no	no	no	no	no	no	no	no	no	no	no	no	no	no	1
6499	TRIUR3_28418	TRIUR3_28418	87.4562	25.2253	0.288433	-1.79369	1.69853e-13	1.85603e-12	A	-2.14598	4.24654e-05	#N/A	#N/A	#N/A	#N/A		-2.14598	4.24654e-05					no	no	no	no	no	no	no	no	no	yes	no	no	no	no	no	1
6502	TRIUR3_28436	TRIUR3_28436	25.5336	173.129	6.78046	2.76138	9.39408e-42	5.12556e-40	B	1.6936	0.00101718	#N/A	#N/A	#N/A	#N/A		1.6936	0.00101718					no	no	no	no	no	no	no	no	no	no	yes	no	no	no	no	1
6511	TRIUR3_28501_BLOCK_1	TRIUR3_28501	40.8573	21.3067	0.52149	-0.939288	4.94187e-05	0.000203117	A	#N/A	#N/A	#N/A	#N/A	#N/A	#N/A								yes	no	no	no	no	no	no	no	no	no	no	no	no	no	no	1
6518	TRIUR3_28536	TRIUR3_28536	29.0199	1.55918	0.0537279	-4.21818	1.87752e-10	1.5215e-09	A	#N/A	#N/A	#N/A	#N/A	#N/A	#N/A								yes	no	no	no	no	no	no	no	no	no	no	no	no	no	no	1
6519	TRIUR3_28546_BLOCK_1	TRIUR3_28546	0.938749	23.4447	24.9745	4.64238	7.56558e-21	1.4214e-19	B	4.86363	6.9798e-13	#N/A	#N/A	#N/A	#N/A		4.86363	6.9798e-13					no	no	no	no	no	no	no	no	no	no	yes	no	no	no	no	1
6525	TRIUR3_28578	TRIUR3_28578	159.624	87.7563	0.549769	-0.863104	6.3116e-06	3.00707e-05	A	#N/A	#N/A	#N/A	#N/A	#N/A	#N/A								yes	no	no	no	no	no	no	no	no	no	no	no	no	no	no	1
6527	TRIUR3_28580	TRIUR3_28580	356.614	197.574	0.554028	-0.85197	4.33093e-06	2.11657e-05	A	#N/A	#N/A	#N/A	#N/A	#N/A	#N/A								yes	no	no	no	no	no	no	no	no	no	no	no	no	no	no	1
6529	TRIUR3_28584	TRIUR3_28584	15.0622	42.8	2.84156	1.50668	7.22286e-06	3.41265e-05	B	3.92327	1.43039e-06	#N/A	#N/A	#N/A	#N/A		3.92327	1.43039e-06					no	no	no	no	no	no	no	no	no	no	yes	no	no	no	no	1
6533	TRIUR3_28594	TRIUR3_28594	7.30024	29.3162	4.01579	2.00568	5.18789e-10	3.98522e-09	B	#N/A	#N/A	#N/A	#N/A	#N/A	#N/A								yes	no	no	no	no	no	no	no	no	no	no	no	no	no	no	1
6536	TRIUR3_28602_BLOCK_2	TRIUR3_28602	4.9029	226.897	46.2782	5.53226	4.56313e-49	3.30454e-47	B	#N/A	#N/A	#N/A	#N/A	#N/A	#N/A								yes	no	no	no	no	no	no	no	no	no	no	no	no	no	no	1
6540	TRIUR3_28637	TRIUR3_28637	10.0926	117.022	11.5948	3.5354	3.08462e-40	1.52622e-38	B	4.46711	2.68308e-23	#N/A	#N/A	#N/A	#N/A		4.46711	2.68308e-23					no	no	no	no	no	no	no	no	no	no	yes	no	no	no	no	1
6544	TRIUR3_28687	TRIUR3_28687	30.2318	0.335809	0.0111078	-6.49228	2.30166e-37	1.04771e-35	A	#N/A	#N/A	#N/A	#N/A	#N/A	#N/A								yes	no	no	no	no	no	no	no	no	no	no	no	no	no	no	1
6554	TRIUR3_28726_BLOCK_1	TRIUR3_28726	112.532	52.5343	0.466837	-1.09901	1.23346e-07	7.35458e-07	A	#N/A	#N/A	#N/A	#N/A	#N/A	#N/A								yes	no	no	no	no	no	no	no	no	no	no	no	no	no	no	1
6555	TRIUR3_28726_BLOCK_2	TRIUR3_28726	2.99684	20.0075	6.67621	2.73903	1.06172e-10	8.84694e-10	B	4.87307	0.0044633	#N/A	#N/A	#N/A	#N/A		4.87307	0.0044633					no	no	no	no	no	no	no	no	no	no	yes	no	no	no	no	1
6557	TRIUR3_28735	TRIUR3_28735	94.9898	225.05	2.3692	1.2444	6.4855e-09	4.46144e-08	B	3.27165	2.06389e-11	#N/A	#N/A	#N/A	#N/A		3.27165	2.06389e-11					no	no	no	no	no	no	no	no	no	no	yes	no	no	no	no	1
6563	TRIUR3_28800	TRIUR3_28800	155.873	82.2225	0.527495	-0.922771	1.23018e-06	6.44713e-06	A	#N/A	#N/A	#N/A	#N/A	#N/A	#N/A								yes	no	no	no	no	no	no	no	no	no	no	no	no	no	no	1
6568	TRIUR3_28845	TRIUR3_28845	47.7797	1.14986	0.0240659	-5.37686	4.18023e-42	2.29653e-40	A	#N/A	#N/A	#N/A	#N/A	#N/A	#N/A								yes	no	no	no	no	no	no	no	no	no	no	no	no	no	no	1
6573	TRIUR3_28872_BLOCK_2	TRIUR3_28872	81.0028	15.1203	0.186664	-2.42149	2.59357e-22	5.50943e-21	A	-2.19705	3.37164e-05	#N/A	#N/A	#N/A	#N/A		-2.19705	3.37164e-05					no	no	no	no	no	no	no	no	no	yes	no	no	no	no	no	1
6579	TRIUR3_28894	TRIUR3_28894	78.4184	28.1377	0.358815	-1.47869	4.45543e-10	3.44917e-09	A	-1.53297	0.00695257	#N/A	#N/A	#N/A	#N/A		-1.53297	0.00695257					no	no	no	no	no	no	no	no	no	yes	no	no	no	no	no	1
6584	TRIUR3_28919_BLOCK_2	TRIUR3_28919	134.051	227.957	1.70053	0.765982	4.43914e-06	2.16547e-05	B	#N/A	#N/A	#N/A	#N/A	#N/A	#N/A								yes	no	no	no	no	no	no	no	no	no	no	no	no	no	no	1
6588	TRIUR3_28939_BLOCK_1	TRIUR3_28939	10.8658	3.01777	0.277731	-1.84824	9.81524e-06	4.5274e-05	A	#N/A	#N/A	#N/A	#N/A	#N/A	#N/A								yes	no	no	no	no	no	no	no	no	no	no	no	no	no	no	1
6592	TRIUR3_28946_BLOCK_3	TRIUR3_28946	20.7004	128.189	6.19259	2.63054	1.5249e-33	6.04346e-32	B	1.79965	0.00918357	#N/A	#N/A	#N/A	#N/A		1.79965	0.00918357					no	no	no	no	no	no	no	no	no	no	yes	no	no	no	no	1
6595	TRIUR3_28961_BLOCK_1	TRIUR3_28961	72.8097	3.08886	0.0424238	-4.55898	9.33795e-05	0.000363746	A	#N/A	#N/A	#N/A	#N/A	#N/A	#N/A								yes	no	no	no	no	no	no	no	no	no	no	no	no	no	no	1
6608	TRIUR3_29017	TRIUR3_29017	51.1092	3.18232	0.062265	-4.00543	7.95454e-27	2.14466e-25	A	-6.53442	1.24247e-22	#N/A	#N/A	#N/A	#N/A		-6.53442	1.24247e-22					no	no	no	no	no	no	no	no	no	yes	no	no	no	no	no	1
6616	TRIUR3_29047_BLOCK_1	TRIUR3_29047	11.362	30.9357	2.72274	1.44506	3.25093e-07	1.83536e-06	B	#N/A	#N/A	#N/A	#N/A	#N/A	#N/A								yes	no	no	no	no	no	no	no	no	no	no	no	no	no	no	1
6617	TRIUR3_29050	TRIUR3_29050	609.924	164.925	0.270403	-1.88681	8.59266e-07	4.60627e-06	A	-2.18462	9.44423e-06	#N/A	#N/A	#N/A	#N/A		-2.18462	9.44423e-06					no	no	no	no	no	no	no	no	no	yes	no	no	no	no	no	1
6618	TRIUR3_29057	TRIUR3_29057	635.066	167.006	0.262975	-1.927	2.47875e-24	5.79053e-23	A	#N/A	#N/A	#N/A	#N/A	#N/A	#N/A								yes	no	no	no	no	no	no	no	no	no	no	no	no	no	no	1
6619	TRIUR3_29058	TRIUR3_29058	12.446	0.344219	0.0276571	-5.17621	1.73001e-17	2.625e-16	A	#N/A	#N/A	#N/A	#N/A	#N/A	#N/A								yes	no	no	no	no	no	no	no	no	no	no	no	no	no	no	1
6620	TRIUR3_29068_BLOCK_1	TRIUR3_29068	39.8881	10.2706	0.257485	-1.95744	1.84672e-12	1.83127e-11	A	#N/A	#N/A	#N/A	#N/A	#N/A	#N/A								yes	no	no	no	no	no	no	no	no	no	no	no	no	no	no	1
6624	TRIUR3_29082_BLOCK_2	TRIUR3_29082	36.5716	11.1543	0.305	-1.71312	1.75525e-09	1.28396e-08	A	#N/A	#N/A	#N/A	#N/A	#N/A	#N/A								yes	no	no	no	no	no	no	no	no	no	no	no	no	no	no	1
6625	TRIUR3_29082_BLOCK_4	TRIUR3_29082	29.0188	157.293	5.42039	2.4384	7.17907e-29	2.16623e-27	B	2.29099	2.00056e-08	#N/A	#N/A	#N/A	#N/A		2.29099	2.00056e-08					no	no	no	no	no	no	no	no	no	no	yes	no	no	no	no	1
6636	TRIUR3_29131	TRIUR3_29131	1325.23	609.158	0.459663	-1.12135	3.60303e-10	2.83055e-09	A	-1.11264	0.00099778	#N/A	#N/A	#N/A	#N/A		-1.11264	0.00099778					no	no	no	no	no	no	no	no	no	yes	no	no	no	no	no	1
6645	TRIUR3_29191_BLOCK_3	TRIUR3_29191	472.602	285.52	0.604144	-0.727035	0.000197432	0.000733555	A	-1.00294	0.00843412	#N/A	#N/A	#N/A	#N/A		-1.00294	0.00843412					no	no	no	no	no	no	no	no	no	yes	no	no	no	no	no	1
6653	TRIUR3_29221_BLOCK_1	TRIUR3_29221	3.65049	241.348	66.1139	6.04688	6.57166e-131	4.36249e-128	B	#N/A	#N/A	#N/A	#N/A	#N/A	#N/A								yes	no	no	no	no	no	no	no	no	no	no	no	no	no	no	1
6660	TRIUR3_29235	TRIUR3_29235	108.236	59.2314	0.547244	-0.869744	0.000142667	0.000539897	A	-1.71978	0.0020428	#N/A	#N/A	#N/A	#N/A		-1.71978	0.0020428					no	no	no	no	no	no	no	no	no	yes	no	no	no	no	no	1
6664	TRIUR3_29279	TRIUR3_29279	19.7092	6.41335	0.325399	-1.61972	1.42296e-07	8.3841e-07	A	#N/A	#N/A	#N/A	#N/A	#N/A	#N/A								yes	no	no	no	no	no	no	no	no	no	no	no	no	no	no	1
6665	TRIUR3_29286	TRIUR3_29286	5.21228	0.0906744	0.0173963	-5.84507	2.14748e-08	1.40913e-07	A	#N/A	#N/A	#N/A	#N/A	#N/A	#N/A								yes	no	no	no	no	no	no	no	no	no	no	no	no	no	no	1
6666	TRIUR3_29290	TRIUR3_29290	235.817	102.108	0.432996	-1.20757	3.64673e-12	3.52119e-11	A	#N/A	#N/A	#N/A	#N/A	#N/A	#N/A								yes	no	no	no	no	no	no	no	no	no	no	no	no	no	no	1
6672	TRIUR3_29314	TRIUR3_29314	15.0909	2.73591	0.181296	-2.46358	1.10465e-08	7.45102e-08	A	#N/A	#N/A	#N/A	#N/A	#N/A	#N/A								yes	no	no	no	no	no	no	no	no	no	no	no	no	no	no	1
6675	TRIUR3_29324	TRIUR3_29324	947.434	357.357	0.377184	-1.40666	2.11595e-13	2.29328e-12	A	-1.95115	2.85144e-09	#N/A	#N/A	#N/A	#N/A		-1.95115	2.85144e-09					no	no	no	no	no	no	no	no	no	yes	no	no	no	no	no	1
6677	TRIUR3_29335	TRIUR3_29335	105.572	23.6542	0.224057	-2.15806	2.32127e-18	3.75075e-17	A	-2.63572	1.56222e-09	#N/A	#N/A	#N/A	#N/A		-2.63572	1.56222e-09					no	no	no	no	no	no	no	no	no	yes	no	no	no	no	no	1
6680	TRIUR3_29362	TRIUR3_29362	326.387	622.773	1.90808	0.932123	2.18237e-07	1.25885e-06	B	0.974326	0.00115623	#N/A	#N/A	#N/A	#N/A		0.974326	0.00115623					no	no	no	no	no	no	no	no	no	no	yes	no	no	no	no	1
6687	TRIUR3_29396_BLOCK_1	TRIUR3_29396	38.5675	12.3729	0.320811	-1.6402	1.87052e-07	1.08763e-06	A	#N/A	#N/A	#N/A	#N/A	#N/A	#N/A								yes	no	no	no	no	no	no	no	no	no	no	no	no	no	no	1
6694	TRIUR3_29437	TRIUR3_29437	928.324	132.141	0.142343	-2.81255	1.54991e-27	4.31698e-26	A	-4.30729	6.92038e-14	#N/A	#N/A	#N/A	#N/A		-4.30729	6.92038e-14					no	no	no	no	no	no	no	no	no	yes	no	no	no	no	no	1
6698	TRIUR3_29462	TRIUR3_29462	94.5125	200.871	2.12534	1.08769	6.77239e-08	4.1531e-07	B	1.35838	0.000356718	#N/A	#N/A	#N/A	#N/A		1.35838	0.000356718					no	no	no	no	no	no	no	no	no	no	yes	no	no	no	no	1
6701	TRIUR3_29471_BLOCK_2	TRIUR3_29471	68.647	4.35985	0.0635111	-3.97685	1.8951e-15	2.46673e-14	A	-5.62971	6.97367e-25	#N/A	#N/A	#N/A	#N/A		-5.62971	6.97367e-25					no	no	no	no	no	no	no	no	no	yes	no	no	no	no	no	1
6716	TRIUR3_29557	TRIUR3_29557	105.774	235.175	2.22337	1.15275	2.06192e-09	1.50277e-08	B	#N/A	#N/A	#N/A	#N/A	#N/A	#N/A								yes	no	no	no	no	no	no	no	no	no	no	no	no	no	no	1
6720	TRIUR3_29568	TRIUR3_29568	170.635	9.30401	0.0545259	-4.19691	9.11256e-30	2.8692e-28	A	-4.22172	1.55619e-18	#N/A	#N/A	#N/A	#N/A		-4.22172	1.55619e-18					no	no	no	no	no	no	no	no	no	yes	no	no	no	no	no	1
6721	TRIUR3_29572	TRIUR3_29572	224.099	397.677	1.77455	0.827456	6.34888e-06	3.02122e-05	B	1.19152	0.00246835	#N/A	#N/A	#N/A	#N/A		1.19152	0.00246835					no	no	no	no	no	no	no	no	no	no	yes	no	no	no	no	1
6725	TRIUR3_29578	TRIUR3_29578	429.503	260.893	0.607431	-0.719207	1.32011e-07	7.83023e-07	A	#N/A	#N/A	#N/A	#N/A	#N/A	#N/A								yes	no	no	no	no	no	no	no	no	no	no	no	no	no	no	1
6737	TRIUR3_29640	TRIUR3_29640	19.3671	40.7547	2.10432	1.07335	3.60027e-05	0.000151265	B	2.36073	0.00298077	#N/A	#N/A	#N/A	#N/A		2.36073	0.00298077					no	no	no	no	no	no	no	no	no	no	yes	no	no	no	no	1
6742	TRIUR3_29697	TRIUR3_29697	27.2776	0.849478	0.031142	-5.00499	6.98305e-10	5.2978e-09	A	#N/A	#N/A	#N/A	#N/A	#N/A	#N/A								yes	no	no	no	no	no	no	no	no	no	no	no	no	no	no	1
6767	TRIUR3_29820_BLOCK_2	TRIUR3_29820	187.931	24.3709	0.12968	-2.94698	7.74062e-09	5.29285e-08	A	-6.65741	1.17485e-06	#N/A	#N/A	#N/A	#N/A		-6.65741	1.17485e-06					no	no	no	no	no	no	no	no	no	yes	no	no	no	no	no	1
6777	TRIUR3_29861	TRIUR3_29861	67.808	19.9145	0.29369	-1.76764	2.18262e-09	1.58553e-08	A	-2.19885	6.06219e-05	#N/A	#N/A	#N/A	#N/A		-2.19885	6.06219e-05					no	no	no	no	no	no	no	no	no	yes	no	no	no	no	no	1
6784	TRIUR3_29897_BLOCK_1	TRIUR3_29897	131.8	599.825	4.55103	2.18619	2.52824e-18	4.0523e-17	B	3.95766	7.50704e-33	#N/A	#N/A	#N/A	#N/A		3.95766	7.50704e-33					no	no	no	no	no	no	no	no	no	no	yes	no	no	no	no	1
6795	TRIUR3_29946_BLOCK_2	TRIUR3_29946	172.714	94.5145	0.547232	-0.869777	0.000207824	0.000768224	A	-1.49466	8.298e-05	#N/A	#N/A	#N/A	#N/A		-1.49466	8.298e-05					no	no	no	no	no	no	no	no	no	yes	no	no	no	no	no	1
6797	TRIUR3_29959	TRIUR3_29959	755.055	437.683	0.57967	-0.786697	3.66533e-05	0.000153593	A	#N/A	#N/A	#N/A	#N/A	#N/A	#N/A								yes	no	no	no	no	no	no	no	no	no	no	no	no	no	no	1
6799	TRIUR3_29964	TRIUR3_29964	43.4688	0.799238	0.0183865	-5.76521	2.74562e-46	1.83795e-44	A	-4.96439	2.9878e-09	#N/A	#N/A	#N/A	#N/A		-4.96439	2.9878e-09					no	no	no	no	no	no	no	no	no	yes	no	no	no	no	no	1
6801	TRIUR3_29971_BLOCK_1	TRIUR3_29971	29.277	0.231549	0.00790888	-6.98231	5.79356e-24	1.33001e-22	A	#N/A	#N/A	#N/A	#N/A	#N/A	#N/A								yes	no	no	no	no	no	no	no	no	no	no	no	no	no	no	1
6802	TRIUR3_29971_BLOCK_2	TRIUR3_29971	40.8248	0.663779	0.0162592	-5.9426	3.07061e-37	1.37419e-35	A	#N/A	#N/A	#N/A	#N/A	#N/A	#N/A								yes	no	no	no	no	no	no	no	no	no	no	no	no	no	no	1
6812	TRIUR3_30040_BLOCK_1	TRIUR3_30040	0.748265	29.2737	39.1222	5.28991	1.39224e-32	5.13454e-31	B	#N/A	#N/A	#N/A	#N/A	#N/A	#N/A								yes	no	no	no	no	no	no	no	no	no	no	no	no	no	no	1
6817	TRIUR3_30069	TRIUR3_30069	93.1855	203.045	2.17893	1.12362	5.21948e-08	3.25339e-07	B	#N/A	#N/A	#N/A	#N/A	#N/A	#N/A								yes	no	no	no	no	no	no	no	no	no	no	no	no	no	no	1
6818	TRIUR3_30077	TRIUR3_30077	180.176	366.456	2.03388	1.02423	2.90893e-06	1.45556e-05	B	#N/A	#N/A	#N/A	#N/A	#N/A	#N/A								yes	no	no	no	no	no	no	no	no	no	no	no	no	no	no	1
6819	TRIUR3_30084	TRIUR3_30084	12.5462	2.57893	0.205555	-2.2824	1.37829e-07	8.14502e-07	A	#N/A	#N/A	#N/A	#N/A	#N/A	#N/A								yes	no	no	no	no	no	no	no	no	no	no	no	no	no	no	1
6826	TRIUR3_30123	TRIUR3_30123	11261.3	2980.83	0.264696	-1.91759	1.08889e-05	4.9737e-05	A	-1.91782	0.000211644	#N/A	#N/A	#N/A	#N/A		-1.91782	0.000211644					no	no	no	no	no	no	no	no	no	yes	no	no	no	no	no	1
6827	TRIUR3_30136	TRIUR3_30136	138.235	16.7302	0.121028	-3.04659	8.73516e-11	7.37122e-10	A	-2.98115	8.30053e-08	#N/A	#N/A	#N/A	#N/A		-2.98115	8.30053e-08					no	no	no	no	no	no	no	no	no	yes	no	no	no	no	no	1
6829	TRIUR3_30143	TRIUR3_30143	24.7442	7.74323	0.31293	-1.67609	8.63836e-06	4.0336e-05	A	-2.13186	0.00460056	#N/A	#N/A	#N/A	#N/A		-2.13186	0.00460056					no	no	no	no	no	no	no	no	no	yes	no	no	no	no	no	1
6839	TRIUR3_30203_BLOCK_2	TRIUR3_30203	151.953	82.6428	0.543869	-0.878668	8.95015e-06	4.16697e-05	A	#N/A	#N/A	#N/A	#N/A	#N/A	#N/A								yes	no	no	no	no	no	no	no	no	no	no	no	no	no	no	1
6840	TRIUR3_30206	TRIUR3_30206	254.336	4.38159	0.0172276	-5.85913	1.78691e-56	1.61756e-54	A	-5.78343	1.05254e-30	#N/A	#N/A	#N/A	#N/A		-5.78343	1.05254e-30					no	no	no	no	no	no	no	no	no	yes	no	no	no	no	no	1
6847	TRIUR3_30231	TRIUR3_30231	191.8	423.586	2.20848	1.14305	4.17186e-10	3.23908e-09	B	0.931174	0.00684069	#N/A	#N/A	#N/A	#N/A		0.931174	0.00684069					no	no	no	no	no	no	no	no	no	no	yes	no	no	no	no	1
6850	TRIUR3_30243	TRIUR3_30243	188.539	304.068	1.61276	0.689531	1.78837e-05	7.84481e-05	B	#N/A	#N/A	#N/A	#N/A	#N/A	#N/A								yes	no	no	no	no	no	no	no	no	no	no	no	no	no	no	1
6852	TRIUR3_30266	TRIUR3_30266	686.99	341.968	0.497778	-1.00643	2.43614e-08	1.58419e-07	A	-1.1646	9.5549e-05	#N/A	#N/A	#N/A	#N/A		-1.1646	9.5549e-05					no	no	no	no	no	no	no	no	no	yes	no	no	no	no	no	1
6853	TRIUR3_30270	TRIUR3_30270	53.8963	134.191	2.48981	1.31603	9.0301e-11	7.58795e-10	B	#N/A	#N/A	#N/A	#N/A	#N/A	#N/A								yes	no	no	no	no	no	no	no	no	no	no	no	no	no	no	1
6865	TRIUR3_30335	TRIUR3_30335	110.238	207.51	1.88239	0.912564	5.77777e-07	3.17288e-06	B	#N/A	#N/A	#N/A	#N/A	#N/A	#N/A								yes	no	no	no	no	no	no	no	no	no	no	no	no	no	no	1
6866	TRIUR3_30338	TRIUR3_30338	137.63	54.956	0.399303	-1.32444	8.97594e-11	7.55041e-10	A	#N/A	#N/A	#N/A	#N/A	#N/A	#N/A								yes	no	no	no	no	no	no	no	no	no	no	no	no	no	no	1
6870	TRIUR3_30344	TRIUR3_30344	18.5797	129.399	6.96456	2.80003	1.54093e-35	6.52928e-34	B	2.80689	4.32292e-10	#N/A	#N/A	#N/A	#N/A		2.80689	4.32292e-10					no	no	no	no	no	no	no	no	no	no	yes	no	no	no	no	1
6874	TRIUR3_30349_BLOCK_2	TRIUR3_30349	22.0121	8.55146	0.388489	-1.36406	5.90206e-05	0.000239145	A	#N/A	#N/A	#N/A	#N/A	#N/A	#N/A								yes	no	no	no	no	no	no	no	no	no	no	no	no	no	no	1
6878	TRIUR3_30366	TRIUR3_30366	147.896	40.4298	0.273366	-1.87109	4.20929e-18	6.65301e-17	A	-2.74144	4.59482e-09	#N/A	#N/A	#N/A	#N/A		-2.74144	4.59482e-09					no	no	no	no	no	no	no	no	no	yes	no	no	no	no	no	1
6879	TRIUR3_30371	TRIUR3_30371	6.74761	0.223419	0.0331108	-4.91655	4.50412e-09	3.15844e-08	A	#N/A	#N/A	#N/A	#N/A	#N/A	#N/A								yes	no	no	no	no	no	no	no	no	no	no	no	no	no	no	1
6882	TRIUR3_30390	TRIUR3_30390	274.716	107.969	0.393018	-1.34733	4.06909e-14	4.6774e-13	A	-1.23546	0.000102158	#N/A	#N/A	#N/A	#N/A		-1.23546	0.000102158					no	no	no	no	no	no	no	no	no	yes	no	no	no	no	no	1
6884	TRIUR3_30395_BLOCK_1	TRIUR3_30395	0.829166	5.68836	6.86034	2.77828	8.45028e-05	0.000332748	B	#N/A	#N/A	#N/A	#N/A	#N/A	#N/A								yes	no	no	no	no	no	no	no	no	no	no	no	no	no	no	1
6886	TRIUR3_30397	TRIUR3_30397	0.424506	10.614	25.0031	4.64404	2.28411e-13	2.46548e-12	B	#N/A	#N/A	#N/A	#N/A	#N/A	#N/A								yes	no	no	no	no	no	no	no	no	no	no	no	no	no	no	1
6888	TRIUR3_30404	TRIUR3_30404	597.438	214.238	0.358595	-1.47957	5.61538e-23	1.2495e-21	A	#N/A	#N/A	#N/A	#N/A	#N/A	#N/A								yes	no	no	no	no	no	no	no	no	no	no	no	no	no	no	1
6890	TRIUR3_30416	TRIUR3_30416	61.8924	3.9325	0.0635377	-3.97624	6.58816e-06	3.12761e-05	A	-3.3179	0.00246695	#N/A	#N/A	#N/A	#N/A		-3.3179	0.00246695					no	no	no	no	no	no	no	no	no	yes	no	no	no	no	no	1
6893	TRIUR3_30446_BLOCK_2	TRIUR3_30446	30.7108	6.3569	0.206992	-2.27235	5.7134e-13	5.89546e-12	A	#N/A	#N/A	#N/A	#N/A	#N/A	#N/A								yes	no	no	no	no	no	no	no	no	no	no	no	no	no	no	1
6904	TRIUR3_30489_BLOCK_2	TRIUR3_30489	0.171495	4.3711	25.4882	4.67176	4.20272e-05	0.00017446	B	#N/A	#N/A	#N/A	#N/A	#N/A	#N/A								yes	no	no	no	no	no	no	no	no	no	no	no	no	no	no	1
6909	TRIUR3_30505	TRIUR3_30505	205.306	36.7486	0.178994	-2.48201	6.63398e-32	2.39123e-30	A	#N/A	#N/A	#N/A	#N/A	#N/A	#N/A								yes	no	no	no	no	no	no	no	no	no	no	no	no	no	no	1
6919	TRIUR3_30532	TRIUR3_30532	0.436276	5.00678	11.4762	3.52057	3.62239e-05	0.000152114	B	#N/A	#N/A	#N/A	#N/A	#N/A	#N/A								yes	no	no	no	no	no	no	no	no	no	no	no	no	no	no	1
6922	TRIUR3_30547	TRIUR3_30547	124.23	43.641	0.351293	-1.50925	2.4484e-11	2.18409e-10	A	-2.31778	1.57874e-05	#N/A	#N/A	#N/A	#N/A		-2.31778	1.57874e-05					no	no	no	no	no	no	no	no	no	yes	no	no	no	no	no	1
6933	TRIUR3_30617	TRIUR3_30617	7.5815	0.257865	0.0340123	-4.8778	2.12757e-09	1.54778e-08	A	#N/A	#N/A	#N/A	#N/A	#N/A	#N/A								yes	no	no	no	no	no	no	no	no	no	no	no	no	no	no	1
6938	TRIUR3_30641	TRIUR3_30641	300.982	75.7983	0.251836	-1.98944	2.55077e-06	1.28604e-05	A	-1.99834	3.40823e-05	#N/A	#N/A	#N/A	#N/A		-1.99834	3.40823e-05					no	no	no	no	no	no	no	no	no	yes	no	no	no	no	no	1
6940	TRIUR3_30646_BLOCK_1	TRIUR3_30646	134.45	83.3794	0.620153	-0.689303	2.66018e-05	0.000113625	A	#N/A	#N/A	#N/A	#N/A	#N/A	#N/A								yes	no	no	no	no	no	no	no	no	no	no	no	no	no	no	1
6948	TRIUR3_30693	TRIUR3_30693	759.194	439.649	0.5791	-0.788115	3.01397e-05	0.000127913	A	#N/A	#N/A	#N/A	#N/A	#N/A	#N/A								yes	no	no	no	no	no	no	no	no	no	no	no	no	no	no	1
6949	TRIUR3_30694	TRIUR3_30694	74.3212	223.4	3.00587	1.58778	8.73859e-12	8.1038e-11	B	2.25325	1.67012e-10	#N/A	#N/A	#N/A	#N/A		2.25325	1.67012e-10					no	no	no	no	no	no	no	no	no	no	yes	no	no	no	no	1
6952	TRIUR3_30711	TRIUR3_30711	9.33403	0.22463	0.0240657	-5.37688	5.13736e-12	4.90698e-11	A	#N/A	#N/A	#N/A	#N/A	#N/A	#N/A								yes	no	no	no	no	no	no	no	no	no	no	no	no	no	no	1
6953	TRIUR3_30733	TRIUR3_30733	130.541	21.3731	0.163727	-2.61064	6.39778e-08	3.93854e-07	A	#N/A	#N/A	#N/A	#N/A	#N/A	#N/A								yes	no	no	no	no	no	no	no	no	no	no	no	no	no	no	1
6954	TRIUR3_30741	TRIUR3_30741	182.887	84.1479	0.460108	-1.11996	2.57917e-08	1.66362e-07	A	-1.1822	0.00110444	#N/A	#N/A	#N/A	#N/A		-1.1822	0.00110444					no	no	no	no	no	no	no	no	no	yes	no	no	no	no	no	1
6962	TRIUR3_30771_BLOCK_3	TRIUR3_30771	1262.45	636.022	0.503799	-0.98908	2.27029e-07	1.30579e-06	A	-1.16609	0.000213816	#N/A	#N/A	#N/A	#N/A		-1.16609	0.000213816					no	no	no	no	no	no	no	no	no	yes	no	no	no	no	no	1
6970	TRIUR3_30803	TRIUR3_30803	46.7167	0.40289	0.00862412	-6.85741	9.08555e-31	3.02826e-29	A	#N/A	#N/A	#N/A	#N/A	#N/A	#N/A								yes	no	no	no	no	no	no	no	no	no	no	no	no	no	no	1
6973	TRIUR3_30811	TRIUR3_30811	628.294	1160.73	1.84743	0.88552	0.000207426	0.000767404	B	2.55513	9.10821e-11	#N/A	#N/A	#N/A	#N/A		2.55513	9.10821e-11					no	no	no	no	no	no	no	no	no	no	yes	no	no	no	no	1
6974	TRIUR3_30814	TRIUR3_30814	315.632	27.691	0.087732	-3.51075	8.19278e-11	6.94295e-10	A	-3.66014	8.5096e-09	#N/A	#N/A	#N/A	#N/A		-3.66014	8.5096e-09					no	no	no	no	no	no	no	no	no	yes	no	no	no	no	no	1
6976	TRIUR3_30823	TRIUR3_30823	206.833	133.422	0.645071	-0.632471	0.00020261	0.000750344	A	#N/A	#N/A	#N/A	#N/A	#N/A	#N/A								yes	no	no	no	no	no	no	no	no	no	no	no	no	no	no	1
6978	TRIUR3_30837_BLOCK_1	TRIUR3_30837	6.28513	0.876131	0.139398	-2.84272	0.000160704	0.000604709	A	#N/A	#N/A	#N/A	#N/A	#N/A	#N/A								yes	no	no	no	no	no	no	no	no	no	no	no	no	no	no	1
6983	TRIUR3_30856	TRIUR3_30856	183.94	69.38	0.377189	-1.40664	9.77696e-07	5.18876e-06	A	-1.49791	0.000951659	#N/A	#N/A	#N/A	#N/A		-1.49791	0.000951659					no	no	no	no	no	no	no	no	no	yes	no	no	no	no	no	1
6986	TRIUR3_30859_BLOCK_2	TRIUR3_30859	68.5724	38.5276	0.561853	-0.831736	0.000215255	0.000792387	A	#N/A	#N/A	#N/A	#N/A	#N/A	#N/A								yes	no	no	no	no	no	no	no	no	no	no	no	no	no	no	1
6993	TRIUR3_30895	TRIUR3_30895	40.4597	93.4215	2.309	1.20727	1.87648e-06	9.6067e-06	B	2.21377	1.18439e-07	#N/A	#N/A	#N/A	#N/A		2.21377	1.18439e-07					no	no	no	no	no	no	no	no	no	no	yes	no	no	no	no	1
6997	TRIUR3_30918	TRIUR3_30918	359.126	586.832	1.63405	0.708455	0.000186755	0.000695828	B	#N/A	#N/A	#N/A	#N/A	#N/A	#N/A								yes	no	no	no	no	no	no	no	no	no	no	no	no	no	no	1
6998	TRIUR3_30922	TRIUR3_30922	72.4765	10.8058	0.149094	-2.74571	3.91991e-13	4.12497e-12	A	-4.31409	1.0595e-06	#N/A	#N/A	#N/A	#N/A		-4.31409	1.0595e-06					no	no	no	no	no	no	no	no	no	yes	no	no	no	no	no	1
6999	TRIUR3_30924_BLOCK_2	TRIUR3_30924	50.8497	94.1686	1.8519	0.889007	3.45673e-05	0.000145618	B	#N/A	#N/A	#N/A	#N/A	#N/A	#N/A								yes	no	no	no	no	no	no	no	no	no	no	no	no	no	no	1
7032	TRIUR3_31077	TRIUR3_31077	33.9059	64.5446	1.90364	0.928759	5.88547e-05	0.000238715	B	#N/A	#N/A	#N/A	#N/A	#N/A	#N/A								yes	no	no	no	no	no	no	no	no	no	no	no	no	no	no	1
7038	TRIUR3_31101	TRIUR3_31101	14.0048	129.235	9.22795	3.20601	2.55699e-05	0.000109511	B	#N/A	#N/A	#N/A	#N/A	#N/A	#N/A								yes	no	no	no	no	no	no	no	no	no	no	no	no	no	no	1
7048	TRIUR3_31144	TRIUR3_31144	573.607	316.685	0.552093	-0.857016	7.54076e-06	3.55442e-05	A	-1.34324	0.000134023	#N/A	#N/A	#N/A	#N/A		-1.34324	0.000134023					no	no	no	no	no	no	no	no	no	yes	no	no	no	no	no	1
7061	TRIUR3_31206_BLOCK_1	TRIUR3_31206	30.054	1.87272	0.0623119	-4.00435	6.95449e-25	1.6737e-23	A	#N/A	#N/A	#N/A	#N/A	#N/A	#N/A								yes	no	no	no	no	no	no	no	no	no	no	no	no	no	no	1
7063	TRIUR3_31214	TRIUR3_31214	7.83234	0.410617	0.0524258	-4.25358	1.34757e-08	9.02837e-08	A	#N/A	#N/A	#N/A	#N/A	#N/A	#N/A								yes	no	no	no	no	no	no	no	no	no	no	no	no	no	no	1
7064	TRIUR3_31221	TRIUR3_31221	168.752	288.212	1.7079	0.772228	8.03829e-06	3.77061e-05	B	#N/A	#N/A	#N/A	#N/A	#N/A	#N/A								yes	no	no	no	no	no	no	no	no	no	no	no	no	no	no	1
7068	TRIUR3_31235	TRIUR3_31235	210.499	463.123	2.20012	1.13758	0.000102477	0.000396087	B	1.36316	0.000155054	#N/A	#N/A	#N/A	#N/A		1.36316	0.000155054					no	no	no	no	no	no	no	no	no	no	yes	no	no	no	no	1
7069	TRIUR3_31250	TRIUR3_31250	139.593	300.37	2.15176	1.10552	2.12084e-08	1.3928e-07	B	1.56613	2.72084e-05	#N/A	#N/A	#N/A	#N/A		1.56613	2.72084e-05					no	no	no	no	no	no	no	no	no	no	yes	no	no	no	no	1
7071	TRIUR3_31257	TRIUR3_31257	34.2778	14.0717	0.41052	-1.28448	9.51622e-06	4.39966e-05	A	#N/A	#N/A	#N/A	#N/A	#N/A	#N/A								yes	no	no	no	no	no	no	no	no	no	no	no	no	no	no	1
7072	TRIUR3_31265	TRIUR3_31265	250.183	96.2032	0.384532	-1.37883	2.93034e-12	2.86067e-11	A	-1.59359	6.13287e-05	#N/A	#N/A	#N/A	#N/A		-1.59359	6.13287e-05					no	no	no	no	no	no	no	no	no	yes	no	no	no	no	no	1
7081	TRIUR3_31297_BLOCK_1	TRIUR3_31297	15.5051	34.8161	2.24546	1.16701	3.62939e-06	1.79242e-05	B	#N/A	#N/A	#N/A	#N/A	#N/A	#N/A								yes	no	no	no	no	no	no	no	no	no	no	no	no	no	no	1
7083	TRIUR3_31310	TRIUR3_31310	52.0679	148.52	2.85243	1.51219	3.30641e-15	4.17414e-14	B	#N/A	#N/A	#N/A	#N/A	#N/A	#N/A								yes	no	no	no	no	no	no	no	no	no	no	no	no	no	no	1
7092	TRIUR3_31369_BLOCK_1	TRIUR3_31369	10.4728	0.879371	0.0839673	-3.57403	5.81624e-09	4.0184e-08	A	#N/A	#N/A	#N/A	#N/A	#N/A	#N/A								yes	no	no	no	no	no	no	no	no	no	no	no	no	no	no	1
7100	TRIUR3_31392	TRIUR3_31392	16.9256	1.15103	0.0680056	-3.8782	2.04948e-16	2.87939e-15	A	#N/A	#N/A	#N/A	#N/A	#N/A	#N/A								yes	no	no	no	no	no	no	no	no	no	no	no	no	no	no	1
7103	TRIUR3_31406	TRIUR3_31406	8.75755	1.03123	0.117753	-3.08617	7.479e-07	4.05015e-06	A	#N/A	#N/A	#N/A	#N/A	#N/A	#N/A								yes	no	no	no	no	no	no	no	no	no	no	no	no	no	no	1
7105	TRIUR3_31416	TRIUR3_31416	53.31	7.6935	0.144316	-2.79269	3.8731e-21	7.50685e-20	A	-3.54546	8.51492e-08	#N/A	#N/A	#N/A	#N/A		-3.54546	8.51492e-08					no	no	no	no	no	no	no	no	no	yes	no	no	no	no	no	1
7106	TRIUR3_31421	TRIUR3_31421	327.477	1191.19	3.63749	1.86294	5.5736e-12	5.28563e-11	B	2.09908	0.00634537	#N/A	#N/A	#N/A	#N/A		2.09908	0.00634537					no	no	no	no	no	no	no	no	no	no	yes	no	no	no	no	1
7107	TRIUR3_31422	TRIUR3_31422	83.7971	29.2633	0.349216	-1.51781	3.60761e-13	3.81649e-12	A	#N/A	#N/A	#N/A	#N/A	#N/A	#N/A								yes	no	no	no	no	no	no	no	no	no	no	no	no	no	no	1
7108	TRIUR3_31423_BLOCK_1	TRIUR3_31423	53.3253	115.757	2.17077	1.1182	1.07781e-07	6.50033e-07	B	#N/A	#N/A	#N/A	#N/A	#N/A	#N/A								yes	no	no	no	no	no	no	no	no	no	no	no	no	no	no	1
7112	TRIUR3_31431_BLOCK_2	TRIUR3_31431	13.7295	37.9039	2.76077	1.46507	2.38358e-06	1.20404e-05	B	#N/A	#N/A	#N/A	#N/A	#N/A	#N/A								yes	no	no	no	no	no	no	no	no	no	no	no	no	no	no	1
7116	TRIUR3_31464	TRIUR3_31464	16.1599	0.877787	0.0543189	-4.2024	3.00711e-16	4.16602e-15	A	#N/A	#N/A	#N/A	#N/A	#N/A	#N/A								yes	no	no	no	no	no	no	no	no	no	no	no	no	no	no	1
7122	TRIUR3_31492	TRIUR3_31492	15.4051	4.08183	0.264967	-1.91612	7.29441e-06	3.44442e-05	A	#N/A	#N/A	#N/A	#N/A	#N/A	#N/A								yes	no	no	no	no	no	no	no	no	no	no	no	no	no	no	1
7127	TRIUR3_31521_BLOCK_1	TRIUR3_31521	6.68844	0.472293	0.0706133	-3.82392	5.43681e-08	3.38092e-07	A	#N/A	#N/A	#N/A	#N/A	#N/A	#N/A								yes	no	no	no	no	no	no	no	no	no	no	no	no	no	no	1
7136	TRIUR3_31569	TRIUR3_31569	11.8398	1194.79	100.913	6.65697	2.31592e-07	1.33107e-06	B	6.70412	2.35374e-05	#N/A	#N/A	#N/A	#N/A		6.70412	2.35374e-05					no	no	no	no	no	no	no	no	no	no	yes	no	no	no	no	1
7138	TRIUR3_31576	TRIUR3_31576	366.995	137.888	0.375722	-1.41226	1.6602e-08	1.10302e-07	A	-2.0318	4.76067e-06	#N/A	#N/A	#N/A	#N/A		-2.0318	4.76067e-06					no	no	no	no	no	no	no	no	no	yes	no	no	no	no	no	1
7141	TRIUR3_31596	TRIUR3_31596	138.845	60.0829	0.432733	-1.20845	1.18979e-07	7.12087e-07	A	-2.90769	1.70037e-08	#N/A	#N/A	#N/A	#N/A		-2.90769	1.70037e-08					no	no	no	no	no	no	no	no	no	yes	no	no	no	no	no	1
7142	TRIUR3_31598	TRIUR3_31598	124.423	598.595	4.81097	2.26633	2.38539e-09	1.72276e-08	B	2.85929	1.52843e-09	#N/A	#N/A	#N/A	#N/A		2.85929	1.52843e-09					no	no	no	no	no	no	no	no	no	no	yes	no	no	no	no	1
7147	TRIUR3_31638_BLOCK_1	TRIUR3_31638	21.8626	3.2907	0.150517	-2.732	1.19819e-12	1.21127e-11	A	#N/A	#N/A	#N/A	#N/A	#N/A	#N/A								yes	no	no	no	no	no	no	no	no	no	no	no	no	no	no	1
7150	TRIUR3_31643	TRIUR3_31643	130.186	69.5717	0.534403	-0.904001	1.91849e-08	1.26199e-07	A	2.60745	6.14806e-09	#N/A	#N/A	#N/A	#N/A		2.60745	6.14806e-09					no	no	no	no	no	no	no	no	no	no	yes	no	no	no	no	1
7167	TRIUR3_31772_BLOCK_3	TRIUR3_31772	43.8887	4.9403	0.112564	-3.15118	1.50233e-18	2.48806e-17	A	-3.01038	0.001602	#N/A	#N/A	#N/A	#N/A		-3.01038	0.001602					no	no	no	no	no	no	no	no	no	yes	no	no	no	no	no	1
7171	TRIUR3_31782	TRIUR3_31782	2.40851	0.0715637	0.0297128	-5.07277	0.000255862	0.000932387	A	#N/A	#N/A	#N/A	#N/A	#N/A	#N/A								yes	no	no	no	no	no	no	no	no	no	no	no	no	no	no	1
7174	TRIUR3_31794	TRIUR3_31794	81.7816	1209.93	14.7946	3.887	1.16836e-18	1.95118e-17	B	4.1597	5.5857e-16	#N/A	#N/A	#N/A	#N/A		4.1597	5.5857e-16					no	no	no	no	no	no	no	no	no	no	yes	no	no	no	no	1
7184	TRIUR3_31858	TRIUR3_31858	212.288	338.67	1.59533	0.673859	6.97472e-05	0.00027836	B	#N/A	#N/A	#N/A	#N/A	#N/A	#N/A								yes	no	no	no	no	no	no	no	no	no	no	no	no	no	no	1
7186	TRIUR3_31865	TRIUR3_31865	246.685	87.3431	0.354068	-1.4979	6.05423e-10	4.61512e-09	A	#N/A	#N/A	#N/A	#N/A	#N/A	#N/A								yes	no	no	no	no	no	no	no	no	no	no	no	no	no	no	1
7199	TRIUR3_31928	TRIUR3_31928	40.8885	345.327	8.44556	3.07819	2.56216e-48	1.79037e-46	B	4.2762	7.95836e-25	#N/A	#N/A	#N/A	#N/A		4.2762	7.95836e-25					no	no	no	no	no	no	no	no	no	no	yes	no	no	no	no	1
7206	TRIUR3_31950_BLOCK_2	TRIUR3_31950	5.78588	0.207253	0.0358205	-4.80307	5.31591e-08	3.31091e-07	A	#N/A	#N/A	#N/A	#N/A	#N/A	#N/A								yes	no	no	no	no	no	no	no	no	no	no	no	no	no	no	1
7209	TRIUR3_31967_BLOCK_2	TRIUR3_31967	10.6988	89.2944	8.34624	3.06113	1.54947e-09	1.14076e-08	B	3.02983	1.0474e-08	#N/A	#N/A	#N/A	#N/A		3.02983	1.0474e-08					no	no	no	no	no	no	no	no	no	no	yes	no	no	no	no	1
7210	TRIUR3_31975	TRIUR3_31975	10.3873	2.85304	0.274667	-1.86424	5.62452e-05	0.000228247	A	#N/A	#N/A	#N/A	#N/A	#N/A	#N/A								yes	no	no	no	no	no	no	no	no	no	no	no	no	no	no	1
7213	TRIUR3_31991_BLOCK_1	TRIUR3_31991	1.17487	29.7462	25.3188	4.66214	4.31633e-33	1.66106e-31	B	#N/A	#N/A	#N/A	#N/A	#N/A	#N/A								yes	no	no	no	no	no	no	no	no	no	no	no	no	no	no	1
7214	TRIUR3_31991_BLOCK_2	TRIUR3_31991	6.76819	131.223	19.3881	4.2771	2.50292e-72	3.83428e-70	B	#N/A	#N/A	#N/A	#N/A	#N/A	#N/A								yes	no	no	no	no	no	no	no	no	no	no	no	no	no	no	1
7218	TRIUR3_32025	TRIUR3_32025	26.8106	5.87934	0.219292	-2.18908	2.28324e-10	1.8372e-09	A	#N/A	#N/A	#N/A	#N/A	#N/A	#N/A								yes	no	no	no	no	no	no	no	no	no	no	no	no	no	no	1
7220	TRIUR3_32037	TRIUR3_32037	118.979	4.0421	0.0339732	-4.87946	2.77943e-74	4.51857e-72	A	-4.09412	1.70756e-18	#N/A	#N/A	#N/A	#N/A		-4.09412	1.70756e-18					no	no	no	no	no	no	no	no	no	yes	no	no	no	no	no	1
7222	TRIUR3_32041	TRIUR3_32041	24.777	11.1595	0.450397	-1.15073	0.000119184	0.000456891	A	#N/A	#N/A	#N/A	#N/A	#N/A	#N/A								yes	no	no	no	no	no	no	no	no	no	no	no	no	no	no	1
7224	TRIUR3_32057	TRIUR3_32057	35.0763	7.50612	0.213994	-2.22436	8.87309e-07	4.74065e-06	A	-2.35151	0.00261751	#N/A	#N/A	#N/A	#N/A		-2.35151	0.00261751					no	no	no	no	no	no	no	no	no	yes	no	no	no	no	no	1
7229	TRIUR3_32067	TRIUR3_32067	28.9175	7.7519	0.26807	-1.89932	3.51606e-05	0.000147883	A	#N/A	#N/A	#N/A	#N/A	#N/A	#N/A								yes	no	no	no	no	no	no	no	no	no	no	no	no	no	no	1
7230	TRIUR3_32068	TRIUR3_32068	2.75345	17.9249	6.50998	2.70265	3.12144e-11	2.74452e-10	B	2.47612	0.00129444	#N/A	#N/A	#N/A	#N/A		2.47612	0.00129444					no	no	no	no	no	no	no	no	no	no	yes	no	no	no	no	1
7231	TRIUR3_32069_BLOCK_1	TRIUR3_32069	72.1054	35.2892	0.489411	-1.03088	7.66568e-06	3.60477e-05	A	#N/A	#N/A	#N/A	#N/A	#N/A	#N/A								yes	no	no	no	no	no	no	no	no	no	no	no	no	no	no	1
7238	TRIUR3_32124_BLOCK_1	TRIUR3_32124	10.0644	0.886692	0.0881015	-3.50469	1.70928e-09	1.25263e-08	A	#N/A	#N/A	#N/A	#N/A	#N/A	#N/A								yes	no	no	no	no	no	no	no	no	no	no	no	no	no	no	1
7239	TRIUR3_32124_BLOCK_2	TRIUR3_32124	14.2509	0.377634	0.0264989	-5.23793	3.37895e-16	4.67304e-15	A	#N/A	#N/A	#N/A	#N/A	#N/A	#N/A								yes	no	no	no	no	no	no	no	no	no	no	no	no	no	no	1
7240	TRIUR3_32127	TRIUR3_32127	0.0911061	4.16189	45.6818	5.51355	1.64562e-06	8.49028e-06	B	#N/A	#N/A	#N/A	#N/A	#N/A	#N/A								yes	no	no	no	no	no	no	no	no	no	no	no	no	no	no	1
7246	TRIUR3_32155	TRIUR3_32155	26.69	104.071	3.89924	1.96319	1.66377e-20	3.06796e-19	B	1.58791	0.000593204	#N/A	#N/A	#N/A	#N/A		1.58791	0.000593204					no	no	no	no	no	no	no	no	no	no	yes	no	no	no	no	1
7250	TRIUR3_32183_BLOCK_2	TRIUR3_32183	62.8455	33.8286	0.538281	-0.893567	0.000120551	0.000461687	A	#N/A	#N/A	#N/A	#N/A	#N/A	#N/A								yes	no	no	no	no	no	no	no	no	no	no	no	no	no	no	1
7251	TRIUR3_32184	TRIUR3_32184	29.311	8.13986	0.277707	-1.84837	5.64109e-09	3.90416e-08	A	#N/A	#N/A	#N/A	#N/A	#N/A	#N/A								yes	no	no	no	no	no	no	no	no	no	no	no	no	no	no	1
7253	TRIUR3_32190	TRIUR3_32190	29.8267	12.9594	0.434489	-1.20261	1.07068e-05	4.90174e-05	A	#N/A	#N/A	#N/A	#N/A	#N/A	#N/A								yes	no	no	no	no	no	no	no	no	no	no	no	no	no	no	1
7256	TRIUR3_32211	TRIUR3_32211	44.5483	2.1735	0.0487897	-4.35728	7.05055e-31	2.37986e-29	A	-4.46646	2.26941e-14	#N/A	#N/A	#N/A	#N/A		-4.46646	2.26941e-14					no	no	no	no	no	no	no	no	no	yes	no	no	no	no	no	1
7260	TRIUR3_32231_BLOCK_2	TRIUR3_32231	96.0266	216.252	2.252	1.1712	0.000211292	0.000778875	B	1.57403	0.000862722	#N/A	#N/A	#N/A	#N/A		1.57403	0.000862722					no	no	no	no	no	no	no	no	no	no	yes	no	no	no	no	1
7275	TRIUR3_32275_BLOCK_5	TRIUR3_32275	79.3199	23.5632	0.297066	-1.75115	7.4569e-13	7.64501e-12	A	-1.71285	0.00168848	#N/A	#N/A	#N/A	#N/A		-1.71285	0.00168848					no	no	no	no	no	no	no	no	no	yes	no	no	no	no	no	1
7294	TRIUR3_32363	TRIUR3_32363	464.442	202.302	0.435581	-1.19899	5.34882e-05	0.00021817	A	-1.57595	0.000165807	#N/A	#N/A	#N/A	#N/A		-1.57595	0.000165807					no	no	no	no	no	no	no	no	no	yes	no	no	no	no	no	1
7299	TRIUR3_32393	TRIUR3_32393	69.4204	38.0313	0.547841	-0.868171	5.47569e-05	0.000222775	A	#N/A	#N/A	#N/A	#N/A	#N/A	#N/A								yes	no	no	no	no	no	no	no	no	no	no	no	no	no	no	1
7300	TRIUR3_32398_BLOCK_2	TRIUR3_32398	25.7361	47.9435	1.86289	0.89754	5.29377e-05	0.000216147	B	#N/A	#N/A	#N/A	#N/A	#N/A	#N/A								yes	no	no	no	no	no	no	no	no	no	no	no	no	no	no	1
7302	TRIUR3_32399_BLOCK_2	TRIUR3_32399	19.8453	4.24862	0.214087	-2.22373	1.09267e-08	7.37643e-08	A	#N/A	#N/A	#N/A	#N/A	#N/A	#N/A								yes	no	no	no	no	no	no	no	no	no	no	no	no	no	no	1
7303	TRIUR3_32399_BLOCK_3	TRIUR3_32399	102.338	60.8191	0.594297	-0.750745	2.50314e-05	0.00010732	A	#N/A	#N/A	#N/A	#N/A	#N/A	#N/A								yes	no	no	no	no	no	no	no	no	no	no	no	no	no	no	1
7309	TRIUR3_32424_BLOCK_3	TRIUR3_32424	54.4492	9.48646	0.174226	-2.52097	5.15014e-18	8.02858e-17	A	-3.26054	3.86259e-07	#N/A	#N/A	#N/A	#N/A		-3.26054	3.86259e-07					no	no	no	no	no	no	no	no	no	yes	no	no	no	no	no	1
7323	TRIUR3_32479	TRIUR3_32479	95.6501	49.0194	0.512486	-0.964414	2.24248e-06	1.13926e-05	A	#N/A	#N/A	#N/A	#N/A	#N/A	#N/A								yes	no	no	no	no	no	no	no	no	no	no	no	no	no	no	1
7332	TRIUR3_32511_BLOCK_2	TRIUR3_32511	171.665	93.4399	0.544314	-0.877489	3.32856e-05	0.000140516	A	-1.13373	0.00876186	#N/A	#N/A	#N/A	#N/A		-1.13373	0.00876186					no	no	no	no	no	no	no	no	no	yes	no	no	no	no	no	1
7341	TRIUR3_32534	TRIUR3_32534	146.886	526.714	3.58587	1.84232	2.40052e-18	3.85535e-17	B	2.09709	6.26158e-12	#N/A	#N/A	#N/A	#N/A		2.09709	6.26158e-12					no	no	no	no	no	no	no	no	no	no	yes	no	no	no	no	1
7342	TRIUR3_32541_BLOCK_1	TRIUR3_32541	29.5245	2.07466	0.070269	-3.83097	2.83432e-27	7.73226e-26	A	-2.54327	0.00167925	#N/A	#N/A	#N/A	#N/A		-2.54327	0.00167925					no	no	no	no	no	no	no	no	no	yes	no	no	no	no	no	1
7348	TRIUR3_32565	TRIUR3_32565	1.16385	7.73705	6.64782	2.73288	9.97264e-06	4.58937e-05	B	#N/A	#N/A	#N/A	#N/A	#N/A	#N/A								yes	no	no	no	no	no	no	no	no	no	no	no	no	no	no	1
7358	TRIUR3_32595	TRIUR3_32595	175.192	88.7347	0.5065	-0.981366	5.70972e-07	3.13897e-06	A	#N/A	#N/A	#N/A	#N/A	#N/A	#N/A								yes	no	no	no	no	no	no	no	no	no	no	no	no	no	no	1
7362	TRIUR3_32624	TRIUR3_32624	21.8193	2.29046	0.104974	-3.2519	2.44783e-16	3.41495e-15	A	#N/A	#N/A	#N/A	#N/A	#N/A	#N/A								yes	no	no	no	no	no	no	no	no	no	no	no	no	no	no	1
7363	TRIUR3_32627_BLOCK_1	TRIUR3_32627	33.4598	2.72868	0.0815511	-3.61615	2.52689e-15	3.21553e-14	A	#N/A	#N/A	#N/A	#N/A	#N/A	#N/A								yes	no	no	no	no	no	no	no	no	no	no	no	no	no	no	1
7366	TRIUR3_32627_BLOCK_4	TRIUR3_32627	410.316	215.388	0.524933	-0.929795	3.37851e-06	1.67579e-05	A	-1.0504	0.00189171	#N/A	#N/A	#N/A	#N/A		-1.0504	0.00189171					no	no	no	no	no	no	no	no	no	yes	no	no	no	no	no	1
7372	TRIUR3_32652_BLOCK_4	TRIUR3_32652	31.3872	7.97798	0.25418	-1.97608	3.96155e-10	3.09389e-09	A	#N/A	#N/A	#N/A	#N/A	#N/A	#N/A								yes	no	no	no	no	no	no	no	no	no	no	no	no	no	no	1
7373	TRIUR3_32656	TRIUR3_32656	41.1084	141.838	3.45034	1.78674	2.20061e-19	3.80262e-18	B	1.46849	0.00013764	#N/A	#N/A	#N/A	#N/A		1.46849	0.00013764					no	no	no	no	no	no	no	no	no	no	yes	no	no	no	no	1
7375	TRIUR3_32659_BLOCK_3	TRIUR3_32659	6.74889	0.0877737	0.0130056	-6.26472	2.28657e-10	1.83802e-09	A	#N/A	#N/A	#N/A	#N/A	#N/A	#N/A								yes	no	no	no	no	no	no	no	no	no	no	no	no	no	no	1
7381	TRIUR3_32711_BLOCK_2	TRIUR3_32711	40.8126	8.64274	0.211766	-2.23945	8.86058e-15	1.06461e-13	A	#N/A	#N/A	#N/A	#N/A	#N/A	#N/A								yes	no	no	no	no	no	no	no	no	no	no	no	no	no	no	1
7383	TRIUR3_32717	TRIUR3_32717	32.705	13.6561	0.417554	-1.25997	0.000106092	0.000409461	A	#N/A	#N/A	#N/A	#N/A	#N/A	#N/A								yes	no	no	no	no	no	no	no	no	no	no	no	no	no	no	1
7386	TRIUR3_32726	TRIUR3_32726	35.8379	3.15337	0.08799	-3.50652	6.77445e-23	1.49903e-21	A	#N/A	#N/A	#N/A	#N/A	#N/A	#N/A								yes	no	no	no	no	no	no	no	no	no	no	no	no	no	no	1
7391	TRIUR3_32738	TRIUR3_32738	12.4339	71.1219	5.71999	2.51601	1.26059e-23	2.8691e-22	B	4.19487	0.000235237	#N/A	#N/A	#N/A	#N/A		4.19487	0.000235237					no	no	no	no	no	no	no	no	no	no	yes	no	no	no	no	1
7394	TRIUR3_32744_BLOCK_1	TRIUR3_32744	2.01358	19.0206	9.44614	3.23972	3.60624e-13	3.81649e-12	B	#N/A	#N/A	#N/A	#N/A	#N/A	#N/A								yes	no	no	no	no	no	no	no	no	no	no	no	no	no	no	1
7397	TRIUR3_32754	TRIUR3_32754	251.295	122.885	0.489008	-1.03207	2.56751e-07	1.46825e-06	A	-4.96668	4.23903e-05	#N/A	#N/A	#N/A	#N/A		-4.96668	4.23903e-05					no	no	no	no	no	no	no	no	no	yes	no	no	no	no	no	1
7399	TRIUR3_32759	TRIUR3_32759	24.0068	0.382973	0.0159527	-5.97006	4.06685e-08	2.56708e-07	A	#N/A	#N/A	#N/A	#N/A	#N/A	#N/A								yes	no	no	no	no	no	no	no	no	no	no	no	no	no	no	1
7402	TRIUR3_32767	TRIUR3_32767	169.094	18.8713	0.111602	-3.16356	4.65512e-05	0.000192138	A	#N/A	#N/A	#N/A	#N/A	#N/A	#N/A								yes	no	no	no	no	no	no	no	no	no	no	no	no	no	no	1
7407	TRIUR3_32797_BLOCK_1	TRIUR3_32797	1.02872	29.0114	28.2015	4.8177	8.73721e-28	2.51266e-26	B	4.81479	9.44835e-07	#N/A	#N/A	#N/A	#N/A		4.81479	9.44835e-07					no	no	no	no	no	no	no	no	no	no	yes	no	no	no	no	1
7408	TRIUR3_32802	TRIUR3_32802	22.6093	53.9182	2.38478	1.25386	1.69044e-07	9.86522e-07	B	#N/A	#N/A	#N/A	#N/A	#N/A	#N/A								yes	no	no	no	no	no	no	no	no	no	no	no	no	no	no	1
7416	TRIUR3_32843	TRIUR3_32843	48.9022	18.6091	0.380537	-1.39389	1.12217e-06	5.91871e-06	A	-2.37894	0.000177913	#N/A	#N/A	#N/A	#N/A		-2.37894	0.000177913					no	no	no	no	no	no	no	no	no	yes	no	no	no	no	no	1
7425	TRIUR3_32881	TRIUR3_32881	73.7268	223.657	3.03359	1.60103	4.86917e-18	7.6204e-17	B	#N/A	#N/A	#N/A	#N/A	#N/A	#N/A								yes	no	no	no	no	no	no	no	no	no	no	no	no	no	no	1
7426	TRIUR3_32883	TRIUR3_32883	132.852	48.802	0.367342	-1.4448	9.14172e-14	1.02423e-12	A	-1.07887	0.00748061	#N/A	#N/A	#N/A	#N/A		-1.07887	0.00748061					no	no	no	no	no	no	no	no	no	yes	no	no	no	no	no	1
7428	TRIUR3_32886	TRIUR3_32886	66.6009	129.304	1.94147	0.957152	2.38643e-05	0.000102703	B	1.50379	0.00173867	#N/A	#N/A	#N/A	#N/A		1.50379	0.00173867					no	no	no	no	no	no	no	no	no	no	yes	no	no	no	no	1
7433	TRIUR3_32917	TRIUR3_32917	108.292	7.30423	0.0674495	-3.89005	7.29384e-52	5.92885e-50	A	-3.84325	1.01541e-05	#N/A	#N/A	#N/A	#N/A		-3.84325	1.01541e-05					no	no	no	no	no	no	no	no	no	yes	no	no	no	no	no	1
7440	TRIUR3_32941_BLOCK_2	TRIUR3_32941	1.55774	15.0493	9.66101	3.27217	2.56508e-11	2.28052e-10	B	#N/A	#N/A	#N/A	#N/A	#N/A	#N/A								yes	no	no	no	no	no	no	no	no	no	no	no	no	no	no	1
7454	TRIUR3_33009_BLOCK_1	TRIUR3_33009	6.99506	1.44628	0.206758	-2.27399	5.98779e-05	0.000242372	A	#N/A	#N/A	#N/A	#N/A	#N/A	#N/A								yes	no	no	no	no	no	no	no	no	no	no	no	no	no	no	1
7471	TRIUR3_33062_BLOCK_2	TRIUR3_33062	24.31	1.37687	0.0566383	-4.14208	2.61591e-26	6.83223e-25	A	#N/A	#N/A	#N/A	#N/A	#N/A	#N/A								yes	no	no	no	no	no	no	no	no	no	no	no	no	no	no	1
7481	TRIUR3_33112	TRIUR3_33112	100.423	2.84904	0.0283704	-5.13947	1.18055e-66	1.42489e-64	A	-6.69876	2.45342e-09	#N/A	#N/A	#N/A	#N/A		-6.69876	2.45342e-09					no	no	no	no	no	no	no	no	no	yes	no	no	no	no	no	1
7482	TRIUR3_33115_BLOCK_1	TRIUR3_33115	21.6801	62.0367	2.86146	1.51675	2.56468e-09	1.84389e-08	B	#N/A	#N/A	#N/A	#N/A	#N/A	#N/A								yes	no	no	no	no	no	no	no	no	no	no	no	no	no	no	1
7484	TRIUR3_33116	TRIUR3_33116	107.784	40.1185	0.372213	-1.4258	1.23059e-11	1.12936e-10	A	-1.44931	0.000117787	#N/A	#N/A	#N/A	#N/A		-1.44931	0.000117787					no	no	no	no	no	no	no	no	no	yes	no	no	no	no	no	1
7488	TRIUR3_33126	TRIUR3_33126	92.8236	157.232	1.69388	0.760332	8.2176e-05	0.000324227	B	#N/A	#N/A	#N/A	#N/A	#N/A	#N/A								yes	no	no	no	no	no	no	no	no	no	no	no	no	no	no	1
7495	TRIUR3_33147	TRIUR3_33147	15.9425	4.00629	0.251297	-1.99253	4.48076e-06	2.1831e-05	A	#N/A	#N/A	#N/A	#N/A	#N/A	#N/A								yes	no	no	no	no	no	no	no	no	no	no	no	no	no	no	1
7502	TRIUR3_33185	TRIUR3_33185	193.583	100.952	0.52149	-0.939288	1.57627e-06	8.15889e-06	A	-1.00844	0.00330961	#N/A	#N/A	#N/A	#N/A		-1.00844	0.00330961					no	no	no	no	no	no	no	no	no	yes	no	no	no	no	no	1
7505	TRIUR3_33205_BLOCK_2	TRIUR3_33205	28.2794	4.53841	0.160484	-2.6395	5.4713e-14	6.24418e-13	A	-3.34283	0.00252431	#N/A	#N/A	#N/A	#N/A		-3.34283	0.00252431					no	no	no	no	no	no	no	no	no	yes	no	no	no	no	no	1
7509	TRIUR3_33217	TRIUR3_33217	150.921	226.068	1.49792	0.582965	1.71333e-05	7.5239e-05	B	-1.7961	0.000180971	#N/A	#N/A	#N/A	#N/A		-1.7961	0.000180971					no	no	no	no	no	no	no	no	no	yes	no	no	no	no	no	1
7510	TRIUR3_33221	TRIUR3_33221	11.4595	33.5081	2.92403	1.54796	7.51037e-06	3.54219e-05	B	3.96786	4.83443e-05	#N/A	#N/A	#N/A	#N/A		3.96786	4.83443e-05					no	no	no	no	no	no	no	no	no	no	yes	no	no	no	no	1
7528	TRIUR3_33277_BLOCK_6	TRIUR3_33277	51.4928	22.3614	0.434263	-1.20336	7.64299e-05	0.000303359	A	-3.88964	7.74554e-08	#N/A	#N/A	#N/A	#N/A		-3.88964	7.74554e-08					no	no	no	no	no	no	no	no	no	yes	no	no	no	no	no	1
7529	TRIUR3_33284	TRIUR3_33284	221.804	112.84	0.508738	-0.975005	1.68121e-05	7.39509e-05	A	#N/A	#N/A	#N/A	#N/A	#N/A	#N/A								yes	no	no	no	no	no	no	no	no	no	no	no	no	no	no	1
7531	TRIUR3_33288	TRIUR3_33288	79.4102	1490.93	18.7751	4.23075	5.92699e-11	5.06593e-10	B	5.83391	2.08764e-14	#N/A	#N/A	#N/A	#N/A		5.83391	2.08764e-14					no	no	no	no	no	no	no	no	no	no	yes	no	no	no	no	1
7535	TRIUR3_33348	TRIUR3_33348	1.27328	9.42542	7.40246	2.88801	5.38492e-07	2.97066e-06	B	2.86226	4.89243e-05	#N/A	#N/A	#N/A	#N/A		2.86226	4.89243e-05					no	no	no	no	no	no	no	no	no	no	yes	no	no	no	no	1
7540	TRIUR3_33374	TRIUR3_33374	177.53	515.163	2.90184	1.53697	5.57275e-12	5.28563e-11	B	3.82345	7.60464e-20	#N/A	#N/A	#N/A	#N/A		3.82345	7.60464e-20					no	no	no	no	no	no	no	no	no	no	yes	no	no	no	no	1
7543	TRIUR3_33386	TRIUR3_33386	763.867	78.4733	0.102732	-3.28305	1.20188e-59	1.2434e-57	A	-3.72457	1.24281e-28	#N/A	#N/A	#N/A	#N/A		-3.72457	1.24281e-28					no	no	no	no	no	no	no	no	no	yes	no	no	no	no	no	1
7545	TRIUR3_33395	TRIUR3_33395	42.6519	18.7255	0.439032	-1.1876	6.16306e-06	2.94158e-05	A	#N/A	#N/A	#N/A	#N/A	#N/A	#N/A								yes	no	no	no	no	no	no	no	no	no	no	no	no	no	no	1
7551	TRIUR3_33412	TRIUR3_33412	181.061	21.2893	0.117581	-3.08827	5.06431e-37	2.22885e-35	A	-3.41481	6.62474e-19	#N/A	#N/A	#N/A	#N/A		-3.41481	6.62474e-19					no	no	no	no	no	no	no	no	no	yes	no	no	no	no	no	1
7554	TRIUR3_33427	TRIUR3_33427	78.0511	188.887	2.42004	1.27503	8.23783e-10	6.23196e-09	B	2.05266	1.20831e-05	#N/A	#N/A	#N/A	#N/A		2.05266	1.20831e-05					no	no	no	no	no	no	no	no	no	no	yes	no	no	no	no	1
7555	TRIUR3_33431	TRIUR3_33431	46.0125	117.668	2.5573	1.35462	0.000244719	0.000893413	B	3.91098	2.11013e-06	#N/A	#N/A	#N/A	#N/A		3.91098	2.11013e-06					no	no	no	no	no	no	no	no	no	no	yes	no	no	no	no	1
7557	TRIUR3_33435_BLOCK_1	TRIUR3_33435	24.3137	4.50921	0.18546	-2.43082	1.56145e-11	1.4183e-10	A	#N/A	#N/A	#N/A	#N/A	#N/A	#N/A								yes	no	no	no	no	no	no	no	no	no	no	no	no	no	no	1
7563	TRIUR3_33460_BLOCK_1	TRIUR3_33460	0.462375	6.20484	13.4195	3.74626	1.52374e-06	7.90759e-06	B	#N/A	#N/A	#N/A	#N/A	#N/A	#N/A								yes	no	no	no	no	no	no	no	no	no	no	no	no	no	no	1
7567	TRIUR3_33478	TRIUR3_33478	52.319	139.922	2.6744	1.41921	1.12224e-07	6.74699e-07	B	1.61882	4.57862e-06	#N/A	#N/A	#N/A	#N/A		1.61882	4.57862e-06					no	no	no	no	no	no	no	no	no	no	yes	no	no	no	no	1
7577	TRIUR3_33554	TRIUR3_33554	19.6142	5.1047	0.260256	-1.942	2.34134e-06	1.18495e-05	A	#N/A	#N/A	#N/A	#N/A	#N/A	#N/A								yes	no	no	no	no	no	no	no	no	no	no	no	no	no	no	1
7580	TRIUR3_33564_BLOCK_3	TRIUR3_33564	262.109	472.942	1.80437	0.851496	3.34412e-06	1.66184e-05	B	#N/A	#N/A	#N/A	#N/A	#N/A	#N/A								yes	no	no	no	no	no	no	no	no	no	no	no	no	no	no	1
7581	TRIUR3_33568	TRIUR3_33568	39.4254	79.2376	2.00981	1.00706	1.57461e-05	6.96853e-05	B	#N/A	#N/A	#N/A	#N/A	#N/A	#N/A								yes	no	no	no	no	no	no	no	no	no	no	no	no	no	no	1
7582	TRIUR3_33569_BLOCK_1	TRIUR3_33569	8.88634	0.137102	0.0154284	-6.01827	1.91859e-13	2.08222e-12	A	#N/A	#N/A	#N/A	#N/A	#N/A	#N/A								yes	no	no	no	no	no	no	no	no	no	no	no	no	no	no	1
7583	TRIUR3_33569_BLOCK_2	TRIUR3_33569	51.3323	20.6928	0.403115	-1.31074	2.85965e-07	1.62366e-06	A	#N/A	#N/A	#N/A	#N/A	#N/A	#N/A								yes	no	no	no	no	no	no	no	no	no	no	no	no	no	no	1
7587	TRIUR3_33602_BLOCK_1	TRIUR3_33602	645.843	136.224	0.210925	-2.2452	3.27952e-09	2.34302e-08	A	#N/A	#N/A	#N/A	#N/A	#N/A	#N/A								yes	no	no	no	no	no	no	no	no	no	no	no	no	no	no	1
7588	TRIUR3_33602_BLOCK_2	TRIUR3_33602	1341.94	225.811	0.168272	-2.57113	2.59451e-10	2.06266e-09	A	#N/A	#N/A	#N/A	#N/A	#N/A	#N/A								yes	no	no	no	no	no	no	no	no	no	no	no	no	no	no	1
7593	TRIUR3_33622	TRIUR3_33622	31.5778	0.610217	0.0193242	-5.69345	1.12827e-34	4.65691e-33	A	-5.58637	0.000105003	#N/A	#N/A	#N/A	#N/A		-5.58637	0.000105003					no	no	no	no	no	no	no	no	no	yes	no	no	no	no	no	1
7599	TRIUR3_33647	TRIUR3_33647	2113.43	3684.08	1.74318	0.801723	6.73166e-06	3.19193e-05	B	#N/A	#N/A	#N/A	#N/A	#N/A	#N/A								yes	no	no	no	no	no	no	no	no	no	no	no	no	no	no	1
7606	TRIUR3_33674_BLOCK_2	TRIUR3_33674	78.2982	133.268	1.70205	0.767275	4.15302e-05	0.000172487	B	#N/A	#N/A	#N/A	#N/A	#N/A	#N/A								yes	no	no	no	no	no	no	no	no	no	no	no	no	no	no	1
7612	TRIUR3_33686	TRIUR3_33686	19.7291	195.546	9.91157	3.30911	4.61936e-20	8.25063e-19	B	#N/A	#N/A	#N/A	#N/A	#N/A	#N/A								yes	no	no	no	no	no	no	no	no	no	no	no	no	no	no	1
7614	TRIUR3_33688_BLOCK_2	TRIUR3_33688	37.9633	2.47323	0.0651479	-3.94014	2.62754e-27	7.24255e-26	A	#N/A	#N/A	#N/A	#N/A	#N/A	#N/A								yes	no	no	no	no	no	no	no	no	no	no	no	no	no	no	1
7620	TRIUR3_33725	TRIUR3_33725	3.74825	19.2854	5.14517	2.36322	8.95462e-10	6.76138e-09	B	#N/A	#N/A	#N/A	#N/A	#N/A	#N/A								yes	no	no	no	no	no	no	no	no	no	no	no	no	no	no	1
7626	TRIUR3_33748	TRIUR3_33748	160.187	86.833	0.542073	-0.883441	2.30437e-05	9.94939e-05	A	#N/A	#N/A	#N/A	#N/A	#N/A	#N/A								yes	no	no	no	no	no	no	no	no	no	no	no	no	no	no	1
7640	TRIUR3_33807	TRIUR3_33807	75.4942	28.9218	0.3831	-1.38421	4.17418e-07	2.3318e-06	A	-1.70073	0.00010331	#N/A	#N/A	#N/A	#N/A		-1.70073	0.00010331					no	no	no	no	no	no	no	no	no	yes	no	no	no	no	no	1
7648	TRIUR3_33838	TRIUR3_33838	77.4412	1.0474	0.0135251	-6.20822	9.97059e-25	2.37092e-23	A	-6.91622	5.41775e-10	#N/A	#N/A	#N/A	#N/A		-6.91622	5.41775e-10					no	no	no	no	no	no	no	no	no	yes	no	no	no	no	no	1
7667	TRIUR3_33920_BLOCK_1	TRIUR3_33920	26.0542	10.3189	0.396055	-1.33623	4.97785e-05	0.0002044	A	-4.0386	0.00604463	#N/A	#N/A	#N/A	#N/A		-4.0386	0.00604463					no	no	no	no	no	no	no	no	no	yes	no	no	no	no	no	1
7670	TRIUR3_33929	TRIUR3_33929	0.516889	7.26934	14.0636	3.8139	1.94064e-06	9.90335e-06	B	#N/A	#N/A	#N/A	#N/A	#N/A	#N/A								yes	no	no	no	no	no	no	no	no	no	no	no	no	no	no	1
7671	TRIUR3_33938	TRIUR3_33938	23.117	5.56041	0.240534	-2.05569	1.61574e-08	1.07437e-07	A	-2.05756	0.00761709	#N/A	#N/A	#N/A	#N/A		-2.05756	0.00761709					no	no	no	no	no	no	no	no	no	yes	no	no	no	no	no	1
7677	TRIUR3_33964_BLOCK_4	TRIUR3_33964	152.685	255.866	1.67578	0.744833	0.000175705	0.000656503	B	#N/A	#N/A	#N/A	#N/A	#N/A	#N/A								yes	no	no	no	no	no	no	no	no	no	no	no	no	no	no	1
7681	TRIUR3_33997	TRIUR3_33997	317.43	196.524	0.619108	-0.691736	3.37251e-05	0.00014222	A	#N/A	#N/A	#N/A	#N/A	#N/A	#N/A								yes	no	no	no	no	no	no	no	no	no	no	no	no	no	no	1
7682	TRIUR3_34010_BLOCK_2	TRIUR3_34010	177.574	40.341	0.227178	-2.13811	3.4121e-09	2.43555e-08	A	-3.26954	5.18992e-09	#N/A	#N/A	#N/A	#N/A		-3.26954	5.18992e-09					no	no	no	no	no	no	no	no	no	yes	no	no	no	no	no	1
7690	TRIUR3_34039	TRIUR3_34039	12.504	0.178981	0.0143139	-6.12644	3.72347e-19	6.33786e-18	A	#N/A	#N/A	#N/A	#N/A	#N/A	#N/A								yes	no	no	no	no	no	no	no	no	no	no	no	no	no	no	1
7695	TRIUR3_34085	TRIUR3_34085	33.5259	53.7128	1.60213	0.67999	0.000156676	0.000591228	B	#N/A	#N/A	#N/A	#N/A	#N/A	#N/A								yes	no	no	no	no	no	no	no	no	no	no	no	no	no	no	1
7696	TRIUR3_34088	TRIUR3_34088	187.49	330.471	1.7626	0.817705	4.56106e-06	2.21816e-05	B	#N/A	#N/A	#N/A	#N/A	#N/A	#N/A								yes	no	no	no	no	no	no	no	no	no	no	no	no	no	no	1
7697	TRIUR3_34091	TRIUR3_34091	5.55505	26.6314	4.79408	2.26126	1.28486e-08	8.61546e-08	B	5.99206	5.97741e-07	#N/A	#N/A	#N/A	#N/A		5.99206	5.97741e-07					no	no	no	no	no	no	no	no	no	no	yes	no	no	no	no	1
7698	TRIUR3_34097	TRIUR3_34097	10.6245	0.296478	0.0279051	-5.16333	1.13882e-13	1.25998e-12	A	#N/A	#N/A	#N/A	#N/A	#N/A	#N/A								yes	no	no	no	no	no	no	no	no	no	no	no	no	no	no	1
7704	TRIUR3_34116	TRIUR3_34116	40.4102	9.23156	0.228446	-2.13007	4.25812e-13	4.47496e-12	A	#N/A	#N/A	#N/A	#N/A	#N/A	#N/A								yes	no	no	no	no	no	no	no	no	no	no	no	no	no	no	1
7705	TRIUR3_34124	TRIUR3_34124	66.4513	19.8652	0.298944	-1.74205	8.17245e-13	8.34638e-12	A	#N/A	#N/A	#N/A	#N/A	#N/A	#N/A								yes	no	no	no	no	no	no	no	no	no	no	no	no	no	no	1
7713	TRIUR3_34148_BLOCK_2	TRIUR3_34148	140.881	290.499	2.06202	1.04406	2.86596e-06	1.43496e-05	B	1.24581	5.4458e-05	#N/A	#N/A	#N/A	#N/A		1.24581	5.4458e-05					no	no	no	no	no	no	no	no	no	no	yes	no	no	no	no	1
7719	TRIUR3_34198	TRIUR3_34198	23.5606	0.229479	0.00973997	-6.68187	9.34174e-12	8.62297e-11	A	-6.55417	2.27743e-09	#N/A	#N/A	#N/A	#N/A		-6.55417	2.27743e-09					no	no	no	no	no	no	no	no	no	yes	no	no	no	no	no	1
7720	TRIUR3_34199_BLOCK_1	TRIUR3_34199	7.23015	0.964296	0.133371	-2.90648	2.37868e-06	1.20232e-05	A	#N/A	#N/A	#N/A	#N/A	#N/A	#N/A								yes	no	no	no	no	no	no	no	no	no	no	no	no	no	no	1
7722	TRIUR3_34214	TRIUR3_34214	0.160762	11.4806	71.4137	6.15813	2.19297e-13	2.37353e-12	B	#N/A	#N/A	#N/A	#N/A	#N/A	#N/A								yes	no	no	no	no	no	no	no	no	no	no	no	no	no	no	1
7725	TRIUR3_34220	TRIUR3_34220	24.0448	1.3268	0.0551801	-4.17971	2.01265e-11	1.80549e-10	A	-4.15145	1.22581e-07	#N/A	#N/A	#N/A	#N/A		-4.15145	1.22581e-07					no	no	no	no	no	no	no	no	no	yes	no	no	no	no	no	1
7748	TRIUR3_34338	TRIUR3_34338	1111.64	1439.67	1.29508	0.373047	8.59154e-05	0.000337976	B	#N/A	#N/A	#N/A	#N/A	#N/A	#N/A								yes	no	no	no	no	no	no	no	no	no	no	no	no	no	no	1
7749	TRIUR3_34369	TRIUR3_34369	813.901	98.8138	0.121408	-3.04207	2.30732e-57	2.13722e-55	A	-3.05306	7.43999e-23	#N/A	#N/A	#N/A	#N/A		-3.05306	7.43999e-23					no	no	no	no	no	no	no	no	no	yes	no	no	no	no	no	1
7764	TRIUR3_34460	TRIUR3_34460	3.81881	0.229354	0.060059	-4.05748	0.000231014	0.000848045	A	#N/A	#N/A	#N/A	#N/A	#N/A	#N/A								yes	no	no	no	no	no	no	no	no	no	no	no	no	no	no	1
7770	TRIUR3_34478	TRIUR3_34478	1213.33	897.173	0.739431	-0.435513	6.44739e-05	0.000259525	A	#N/A	#N/A	#N/A	#N/A	#N/A	#N/A								yes	no	no	no	no	no	no	no	no	no	no	no	no	no	no	1
7774	TRIUR3_34486_BLOCK_2	TRIUR3_34486	400.929	116.346	0.290191	-1.78493	4.88146e-25	1.18194e-23	A	-1.32778	9.85986e-05	#N/A	#N/A	#N/A	#N/A		-1.32778	9.85986e-05					no	no	no	no	no	no	no	no	no	yes	no	no	no	no	no	1
7778	TRIUR3_34505	TRIUR3_34505	63.0996	137.28	2.17561	1.12142	1.17512e-05	5.33086e-05	B	1.54727	3.37863e-05	#N/A	#N/A	#N/A	#N/A		1.54727	3.37863e-05					no	no	no	no	no	no	no	no	no	no	yes	no	no	no	no	1
7779	TRIUR3_34511	TRIUR3_34511	96.9211	36.1555	0.373041	-1.42259	4.32262e-09	3.03651e-08	A	-2.64474	1.67667e-09	#N/A	#N/A	#N/A	#N/A		-2.64474	1.67667e-09					no	no	no	no	no	no	no	no	no	yes	no	no	no	no	no	1
7784	TRIUR3_34535	TRIUR3_34535	31.8866	192.458	6.03571	2.59352	1.01309e-32	3.78886e-31	B	3.51193	1.367e-14	#N/A	#N/A	#N/A	#N/A		3.51193	1.367e-14					no	no	no	no	no	no	no	no	no	no	yes	no	no	no	no	1
7788	TRIUR3_34560	TRIUR3_34560	297.551	948.7	3.18836	1.67281	3.07343e-20	5.5643e-19	B	2.41175	2.89554e-12	#N/A	#N/A	#N/A	#N/A		2.41175	2.89554e-12					no	no	no	no	no	no	no	no	no	no	yes	no	no	no	no	1
7792	TRIUR3_34592	TRIUR3_34592	103.13	18.7566	0.181873	-2.459	2.48163e-11	2.21126e-10	A	-4.24292	1.15803e-09	#N/A	#N/A	#N/A	#N/A		-4.24292	1.15803e-09					no	no	no	no	no	no	no	no	no	yes	no	no	no	no	no	1
7795	TRIUR3_34601	TRIUR3_34601	153.893	69.2908	0.450255	-1.15119	1.68727e-08	1.12007e-07	A	#N/A	#N/A	#N/A	#N/A	#N/A	#N/A								yes	no	no	no	no	no	no	no	no	no	no	no	no	no	no	1
7797	TRIUR3_34608	TRIUR3_34608	542.303	308.495	0.56886	-0.813853	6.73094e-06	3.19193e-05	A	#N/A	#N/A	#N/A	#N/A	#N/A	#N/A								yes	no	no	no	no	no	no	no	no	no	no	no	no	no	no	1
7801	TRIUR3_34625_BLOCK_1	TRIUR3_34625	41.4918	11.3663	0.27394	-1.86807	1.57531e-11	1.42926e-10	A	#N/A	#N/A	#N/A	#N/A	#N/A	#N/A								yes	no	no	no	no	no	no	no	no	no	no	no	no	no	no	1
7804	TRIUR3_34631	TRIUR3_34631	8.69915	0.0979551	0.0112603	-6.47261	3.06062e-13	3.25513e-12	A	#N/A	#N/A	#N/A	#N/A	#N/A	#N/A								yes	no	no	no	no	no	no	no	no	no	no	no	no	no	no	1
7805	TRIUR3_34634_BLOCK_1	TRIUR3_34634	0.37948	10.9468	28.8468	4.85034	2.46685e-13	2.64126e-12	B	#N/A	#N/A	#N/A	#N/A	#N/A	#N/A								yes	no	no	no	no	no	no	no	no	no	no	no	no	no	no	1
7806	TRIUR3_34634_BLOCK_2	TRIUR3_34634	13.4503	32.1141	2.38761	1.25556	6.24351e-05	0.000252082	B	#N/A	#N/A	#N/A	#N/A	#N/A	#N/A								yes	no	no	no	no	no	no	no	no	no	no	no	no	no	no	1
7809	TRIUR3_34642	TRIUR3_34642	300.178	1249.59	4.16281	2.05756	2.76185e-07	1.5715e-06	B	2.06084	1.96728e-05	#N/A	#N/A	#N/A	#N/A		2.06084	1.96728e-05					no	no	no	no	no	no	no	no	no	no	yes	no	no	no	no	1
7812	TRIUR3_34653	TRIUR3_34653	139.598	275.018	1.97007	0.978245	3.49885e-07	1.96974e-06	B	1.2746	0.000379669	#N/A	#N/A	#N/A	#N/A		1.2746	0.000379669					no	no	no	no	no	no	no	no	no	no	yes	no	no	no	no	1
7818	TRIUR3_34674	TRIUR3_34674	85.9392	16.996	0.197768	-2.33812	2.94533e-22	6.17433e-21	A	-2.11649	9.08306e-06	#N/A	#N/A	#N/A	#N/A		-2.11649	9.08306e-06					no	no	no	no	no	no	no	no	no	yes	no	no	no	no	no	1
7820	TRIUR3_34675_BLOCK_2	TRIUR3_34675	50.2265	16.009	0.318737	-1.64956	5.07349e-09	3.52973e-08	A	#N/A	#N/A	#N/A	#N/A	#N/A	#N/A								yes	no	no	no	no	no	no	no	no	no	no	no	no	no	no	1
7822	TRIUR3_34691	TRIUR3_34691	4.72651	0.612515	0.129591	-2.94796	3.45536e-05	0.000145618	A	#N/A	#N/A	#N/A	#N/A	#N/A	#N/A								yes	no	no	no	no	no	no	no	no	no	no	no	no	no	no	1
7829	TRIUR3_34713_BLOCK_1	TRIUR3_34713	5.6758	24.2769	4.27727	2.09669	2.48861e-08	1.61304e-07	B	4.99012	0.000108994	#N/A	#N/A	#N/A	#N/A		4.99012	0.000108994					no	no	no	no	no	no	no	no	no	no	yes	no	no	no	no	1
7835	TRIUR3_34738	TRIUR3_34738	68.2922	17.6671	0.258698	-1.95066	8.537e-15	1.02883e-13	A	#N/A	#N/A	#N/A	#N/A	#N/A	#N/A								yes	no	no	no	no	no	no	no	no	no	no	no	no	no	no	1
7846	TRIUR3_34785	TRIUR3_34785	362.071	759.635	2.09803	1.06903	1.79691e-06	9.23497e-06	B	1.45513	1.02576e-06	#N/A	#N/A	#N/A	#N/A		1.45513	1.02576e-06					no	no	no	no	no	no	no	no	no	no	yes	no	no	no	no	1
7851	TRIUR3_34817	TRIUR3_34817	245.214	117.468	0.479044	-1.06177	4.84385e-08	3.0335e-07	A	-1.14919	0.000676389	#N/A	#N/A	#N/A	#N/A		-1.14919	0.000676389					no	no	no	no	no	no	no	no	no	yes	no	no	no	no	no	1
7864	TRIUR3_34915	TRIUR3_34915	13.2577	3.78166	0.285243	-1.80974	6.09262e-07	3.33337e-06	A	#N/A	#N/A	#N/A	#N/A	#N/A	#N/A								yes	no	no	no	no	no	no	no	no	no	no	no	no	no	no	1
7873	TRIUR3_34952	TRIUR3_34952	328.483	175.59	0.534549	-0.903607	7.87045e-07	4.24195e-06	A	#N/A	#N/A	#N/A	#N/A	#N/A	#N/A								yes	no	no	no	no	no	no	no	no	no	no	no	no	no	no	1
7878	TRIUR3_34973_BLOCK_1	TRIUR3_34973	4.097	19.7764	4.82704	2.27114	1.56913e-08	1.04425e-07	B	#N/A	#N/A	#N/A	#N/A	#N/A	#N/A								yes	no	no	no	no	no	no	no	no	no	no	no	no	no	no	1
7883	TRIUR3_35003	TRIUR3_35003	235.893	129.019	0.546938	-0.870551	3.21272e-08	2.05398e-07	A	#N/A	#N/A	#N/A	#N/A	#N/A	#N/A								yes	no	no	no	no	no	no	no	no	no	no	no	no	no	no	1
7885	TRIUR3_35010	TRIUR3_35010	5.90015	0.6558	0.11115	-3.16942	1.57559e-05	6.969e-05	A	#N/A	#N/A	#N/A	#N/A	#N/A	#N/A								yes	no	no	no	no	no	no	no	no	no	no	no	no	no	no	1
7889	TRIUR3_35017_BLOCK_3	TRIUR3_35017	25.4856	0.371171	0.0145639	-6.10145	9.30753e-31	3.07651e-29	A	#N/A	#N/A	#N/A	#N/A	#N/A	#N/A								yes	no	no	no	no	no	no	no	no	no	no	no	no	no	no	1
7890	TRIUR3_35017_BLOCK_7	TRIUR3_35017	60.149	105.453	1.7532	0.809988	4.13035e-05	0.000171635	B	#N/A	#N/A	#N/A	#N/A	#N/A	#N/A								yes	no	no	no	no	no	no	no	no	no	no	no	no	no	no	1
7891	TRIUR3_35022	TRIUR3_35022	1291.34	159.476	0.123496	-3.01746	4.63719e-16	6.32532e-15	A	-3.07265	1.22108e-13	#N/A	#N/A	#N/A	#N/A		-3.07265	1.22108e-13					no	no	no	no	no	no	no	no	no	yes	no	no	no	no	no	1
7894	TRIUR3_35044	TRIUR3_35044	90.0758	30.7312	0.341171	-1.55143	5.14806e-13	5.35371e-12	A	#N/A	#N/A	#N/A	#N/A	#N/A	#N/A								yes	no	no	no	no	no	no	no	no	no	no	no	no	no	no	1
7909	TRIUR3_35095	TRIUR3_35095	101.513	2.75716	0.0271607	-5.20234	6.13778e-20	1.08411e-18	A	#N/A	#N/A	#N/A	#N/A	#N/A	#N/A								yes	no	no	no	no	no	no	no	no	no	no	no	no	no	no	1
7917	TRIUR3_35152	TRIUR3_35152	81.0933	166.513	2.05335	1.03798	2.41357e-05	0.000103815	B	3.08285	2.38211e-10	#N/A	#N/A	#N/A	#N/A		3.08285	2.38211e-10					no	no	no	no	no	no	no	no	no	no	yes	no	no	no	no	1
7931	TRIUR3_35254	TRIUR3_35254	312.569	149.382	0.477918	-1.06517	2.51253e-08	1.6259e-07	A	-1.08141	0.00185129	#N/A	#N/A	#N/A	#N/A		-1.08141	0.00185129					no	no	no	no	no	no	no	no	no	yes	no	no	no	no	no	1
7938	TRIUR3_35285_BLOCK_1	TRIUR3_35285	235.464	426.19	1.81	0.855993	9.62914e-06	4.44413e-05	B	#N/A	#N/A	#N/A	#N/A	#N/A	#N/A								yes	no	no	no	no	no	no	no	no	no	no	no	no	no	no	1
7940	TRIUR3_35302	TRIUR3_35302	27.6182	6.31703	0.228727	-2.1283	3.67484e-08	2.33257e-07	A	-2.55472	0.000468704	#N/A	#N/A	#N/A	#N/A		-2.55472	0.000468704					no	no	no	no	no	no	no	no	no	yes	no	no	no	no	no	1
7950	TRIUR3_35358	TRIUR3_35358	13.2006	0.209699	0.0158855	-5.97614	3.42418e-19	5.85344e-18	A	#N/A	#N/A	#N/A	#N/A	#N/A	#N/A								yes	no	no	no	no	no	no	no	no	no	no	no	no	no	no	1
7952	TRIUR3_35394_BLOCK_3	TRIUR3_35394	0.319311	4.76963	14.9373	3.90084	1.98927e-05	8.66956e-05	B	#N/A	#N/A	#N/A	#N/A	#N/A	#N/A								yes	no	no	no	no	no	no	no	no	no	no	no	no	no	no	1
									1113								802		706		820		362	112	69	69	50	128	75	102	72	179	134	113	76	157	94	16
									1113

## Sheet: gene_groups
3ways_down	3ways_up	leaf+root_down	leaf+root_up	root+grain_down	root+grain_up	leaf+grain_down	leaf+grain_up	only_leaf_down	only_leaf_up	only_root_down	only_root_up	only_grain_down	only_grain_up
112	69	69	50	128	75	102	72	179	134	113	76	157	94
	A-genome	B-genome
L+R+G	112	69	0.381215								0.381215	0.420168
L+R	69	50	0.420168								0.369458	0.428115
R+G	128	75	0.369458								0.413793	0.402116
L+G	102	72	0.413793								0.374502
L	179	134	0.428115
R	113	76	0.402116
G	157	94	0.374502

## Sheet: leaf
	id	baseMean	baseMeanA	baseMeanB	foldChange	log2FoldChange	pval	padj
8	TRIUR3_00132	2843.47	5556.7	130.233	0.0234372	-5.41506	1.35373e-06	1.53115e-05
23	TRIUR3_00276	20.2088	5.0814	35.3362	6.95403	2.79785	6.36761e-05	0.000498192
26	TRIUR3_00293	81.7099	126.091	37.3288	0.296047	-1.7561	2.15162e-06	2.32874e-05
29	TRIUR3_00319	187.457	85.0644	289.85	3.40742	1.76868	4.81156e-09	8.59004e-08
50	TRIUR3_00464_BLOCK_3	4.91506	9.43081	0.399305	0.0423405	-4.56182	0.000105982	0.000795032
61	TRIUR3_00528	82.0374	161.513	2.56142	0.0158588	-5.97857	6.86224e-38	1.78516e-35
79	TRIUR3_00685_BLOCK_2	22.0052	9.91751	34.0928	3.43764	1.78142	0.000697958	0.00411987
80	TRIUR3_00689_BLOCK_2	53.4539	86.5009	20.4069	0.235916	-2.08366	1.87213e-07	2.53468e-06
81	TRIUR3_00691_BLOCK_3	14.6578	28.7947	0.520832	0.0180877	-5.78884	1.67755e-11	4.19906e-10
83	TRIUR3_00699_BLOCK_1	87.6296	52.0979	123.161	2.36404	1.24125	0.000241492	0.00164857
84	TRIUR3_00702	100.705	65.0758	136.335	2.09501	1.06696	0.00020222	0.00140954
85	TRIUR3_00705_BLOCK_2	118.362	70.3229	166.401	2.36625	1.2426	0.000187943	0.00132782
86	TRIUR3_00709	57.9808	82.79	33.1715	0.400671	-1.31951	0.000570809	0.0034533
88	TRIUR3_00724_BLOCK_2	11.7329	20.2394	3.22648	0.159416	-2.64913	0.000308592	0.00202869
89	TRIUR3_00736	70.9366	37.2617	104.611	2.80747	1.48927	6.90157e-05	0.000536511
92	TRIUR3_00741_BLOCK_2	45.0773	64.1449	26.0096	0.405483	-1.30229	0.000812293	0.00469956
98	TRIUR3_00817	18.4772	34.9536	2.00077	0.0572408	-4.12681	9.02722e-11	2.06774e-09
103	TRIUR3_00854_BLOCK_1	29.5144	10.489	48.5397	4.62767	2.21029	0.000452339	0.00281946
108	TRIUR3_00876	119.42	75.7992	163.041	2.15096	1.10498	0.0013852	0.00754662
126	TRIUR3_00983	270.537	168.708	372.366	2.20716	1.14219	5.54533e-05	0.000442897
132	TRIUR3_01014	73.0908	14.5027	131.679	9.07958	3.18263	1.16351e-16	5.39809e-15
140	TRIUR3_01097	12.6103	24.4091	0.811553	0.033248	-4.91059	8.76719e-09	1.50354e-07
145	TRIUR3_01116_BLOCK_2	78.3442	112.321	44.3672	0.395003	-1.34006	8.45166e-05	0.000645303
149	TRIUR3_01137	14.1394	24.7295	3.54927	0.143524	-2.80064	0.00104547	0.00586687
151	TRIUR3_01148	12.2949	21.7077	2.88222	0.132774	-2.91295	4.61466e-06	4.69458e-05
157	TRIUR3_01200	14.6607	26.6356	2.68584	0.100836	-3.30991	2.28598e-07	3.04407e-06
164	TRIUR3_01253_BLOCK_1	320.466	483.132	157.799	0.326618	-1.61432	0.00102955	0.00579542
165	TRIUR3_01253_BLOCK_2	940.969	1419.85	462.092	0.325453	-1.61948	1.11125e-09	2.17007e-08
194	TRIUR3_01370_BLOCK_1	902.909	520.427	1285.39	2.46988	1.30444	0.00181339	0.00953699
198	TRIUR3_01385	103.737	205.423	2.05083	0.00998347	-6.64624	8.4849e-37	1.99368e-34
199	TRIUR3_01391	363.167	541.993	184.341	0.340117	-1.5559	0.000716153	0.00421362
200	TRIUR3_01396	77.4139	24.3537	130.474	5.35747	2.42155	7.81546e-05	0.000600505
204	TRIUR3_01434	14.6144	27.0763	2.1524	0.0794939	-3.65301	9.00322e-08	1.27835e-06
211	TRIUR3_01496_BLOCK_2	208.098	123.737	292.459	2.36356	1.24096	1.0569e-05	9.89518e-05
215	TRIUR3_01509	101.32	199.871	2.76903	0.0138541	-6.17354	2.54482e-22	1.76538e-20
217	TRIUR3_01517	1423.8	118.131	2729.47	23.1055	4.53017	2.12839e-27	2.5415e-25
221	TRIUR3_01530	256.302	466.3	46.3042	0.0993014	-3.33204	3.44598e-24	2.85233e-22
229	TRIUR3_01584_BLOCK_2	73.3189	107.483	39.1549	0.36429	-1.45684	8.64659e-06	8.298e-05
247	TRIUR3_01674_BLOCK_2	35.8998	4.19684	67.6028	16.108	4.00971	6.42387e-06	6.28074e-05
260	TRIUR3_01795	17.7898	34.7787	0.800835	0.0230266	-5.44055	5.83833e-12	1.53525e-10
263	TRIUR3_01803	50.6366	97.9325	3.34059	0.0341112	-4.87361	2.56347e-24	2.21197e-22
268	TRIUR3_01834_BLOCK_1	24.0604	43.4998	4.62108	0.106232	-3.23471	5.46311e-06	5.44368e-05
282	TRIUR3_01923_BLOCK_1	42.052	17.2869	66.817	3.86517	1.95053	1.71214e-05	0.00015135
283	TRIUR3_01923_BLOCK_2	51.6306	24.4431	78.8181	3.22456	1.6891	0.000724587	0.00424535
285	TRIUR3_01932	48.3641	71.0466	25.6816	0.361476	-1.46803	0.000474407	0.00292846
289	TRIUR3_01939	136.504	209.205	63.8027	0.304977	-1.71323	5.38421e-07	6.64721e-06
313	TRIUR3_01998	68.8562	11.0242	126.688	11.4918	3.52253	1.00031e-06	1.16209e-05
314	TRIUR3_02009	738.829	436.749	1040.91	2.38331	1.25297	1.89746e-06	2.07836e-05
318	TRIUR3_02032	292.414	536.85	47.9771	0.0893678	-3.4841	7.92619e-29	1.01288e-26
321	TRIUR3_02059	19.016	34.6061	3.42586	0.0989958	-3.33649	5.21695e-07	6.47364e-06
325	TRIUR3_02069	144.025	84.747	203.302	2.39893	1.26239	2.79579e-05	0.000236522
327	TRIUR3_02083	40.2845	77.8487	2.72039	0.0349446	-4.83879	5.88081e-19	3.22074e-17
328	TRIUR3_02086	44.3603	75.5972	13.1234	0.173596	-2.52619	7.37781e-09	1.27346e-07
331	TRIUR3_02106_BLOCK_1	207.732	285.863	129.601	0.45337	-1.14124	0.00012789	0.000944775
350	TRIUR3_02201	43.691	80.6578	6.72425	0.0833677	-3.58437	1.42835e-14	5.2546e-13
365	TRIUR3_02315	83.4145	39.2972	127.532	3.24531	1.69836	0.000310205	0.0020368
374	TRIUR3_02403	15.8238	28.8333	2.81435	0.0976076	-3.35686	6.99177e-07	8.47389e-06
381	TRIUR3_02436	40.0977	59.4004	20.795	0.350082	-1.51423	0.000363976	0.00234412
390	TRIUR3_02493	242.535	130.771	354.3	2.70932	1.43793	1.84734e-06	2.02957e-05
395	TRIUR3_02517	801.035	455.887	1146.18	2.51418	1.33009	1.1622e-06	1.32896e-05
397	TRIUR3_02522	83.0344	151.254	14.8149	0.0979475	-3.35185	9.00395e-09	1.53594e-07
401	TRIUR3_02544	227.109	345.272	108.947	0.31554	-1.66411	1.66428e-08	2.72418e-07
409	TRIUR3_02632	6.61574	12.8687	0.362819	0.028194	-5.14847	1.78373e-05	0.000156539
418	TRIUR3_02660	132.227	229.005	35.4496	0.154799	-2.69154	1.92724e-16	8.82893e-15
420	TRIUR3_02668	482.201	300.543	663.859	2.20887	1.14331	0.000168803	0.00120663
431	TRIUR3_02692_BLOCK_1	30.9632	15.3507	46.5758	3.0341	1.60127	0.000275087	0.00184167
436	TRIUR3_02729	480.492	224.412	736.573	3.28223	1.71468	2.00576e-10	4.37423e-09
451	TRIUR3_02795	149.274	28.1223	270.426	9.61607	3.26545	2.7436e-20	1.63806e-18
453	TRIUR3_02834	10.3075	19.113	1.50196	0.0785832	-3.66963	4.9323e-06	4.96914e-05
466	TRIUR3_02893	2498.29	1435.18	3561.4	2.4815	1.31121	0.00171885	0.00911214
494	TRIUR3_03050	57.921	113.261	2.58118	0.0227897	-5.45547	1.23411e-25	1.21476e-23
495	TRIUR3_03067_BLOCK_3	43.4198	0.834373	86.0053	103.078	6.68759	4.45103e-20	2.57312e-18
501	TRIUR3_03113	15865	20972	10758	0.512972	-0.963047	0.000439904	0.00275044
503	TRIUR3_03142_BLOCK_3	48.7742	8.09121	89.4572	11.0561	3.46677	4.06864e-14	1.38486e-12
506	TRIUR3_03152	22.8912	36.3283	9.45406	0.260239	-1.94209	0.000339412	0.00219563
510	TRIUR3_03206_BLOCK_2	24.2894	37.2353	11.3435	0.304643	-1.71481	2.13458e-05	0.000183352
523	TRIUR3_03278	37.6892	74.6083	0.770145	0.0103225	-6.59806	3.46685e-17	1.6835e-15
538	TRIUR3_03384	65.2864	127.599	2.97324	0.0233013	-5.42344	1.40534e-07	1.96477e-06
541	TRIUR3_03401	117.97	192.489	43.4508	0.225732	-2.14732	1.49149e-09	2.8665e-08
543	TRIUR3_03422	60.099	24.7053	95.4926	3.86526	1.95057	4.36922e-07	5.44955e-06
545	TRIUR3_03425_BLOCK_2	6.66337	12.9522	0.374548	0.0289177	-5.1119	2.32323e-05	0.000197923
546	TRIUR3_03449	55.5264	86.0262	25.0265	0.290917	-1.78132	0.000484961	0.00298349
558	TRIUR3_03529	47.7726	14.7853	80.7598	5.46216	2.44947	0.00017115	0.00122102
561	TRIUR3_03535	64.9859	93.4134	36.5583	0.39136	-1.35343	0.000303954	0.002
562	TRIUR3_03551	6.80127	13.1724	0.430197	0.0326591	-4.93637	1.43109e-05	0.000128533
[truncated: 1,014 more rows]

## Sheet: grain
	id	baseMean	baseMeanA	baseMeanB	foldChange	log2FoldChange	pval	padj
[truncated: 1,396 more rows]

[truncated: 3 more sheets: root, deletion_bins_map, Sheet2]
