# Supplementary material for: Genomic tools for durum wheat breeding: de novo assembly of Svevo transcriptome and SNP discovery in elite germplasm
Source: BMC Genomics. 2019 Apr 10;20:278. doi: 10.1186/s12864-019-5645-x (PMC6456968; doi:10.1186/s12864-019-5645-x)
Supplement: Supplementary file 18 — Table S12. Validation set. Primer pair for eight validation transcripts aligned with original homeolog-specific RNA-Seq data. (XLSX 12 kb) [file 12864_2019_5645_MOESM18_ESM.xlsx]

## Sheet: Sheet1
Primers	Orientation	5'-3' Sequence	Transcript	RNA-seq data	baseMeanA	baseMeanB	global foldChange	global log2FC	pval	padj	leaf log2FC	root log2FC
TRIUR3_04135_A	F	TTAGAGACGGGAAGGCAAGG	TRIUR3_04135	Alternates: leaf with B genome up, roots with A genome up	169.589	54.6487	0.322241	-1.63379	2.30201e-16	3.21716e-15	6.63604	-1.98385
TRIUR3_04135_A	R	ATAACTCGTGTGCCCTTCTTGG
TRIUR3_04135_B	F	ACTGCTTCTACCCGGTTACC
TRIUR3_04135_B	R	AGCCTTGTCCAGTCCGAG
TRIUR3_05979_A	F	TCGTTCCAGCAAAACTCACC	TRIUR3_05979	Homeolog-specific contigs with logFC > +1 (B genome up) in both leaves and roots	99.8416	323.198	3.23711	1.69471	1.3399e-16	1.92317e-15	4.12903	1.6106
TRIUR3_05979_A	R	CTTTCTCGTGTTGGCGTCG
TRIUR3_05979_B	F	GGCATTCTAGTTGGTGATGAGC
TRIUR3_05979_B	R	TGTCAGCCCAATCCTTTGTG
TRIUR3_06137_A	F	GTTGATCGTCGAGTTCCACA	TRIUR3_06137	Homeolog-specific contigs with logFC < -1 (A genome up) in both leaves and roots	248.387	77.0329	0.310132	-1.68904	4.60247e-17	6.7895e-16	-2.2178	-1.81845
TRIUR3_06137_A	R	TGCTGAGTGGACCTTCTTG
TRIUR3_06137_B	F	CGATTATGTCCGTTTGCTGC
TRIUR3_06137_B	R	TCACCAGCGCTCCAATAA
TRIUR3_09011_A	F	CAATGCCAGTTAAGGGTTCG	TRIUR3_09011	Homeolog-specific contigs with logFC < -1 (A genome up) in both leaves and roots	290.893	12.8251	0.0440888	-4.50345	5.74409e-58	5.38323e-56	-5.05012	-4.4738
TRIUR3_09011_A	R	TTGCTGGTGAAGAAGGAAGC
TRIUR3_09011_B	F	TGCCAGTCAAGGGTTCAAAG
TRIUR3_09011_B	R	GCTTGTACGCTTGCCAGTAA
TRIUR3_14772_A	F	CCCGTCGACAAAGAATGAG	TRIUR3_14772	Homeolog-specific contigs with logFC < -1 (A genome up) in both leaves and roots	166.378	33.9243	0.203899	-2.29407	3.32231e-25	8.14324e-24	-2.88215	-2.26774
TRIUR3_14772_A	R	CGTGCTTGTCCAGAAATGC
TRIUR3_14772_B	F	ACCCCTCGACAAAGAAAGAC
TRIUR3_14772_B	R	ACGTGCTTGTCCAGAAATGC
TRIUR3_15361_A	F	GTTACGTGAGGGCTGTTGGATA	TRIUR3_15361	Homeolog-specific contigs with logFC < -1 (A genome up) in both leaves and roots	293.514	146.38	0.498715	-1.00371	1.03244e-07	6.24484e-07	-1.20101	-1.41009
TRIUR3_15361_A	R	CCAACCGTTGAGAAAGCCAT
TRIUR3_15361_B	F	TCGTTCTCTGAGATGCTGCA
TRIUR3_15361_B	R	GTTCCTGATGTGTTTGCCAG
TRIUR3_07762_A	F	GGGTTGCATTCATGTAGACCTG	TRIUR3_14342	Homeolog-specific contigs with logFC < -1 (A genome up) in both leaves and roots	750.82	276.495	0.368258	-1.44121	6.98933e-11	5.93831e-10	-2.2688	-1.26727
TRIUR3_07762_A	R	CCCACCAATTCCACGTCC
TRIUR3_07762_B	F	GGTCTTCTTTTGCGGCTGATAC
TRIUR3_07762_B	R	ATGAGATCCCAAGTTGCCCA
TRIUR3_14342_A	F	GCTGGTTCTGGTTGTTAGGG	TRIUR3_07762	Homeolog-specific contigs with logFC > +1 (B genome up) in both leaves and roots	125.618	484.342	3.85568	1.94699	7.57201e-15	9.20895e-14	2.03692	1.8962
TRIUR3_14342_A	R	GACAAGGTCCACACTGAACG
TRIUR3_14342_B	F	GAGTCTGCGGCTTATTACAG
TRIUR3_14342_B	R	CCGGAATCTCTTTGGGTG
